# Supplementary material for: A phylogenetic framework for evolutionary study of the nightshades (Solanaceae): a dated 1000-tip tree
Source: BMC Evol Biol. 2013 Sep 30;13:214. doi: 10.1186/1471-2148-13-214 (PMC3850475; doi:10.1186/1471-2148-13-214)
Supplement: Additiona file 3 — Solanaceae time-calibrated phylogeny. Dated molecular phylogeny of the Solanaceae based on the supermatrix calibrated using fossil data. Major clades are shown with their associated ages and 95% confidence intervals. Thick branches indicate highly supported clades with > 0.9 posterior probability. Clade size is proportional to the number of species sampled in each clade. Associated floral and fruit forms are shown on the right. A more detailed view of this phylogeny is shown in Additional file 2. [file 1471-2148-13-214-S3.zip]

Archive with 3 entries (3 files):
- figure 3/8730481359552793_fig3_bottom.tiff
- figure 3/8730481359552793_fig3_middle.tiff
- figure 3/8730481359552793_fig3_top.tiff
