# Supplementary material for: A phylogenetic framework for evolutionary study of the nightshades (Solanaceae): a dated 1000-tip tree
Source: BMC Evol Biol. 2013 Sep 30;13:214. doi: 10.1186/1471-2148-13-214 (PMC3850475; doi:10.1186/1471-2148-13-214)
Supplement: Additional file 6 — Supermatrix sequence alignment file (RAxML input). Final supermatrix alignment file in phylip format used as input for the Maximum Likelihood phylogeny estimation in RAxML. [file 1471-2148-13-214-S6.txt]

1078 10672
Ipomoea    GGATCATTGTCGAA-ACCT-GC-ACAGCAG-AACGA-CCAGAG-AAC-ACGTTTGTCACGA-TCT---AC-TCT---CG---------------------------------------------------------------T------CGTC-CGGAG----------ACATC-GTC--TCC-----CGG------GCGAT---CAA-CCAACCCCCGGCGCGGAACGCG-CCA-AGGAATACC---GTATCGAGACGG--CCAGCCTGCC--CGCGC--CCCGTTATC-GCG-GATCGTCAGGCAGGCGTCGGCG---TCTT--ACTCAAAAAAAAAATACGACTCTCGGCAACGGATATCTCGGCTCTCGCATCGATGAAGAACGTAGCGAAATGCGATACTTGGTGTGAATTGCAGAATCCCGTGAACCATCGAGTCTTTGAACGCAAGTTGCGCCCGAAGCCGTTAGGCCGAGGGCACGTCTGCCTGGGCGTCACGCATCGCGTCG--CCCCCCG-------CTT-----------------------TCGAGC-----A-CG-GGGAGCGG-ATGATGGCCTCC--CGT----GCCCCCAACTGGGGGCGCGGCCGGCCCAAAT-GCG-AGT-CCCCGGCGGC-GG-ACG-TCGCGGCGA---GTGGTGGTAATCGTACCCAG-----TGTG-C-ATAT--CTTCGCGCCGTGCCCCCGTCGTC-CGCG--GG-CA--AGAGACCCTTAACGAGTCACGTCACC----GTGGCCC--TCCGACC-GCGACCCCAGGTCA-------------------------------------------------------AAATTGAGTTTTCAAATTGTGAAACGCTTAATTACTCGAATTTATCAACAG-ATCTATTT-----------------TAGTACTTATTCTTCTAACAAAAGTC------AAATTTTTGGGCCCAACAAGAGTTTGTATTCTAAACTGCTATCAGAGGGGTTTGCTTTTATTGTGGAAATTCCGTTTTCTTTACGATTCATATTA---------------------GAGCGCAAAAAAA---------------------------TATTAAAATCTCAGAATTTACGATCAATTCATTCAATATTTCCTTTTTTAGAGGACAATTTCTCACATTTAAATTATGTATTAGATATACTAATACCCTACCCCCCTCATCTGGAAATCTTGGTTCAAACTCTTCACTTTTGGGTGAAAGACGCTTCTTCTTTGCATCTATTACGATTCTTTCTCCACGAGTATTGCAATTTTAATAGTTTCATTACTCCAAAGAGGTCCCGTTCCCCTTTTTCAAAGATAAATCAAAGATTTTTCTTCTTCTTATATAACTCTTATGTATGTGAATACGAATCCATTTTTTTATTTCTCCGTAACCAATCTCTTCATTTACGATCAACCAGTTTTGGAGCCCTTTTTGAACGAAACATTTTCTATGGAAAAATAGAATGCTTTGTAAAAGTCTTTGCTAAGGATTTTAAGGCAAACCTATGTTTGCTCAAGGATGCGGATCTTTCCATGCATTATTTTAGGTATCGGGGAAAATCAATTCTGGCTTCTAAAGGAACGCTTCTTTTGATGTCTAAATGGAACTATTATTTTGTCAATTTTTGGCAATGTTCTTTTTGTTTGTGGTTCCATACTGAAAGAATCTATATAAGTCAACTATCCAGCCATTCCCT------TGACTTTATGGGCTATCTTTCAAGTATTCCACTAACCCCCTCAACGGTACGGAGTCAAATGCTA-GAGAACTATATTAATAGGAGCAGGACTTCTTCTTTTTCCCACGGTAACAAAAAATCTTCGTCGTATGTGGTCTTTTCAGAGTGTTTTATTGTTAAGTATAGTCATGGCATTTTCCATCTATCTATCTATTCAGCAAATAAATAGGGGTTCTATCTATCAATATGTATGGTCTTGGATAATAAATAATGATTTTTCTTTTGAATTTGGTTACTTGATCGACCCACTTACTTCTATTATGTCAATATTAATAACTACTGTTGGAATTATGGTTCTTATTTATAGTGATAATTATATGGCTCATGATCAAGGATATTTGAGATTTTTTGCTTATATGAGTTTTTTCTGTGCTGCTATG-TTGGGATTAGTTACTAGTTCTAA-TTTTATACAAATTTATATTTTTTGGGAATTGGTTGGAC-TATGTTCCTATCTATTAATAGGGTTTTGGTTTACACGACCCGGTGCGGCAAATGCTTGTGAAAAAGCGTTTGTAACTAATCGTGTAGGGGATTTTGGTTTATTATTAGGAATTTTAGGCTTTTATTGGATAACGGGCAGTTTTGAATTTCGGGAGTTATTCCAAATATTGAATAATTTGATTT------CGAGCAAAGAGGTCAATTTTTTATTTGTTACTTTATGCGCTGCGCTGTTATTTGTCGGTGCAATTGCCAAATCCGCACAATTCCCCCTTCATGTTTGGTTACCCGATGCCATGGAGGGCCCTACTCCGATCTCGGCTCTTATACACGCTGCTACCTTGGTAGCAGCCGGAATTTTTCTTGTAGCTAGGCTTCTTCCTCTTTTCTTAGTTATACCTTCCATAATGTATTTAATCTCCTTAATAGGAATCATAACAGTTTTATTAGGA-GCTACTTTAGCTCTTGCTCAACAAGACATTAAAAGAGGTTTAGCTTATTCCACAATGTCTCAATTGGGTTATATGATGTTAGCTCTAGGTATGGGGTCTTATCGAAGTGCTTTATTTCATTTGATTACTCATGCTTATTCCAAGGCACTATTATTCTTAGCAGCTGGATCCGTTATTCATTCAATGGAGACTCTTATTGGTTATTCCCCCGATAAAAGTCAGAATATGGTTCTTATGGGCGGTTTAAC-AAAACACGTGCCGATAACCAAAAGTGCTTTTTTATTAGGAACACTTTCACTTTGTGGTATTCCCCCCCTTGCTTGTTTTTGGTCAAAAGATGAAATTCTTAATGATAGCTGGCTTTATTCGCCGATTTTCGCCCTAATAGCTTGGGGCACGGTGGGATTAACTGCATTTTATATGTTTCGGATTTATTTAATGACTTTTGAAGGACATTTAAGCGTCGCTTTTCAAAATTATAGTGGAAAACAAAAGAACCCTCCTGATTCAATATCTCTATGGGG------AAAAAAGG-GTT-CAAAGC-------------------------------------------------CAAT---------------------------TAACCAAAAT-TTTC--GCTTTTTAA----------------------------------CAATTGATG------AGAAAGGA-GA--GAAGAAAACCAAATT------TT---------------------------CTTATACTTCTGATCCTTTTGAATCAGAAAATACTATGTTATTTCCAAAAATTCTATTGTGTTTTGTAACTTTTGGAATTGGATTCTTAGGAATTCCC---------AAGGAGCTTGGTTTCAATCTCGATATCTTAACCCAATGGTTAAATCCTGCTATTTATCTTTTGCATCACAC------TGATTCAACAGATTTAGCCGAGT------TTTTAAAAAATACGGTTATTTCTGTGGGGATTGCTTATTGCGGAATATTTATAGCATTTTTATTATATAAACCCACCTATTCGTCTTTTAATAGTTTTCTATTAATTAATTC---------GTTTCATCAAAAAAGCCTTAAGAGAGTTCTTCGCGACAAAATAGTCTTTGTTATATATGACTGGGCCTATAATCGTGCTTATATAGATACTTTTTATAATAAAATTATTGTTTTCCAAGTACGAAGGTTTTCTCAAATTATTCGTTGTTTTG-------------------------------------------------------------------------------------------------------------------------------------------------------------------------------------------------------------------------------------------------------------------------------------------------------------------------------------------------------------------------------------------------------------------------------------------------------------------------------------------------------------------------------------------------------------------------------------------------------------------------------------------------------------------------------------------------------------------------------------------------------------------------------------------------------------------------------------------------------------------------------------------------------------------------------------------------------------------------------------------------------------------------------------------------------------------------------------------------------------------------------------------------------------------------------------------------------------------------------------------------------------------------------------------------------------------------------------------------------------------------------------------------------------------------------------------------------------------------------------------------------------------------------------------------------------------------------------------------------------------------------------------------------------------------------------------------------------------------------------------------------------------------------------------------------------------------------------------------------------------------------------------------------------------------------------------------------------------------------------------------------------------------------------------------------------------------------------------------------------------------------------------------------------------------------------------------------------------------------------------------------------------------------------------------------------------------------------------------------------------------------------------------------------------------------------------------------------------------------------------------------------------------------------------------------------------------------------------------------------------------------------------------------------------------------------------------------------------------------------------------------------------------------------------------------------------------------------------------------------------------------------------------------------------------------------------------------------------------------------------------------------------------------------------------------------------------------------------------------------------------------------------------------------------------------------------------------------------------------------------------------------------------------------------------------------------------------------------------------------------------------------------------------------------------------------------------------------------------------------------------------------------------------------------------------TTGAGGTAATCTTCTG------CCATTTT-------TATATGT------------TT---GTGCTAA--AT-TTCTTCTAT-GCAACA--------------------------------------------------------------------------------------------------AGTCAAAGTATT---------------------------------------------------------------------------------------------------------------------------------------------------------------------------------------------------GAGT---------GCTTTATATGTA-TCTTGCAGCTACAAGTTGGAGACAGAATTGAACCTGTCCGTTTCTTCCATTCAT-ACAAACGCGGAGTTGATCGTGTTTTTGTGGATCATCCTATGTTCCTGGAGAAGGTTAGTATAGA---------GTACAGACTCATGAAT----------------------------------------------------------------------------------------------------------------------------------------------------------------------------------------------------------------------------------------------------------------------------------------------------------------------------------------------------------------------------------------------------------------------------------------------------------------------------------------------------------------------------------------------------------------------------------------------------------------------------------------------------------------------------------------------------------------TTTC----------------------------------G--------------------------------------------------------AATG----------------------------------------GT-----TATAAGC--TACTAATTGAGATGAATGCTTTCG-ATCTGTGC-TGTTTAGGTTTGGGGAAAAACTGGATCTATGCTCTATGGCCCCAAGGCTGGAAAAGATTACAAGGACAACCAGTTGCGGTTCAGTTTGTTGTGC-----------------------------------------------------------------------------------------CAAGTAATGCA----------------TAGTGTTTATGCG----TTTATCTTAG--GCT-----T-CAC-------ATG----------AGTAT-------------------AAACA---TTATTTAACA-TTT-----------CACTTGTGTTGGTT-TCAGGCAGCACTTGAGGCACCGAGAGTT-TTGAATCTTAACTCCAGCAAATACTTCAGTGGACCTTATGGTATTT------TTCTTCTTCTAGAGGTTTTGG--AAGTAC-----TTGAGATTAGAGTGTGGAAAGAATTAACAT--------------AATAATC---------TTTTATGAAATTG-TAAAGGTGAGGATGTTGTTTTCGTTGCCAATGATTGGCACACTGCTCTCCTTCCATGCTATCTGAAAACCATGTACCAGTCGAGAGGAATCTACATGAAC-GCCAAGGTAA---TGCCTCTTTTGGATTGGACTG--------------------GAC-----GGAAGTTTTCCAC--ATTTAAT--------------------CCTACCTAAT--CACAAGGACTATACTT--ATATGTGTTCCCGCTATTTGCTAAAATGTTGCCAGG-TTGCTTTCTGCATTCACAACATTGCCTACCAAGGCAGATTCGCCTTTTCAGACTTTTCTCTTCTGAATCTGCCTGACGAGTACAAGGGTTCTTTTGATTTTATTGATGG--------------------------------------------------------------GTAGGAA--TTAGATG-------CTTTTAGCTAA--GAGCCTAAGATTATGAATTCTGTATCTTGATTCTTGCTGCTTGATCTCTG----AATTCAATTCATTCTCAATTTTGCCAGGTATGACAAGCCAGTGAAGGGGAGAAAGATAAACTGGATGAAAGCTGGAATACGTGATGCAGACAGGGTTTTTACTGTGAGCCCAAACTACGCCAAGGAGCTTGTTTCTTGCGTTTCAAAGGGTGTGGAATT-GGACAACCACATCCGAGACTGCGGCATCACTGGTATTTGTAAT-GGAATGGATACCCAAGAGTGGAACCCTGCAACTGACAAGTACCTTGCTGTTAAATATGATATCACGACTGTAAGATAGTA-CTTTGTGTC--------------------------TA-CATTCT---CATTTGATATTGAATTTAG-GGAGTT--T-TGCTCATTCGGAATTTTATGCTTTATAGGTTATGCAAGCGAAGCCCTTGTTGAAGGAAGCTCTTCAAGCGGCAGTTGGTTTGCCGGTTGACAGGAATATTCCATTGATTGGTTTTATTGGCAGACTTGAAGAGCAGAAAGGCTCAGACATTCTTTATGCTGCGATTTCTAAGTTCATTTCAATGGATGTTCAGATATTGATTCTCGTAAGTG-CTATGTGGAC-TCTTATTGCA-------------------------------------------------TG-CTTTTCTT----------CTTTGCCAAACCATGGATCTGAATTGCAATGATG--AA--A---------------GGAAGAAGAAATTTGAGCAGCAGATTGAGCAGCTTGAAGTGATGTATCCAGATAAAGCTAGAGGAGTGGCAAA
Montinia    -------------------------------------------------------------------------------------------------------------------------------------------------------------------------------------------------------------------------------------------------------------------------------------------------------------------------------------------------------------------------------------------------------------------------------------------------------------------------------------------------------------------------------------------------------------------------------------------------------------------------------------------------------------------------------------------------------------------------------------------------------------------------------------------------------------------------------------GAAAAACATTTTGTTGGAAAAT------------TCAGGTTATGGCA------ATAAATCTAGTTTCCTAATTGTGAAACGTTTAATTAATCGAATGTATCAACAAAATAATTTTCTTAT------------TTCTGCTAATGATTCTAACCAAAATC------CATTTTTGGGGCGTAACAAAAATTTGTATTCTCAAATAATATCAGAGGGGTTTGCATTCATTGTGGAAATTCCATTTTCTCTACGATTAATATCTTCTTTA---------------GAAGGTAAACAGA---------------------------TAGTAAAATCTCAGAATTTACGATCAATTCATTCAATATTTCCTTTTTTAGAGGAAAATTTTTCACATTCAAATCATTTATTAGATATACTAATACCTCACCCCGTCCATTTGGAAGTCTTAGTTCAAACCCTTCGCTATTGGGTAAAAGATGCCTCTTCTTTGCATTTATTACGATTCTTTCTGCACGAGTATTGTAATTGGAATAGTCTTATTACTCCAAAGAAACCCAGTTCTTCTTTTTCAAAAAGAAATCAAAGATTATTCTTATTCTTATATAATTCTCATGTATGTGAATACGAATCCGTTTTCGTCTTTCTCCGTAACCAATCCTCTCATTTACGATCAACATCTTCTGCAACCTTTCTTGAACGAATATATTTTTATGGAAAAATAGAACTTCTTGGCGAAGTATTTGCTAAAAATTTGCAGGACAACCTGTGCTTGTTCAAAGAT------CCTTTGATGCATTATGTTAGGTATCAAGGAAAATCAATTCTGGCTTCAGGAGGGACGGCTCTTTTGATGAAGAAATGGCAATATTACCTTGTACATTTTTGGCAATGTCATTTTTCCTTTTGGTCTCACCCAGGACGGATCTCTATAAATCAATTATTCAATCATTCCCT------TCACTTTATGGGCTATCTTTCAAGTGTGCGACTAAATCGTTCAATGGTACGGAGTCAAATGTTA-GAAAACTATGTTAATAGGAGTGGGACTTCTTCTTTTTCCGACGCCAACAAAAAATCTTCGTCGTCTGTGGGCTTTTCAGAGTGTTTTATTGTTAAGTATAGTCATGGTTTTTTCAATCAATCTGTCTATTGATCAAATAAATAGTAATTCTACCTATCAATATGTATGGTCTTGGATCATCAATAATGATTTTTCTTTAGAATTCGGCTACTTGATCGATCCACTTACTTCTATTATGTTAATATTAATCACTACCGTTGGAATTATGGTTCTTATTTATAGTGATAATTATATGGCTCATGATCAAGGATATTTGAGATTTTTTTCTTATATGAGTTTGTTCAGTACTTCCATG-TTGGGATTAGTTACTAGTTCGAA-TTTGATACAAATTTATATTTTTTGGGAATTGGTTGGCC-TATGTTCTTATTTATTAATAGGGTTTTGGTTCACACGACCCGTTGCGGCAAATGCTTGTCAAAAAGCTTTTTTAACTAATCGTATAGGGGATTTTGGTTTGTTATTAGGAATTTTGGGTTTTTATTGGATAACAGGCAGTTTTGAATTTCGGGATTTATTCGAAATAGTCAATAACTTAATTT------TTAATAATGAGGTCAATTTTTTATTTCTTACTTTATGTGCCGTTCTCTTATTTGCCGGTGCAGTTGCTAAATCTGCACAATTCCCCCTTCATGTATGGTTACCCGATGCCATGGAGGGACCTACTCCGATTTCGGCTCTTATACATGCTGCTACTATGGTAGCAGCGGGAATTTTTCTTGTAGCTCGGCTTTTGCCTCTTTTCATAGTTATACCTTACATAATGAATTTGATTTCCTTGATAGGAATAATAACAATATTATTAGGG-GCTACTTTAGCTCTTGCTCAAAAAGACATTAAAAGGGGTTTAGCCTATTCCACAATGTCTCAATTGGGTTATATGATGTTAGCTTTAGGTATGGGGTCTTATCGAAGTGCTTTATTTCATTTAATTACTCATGCTTATTCCAAAGCATTATTATTTTTAGGATCTGGATCCGTTATTCATTCAATGGAAACGCTTGTTGGTTATTCTCCAAATAAAAGTCAGAATATGGTTCTTATGGGAGGTTTAGC-AAAACATATACCAATTACCAAAACCGCTTTTTTATTAGGTACACTTTCTCTTTGTGGTATTCCACCTCTTGCTTGTTTTTGGTCAAAAGATGAAATTCTTAATGAAAGTTGGTTGTATTCACCAATTTTCGCAATAATCGCTTGGGCCACGGCGGGATTAACCGCATTTTATATGTTTCGGATCTATTTACTTACTTTTGAAGGCCATTTAAATGTACATTTTCAAAATTATAGTAGGAAACAAAATATCCCTTCCTATTCAATCCGCCTATGGGGTCAGGGGAAAGAGGGGTCTCAAAGATTTAACACAAATTTTGGTTTATTAA------------------------CAAAGAATA---------------------ATAATGAAAGTACTTCTTTGTTTTTAA---------------------AAAACTTA-TACCCAATTAAGG------ACAACGTAACAAACAAGACACGACTCCT------TATTACTATTTATTATTTTGATAATAAAAAACCTTATTCTTATCCTTCGGAATCGGACAATACTATGCTATTTCCTCTACTTGTATTGGGCCTATTTACTTTGTTCGTTGGATTTATAGGAATACCTTTC--------GGAA--TGG----A-TTTGGATATATTATCCAAATGGTTAGCTCCGTCTATAAACCTTTTGCATCAAAAGGCGAATAATTCATTCGATTGGTATGAAT------TCTTAAAAGATGCAGTTCTTTCGGTCAGTATAGCTTATTTCGGAATATTTACAGCATCCTTTTTATATAAACCCGTTTATTCTTCTTTAAAAAATTTTGACTTAATTAATTC---------ATTTGTTAAAAAAGGTCCTAAAAGAATTTTTTGGGACAAAATTCTAAATGGCATATATAATTGGTCATATAAACGTGCTTACATAGATGCTTTTTATACTGCATCTTTAATTCGCGGGATACGAGGAGTGGCTGAATTAACTGATTTTTTTG--------------------------------------------------------------------------------------------------------------------------------------------------------------------------------------------------------------------------------------------------------------------------------------------------------------------------------------------------------------------------------------------------------------------------------------------------------------------------------------------------------------------------------------------------------------------------------------------------------------------------------------------------------------------------------------------------------------------------------------------------------CC-TTGGTAT-GGAAACCTACTAAGTGAGAACTTTCAAATTCAGAGAAACCCTGGAATTAATAAAAAT-GGGCAATC-CTGAGCCAAATCCTGT-TTTACG----CAAAC-----AAAGGTTCAGAAACC-----GAAAA--AAGGATAGGTGCAGAGACTC-AATGGAAGCTGTTCTAAC-----AAATGGAGTTGACTGCGTTGGTAAAGGA------GTTTTTCC-----ATCAAAACTTCC--GAAAG-------AA------------TGAAGGATAAA---------------TATATACATATGTATTGAAT-ATAT--------------------------------------CAA---ATGATTAATGACAATCCGAATCTG------TA-TTTTTTCA-AT----------------------------------GAAAAATGTAAGAATTGGT---------------GGGAATCGATTCCACATT--------GAAGAAAGAATAGAATATTCATTGATC-AAATCATTCA--------CT-----CCATAGT----TCGATAAATC-----TTTTGAAGAACTGATTAATCGGACGAGAATAAAGATAGAGTCCCGTTCTACA-TGTCAATATCG-----------------ACAACAATGAAATTTATAGTA-AGAG----GAAAATCCGT-CGA-CTTAAAAAATCGTGAGGGTTCAAGTCCCTCTATCCCCA--------------------AAAAGTCTATTT-------GACTNNNNNNNNAG-TT-----AT-C---CTATCCC--TTTT------TT-CG-TTAGCGGTTCCAAATTTTC-TATC------TTTCT-CATTCAAGCTAC-------------------------TCT---------------------------------GGA--TCTG------------AGCAGAAATAGGTTTGTTTCTA---TTAT-----TATCACAAGT-C--TTG---------------------------TG----ATGTA---------------------TGATATACAT----A----------------------AAAATGAGCATC-----TTTTGAACAAGGAATCACC---------ATTTGAATGATTCACAATCGATA----------------------------CCATTACTCAT----ACTGAAACTTACAAA------GTCATCTTTTTTTTTTTT-GAAGATGGAAGAAAG--------TCCAGGATCTGGATA----AAT-TTTTGTAATCCTCTTT-CGTCCTT------------TC------------AATTGAC-----------ATAGA------------------------------------------------------------------------------------CCGAGTCATCTC---------------------------------------------------------------------------------------------------------------------------------------------------------------------------------------------------------------------------------------------------------------------------------------------------------------------------------------------------------------------------------------------------------------------------------------------------------------------------------------------------------------------------------------------------------------------------------------------------------------------------------------------------------------------------------------------------------------------------------------------------------------------------------------------------------------------------------------------------------------------------------------------------------------------------------------------------------------------------------------------------------------------------------------------------------------------------------------------------------------------------------------------------------------------------------------------------------------------------------------------------------------------------------------------------------------------------------------------------------------------------------------------------------------------------------------------------------------------------------------------------------------------------------------------------------------------------------------------------------------------------------------------------------------------------------------------------------------------------------------------------------------------------------------------------------------------------------------------------------------------------------------------------------------------------------------------------------------------------------------------------------------------------------------------------------------------------------------------------------------------------------------------------------------------------------------------------------------------------------------------------------------------------------------------------------------------------------------------------------------------------------------------------------------------------------------------------------------------------------------------------------------------------------------------------------------------------------------------------------------------------------------------------------------------------------------------------------------------------------------------------------------------------------------------------------------------------------------------------------------------------------------------------------------------------------------------------------------------------------------------------------------------------------------------------------------------------------------------------------------------------------------------------------------------------------------------------------------------------------------------------------------------------------------------------------------------------------------------------------------------------------------------------------------------------------------------------------------------------------------------------------------------------------------------------------------------------------------------------------------------------------------------------------------------------------------------------------------------------------------------------------------------------------------------------------------------------------------------------------------------------------------------------------------------------------------------------------------------------------------------------------------------------------------------------------------------------------------------------------------------------------------------------------------------------------------------------------------------------------------------------------------------------------------------------------------------------------------------------------------------------------------------------------------------------------------------------------------------------------------------------------------------------------------------------------------------------------------------------------------------------------------------------------------------------------------
Convolvulus    GGATCATTGTCGAA-ACCT-GC-TCAGCAG-AATGA-CTCGCG-AAC-AAGTTTATTATTT-ATT---TT-TCT---CGATCGGG-TTTGC-CTC-----------------------------------------MTT---T------CCCT-TGGGG----------AAGGT-GTTAACCC-----CGG------TCGAA---CAA-CAAAACCCCGGCGCGGAATGCG-CCA-AGGAGTACA---ATAACAAGATCG--CTTGC-TACC--TRTGC--TCCGTT--C-GCG-GAATGTGCAGTGGC-GTTGGCG---TCTT--ACTTAA-AAAAAA---TGACTCTCGGCAACGGATATCTCGGCTCTCGCATCGATGAAGAACG--GCGAAATGCGATACTTGGTGTGAATTGCAGAATCCCGTGAACCATCGAGTCTTTGAACGCAAGTTGCGCCTGAAGYCGTCAGGCTGAGGGCACGTCTGCCTGGGCGTCACGCATCGCGTCG--CCCCC-TCCTCGACCTTT-------------------GAGCCGAGC-----ATTG-GGGAGCGG-AATATGGCTTCC--CTT----GCCCTCTTT---GGGCGTGGTTGGCCCAAAT-GCG-AAT-CCCTGGCRAT-GG-ATG-TCGCGGCGA---GTGGTGGT---CGTACCAAG-----TGTG-C-TTAT--CTTCGCGCCGTGGCACCGTTGTC-CGTG--TGACA--AATGACCCTTATGGAGACCCTCTTCTCAGAGGGGCTC--TCTGACC-GCGACCCCAGGTCA----------------------------------------------------------------------------------------------------------------------------------------------------------------------------------------------------------------------------------------------------------------------------------------------------------------------------------------------------------------------------------------------------TTAAATTCTGTATTAGATATACTAATACCCTACCCCCCTCATCTGGAAATTTTGGTTCAAACTCTTCACTTTTGGGTGAAAGACGCTTCTTCTTTGCATCTATTACGATTCTTTCTCCACGAGTATTGCAATTTAAATAGTTTCATTACTCAAAAGAGGTCCCGTTCCCTTTTTTCAAAAATCAATCAAAGATTTTTCTTCTTCTTATATAACTCTTATGTATGTGAATACGAATCCATTTTTTTCTTTCTCCGTAACCAATCTCTTCATTTACGATCAACCAGTTTTGGAGCCCTTTTTGAACGAAACATTTTCTATGGAAAAATAGAATGCTTTGTCAAAGTCTTTGCTAAGGATTTTAAGGCAAACCTATGTTTGCTCAAGAATGCGGACCCTTCCATGCATTATTTTAGGTATCGAGGAAAATCAATTCTGGCTTCAAAAGGAACGCTTCTTTTGATGTCGAAATGGAACTATTATTTTGTTAATTTTTGGCAATGTTCTTTTTGTTTGTGGTTCCATACTGGAAGAATCAATATAAGCCAACTATCCAGCCATTCCCT------TGACTTTATGGGCTATCTTTCAAGTATTCCACTAACCCCCTCAACGGTGCGGAGTCAAATGCTA-GAGAACTATATTAATAGGAGCAGGACTTCTTCTTTTTCCCACGGTAACAAAAAATATTCGTCGTATGTGGTCTTTTCAGAGTGTTTTATTTTTAAGTATAGTCATGGCATTTTCAATCTATCTATCTATTCAGCAAATAAATAGGGGTTCTATCTATCAATATGTATGGTCTTGGATAATAAATAATGATTTTTCTTTTGAATTTGGTTACTTGATCGACCCACTTACTTCTATTATGTCAATATTAATCACTACTGTTGGAATTATGGTTCTTATTTATAGTGATAATTATATGGCTCATGATCAAGGATATTTGAGATTTTTTGCTTATATGAGTTTTTTCTGTGCTGCTATG-TTGGGATTAGTTACTAGTTCTAA-TTTTATACAAATTTATATTTTTTGGGAATTGGTTGGAC-TATGTTCCTATCTATTAATAGGGTTTTGGTTTACGCGACCCGGTGCGGCAAATGCTTGTGAAAAAGCGTTTGTAACTAATCGCGTAGGGGATTTTGGTTTATTATTAGGAATTTTAGGCTTTTATTGGATAACTGGCAGTTTTGAATTTCGGGAGTTATTCCAAATATTGAATAATTTGATTT------CGAGCAAAGAGGTCAATTTTTTATTTGTTACTTTATGCGCTGCGCTGTTATTTGTCGGTGCAATTGCCAAATCTGCACAATTCCCCCTTCATGTCTGGTTACCCGATGCCATGGAGGGCCCTACTCCGATCTCGGCTCTTATACACGCTGCTACCTTGGTAGCAGCCGGAATTTTTCTTGTAGCTAGGCTTCTTCCTCTTTTCTTAGTTATACCTTCCATAATGTATTTAATCTCCTTAATAGGAATCATAACAGTTTTATTAGGA-GCTACTTTAGCTCTTGCTCAACAAGACATTAAAAGAGGTTTAGCTTATTCCACAATGTCTCAATTGGGTTATATGATGTTAGCTCTAGGTATGGGGTCTTATCGAAGTGCTTTATTTCATTTGATTACTCATGCTTATTCCAAGGCATTATTATTCTTAGCAGCTGGATCCGTTATTCATTCAATGGAGACTATTATTGGTTATTCTCCCGACAAAAGTCAGAATATGGTTCTTATGGGCGGTTTAAC-AAAATACGTGCCGATAACCAAAAGTGCTTTTTTATTAGGAACACTTTCACTTTGTGGTATTCCCCCCCTTGCTTGTTTTTGGTCAAAAGATGAAATTCTTAATGATAGCTGGCTTTATTCGCCGATTTTCGCCCTAATAGCTTGGGGCACAGTGGGATTAACTGCATTTTATATGTTTCGGATTTATTTAATGACTTTTGAAGGACATTTAAGCGTCGGTTTTCAAAATTATAGTGGAAAAAAAAAGAACCCTCCTGATTCAATATCTCTATGGGG------AAAAAAGG-GTT-CAAAGC-------------------------------------------------CAAT---------------------------TAACAAAAAT-TTTC--GCTTTTTAA----------------------------------CAATTGATG------AGAAAGGA-GA--GAATAAAACCAAATT------TT---------------------------CTTATACTTCTGATCCTTTTGAATCAGAAAATACTATGTTATTTCCAAAAATTATATTGTGTTTTGTAACTTTTGTAATTGGATTCTTAGGAATTCCC---------AAGGAGCTTGGTTTCAATCTCGATATCTTAACCCAATGGTTAAATCCTGCTATTTATCTTTTGCATCACAC------TGATTCAACAGATTTAGCCGAGT------TTTTAAAAAATACGGTAATTTCTGTGGGGATTGCTTATTGCGGAATATTTATAGCATTTTTATTATATAAACCCACCTATTCGTCTTTTAATAGTTTTCTATTAATAAATTC---------GTTTCATCAAAAAAGCCTTAAGAGAGTTATTCGCGACAAAATAGGCTTTGTTATATATGACTGGGCCTATAATCGTGCTTATATAGATACTTTTTATAATAATTTTTTTGTTTTCCAAGTACGAAGGTTTTCTCAAATTATTCGTTTTTTTG--------------------------------------------------------------------------------------------------------------------------------------------------------------------------------------------------------------------------------------------------------------------------------------------------------------------------------------------------------------------------------------------------------------------------------------------------------------------------------------------------------------------------------------------------------------------------------------------------------------------------------------------------------------------------------------------------------------------------------------------------------CC-TTGGTAT-GGAAACTTACTAAGTGATAACTTTCAAATTCAGAGAAACCCTGGAATTAA-AAAAAT-GGGCAATC-CTGAGCCAAATCCTGT-TTTCCGAAAACAAAC-----AAAAGTTCAG----------AAAAA--A-GGATAGGTGCAGAGACTC-AATGGAAGCTGTTCTAAC-----AAATGGAGTTCACTGTATTGAAAAAGGA-------------------AT-------------------------------------------------------------------------ATTCATTGAAT-TGAT--------------------------------------TAA---ATCATTCAC-----------------------------------------------------------------------------------------------------------------TCCATAGT---------------------------------------------------------------ATAGT----CTGATAGATC-----TTTTGACGAACTGATTAATCGGACGAGAATAAAGATAGAGTCCTGTTCTACA-TGTCAATACCG-----------------GCAACAATGAAATTTCTAGTA-AGAG----GAAAATCCGT-CGA-CTTTAAAAATCGTGAGGGTTCAAGTCCCTCTATCCCCA--------------------AAA-GCCTAGTG-------GACTCCCCAAGTTT-TT-----AT-C---TCATCCTGTTTTTCA----TTCTCATTGGCGGTTCAAAATTCCT-TATC------TTTCT-CATTGACTCTAT-------------------------TCTTT-TAC-----------------------AAATGGA--TCTG------------AGTGGAAATGGCTTT----------TTAT-----TATCACACGT-C--TTG---------------------------TG----ATGGATA-----------------TTTGATACACGT----A----------------------CAAATGACCATCTTTGAGTTTGAGCAAGGAATCCCC---------ATTTGAATGATTCACAATCAATA----------------------------GAATTACTCAT----ACTGAAACTTACAAA------GTCATCTTT-----TT---GAAGATCGAAGAAAT--------TCCAGGACTTGGATA----AAA-CTTTGTAATCCGCTTT-TGTTCTT------------TT------------AATTGAC-----------ATAGA-----------------------------------------------------------------------------------CCCCAG-CATCTA---------------------------------------------------------------------------------------------------------------------------------------------------------------------------------------------------------------------------------------------------------------------------------------------------------------------------------------------------------------------------------------------------------------------------------------------------------------------------------------------------------------------------------------------------------------------------------------------------------------------------------------------------------------------------------------------------------------------------------------------------------------------------------------------------------------------------------------------------------------------------------------------------------------------------------------------------------------------------------------------------------------------------------------------------------------------------------------------------------------------------------------------------------------------------------------------------------------------------------------------------------------------------------------------------------------------------------------------------------------------------------------------------------------------------------------------------------------------------------------------------------------------------------------------------------------------------------------------------------------------------------------------------------------------------------------------------------------------------------------------------------------------------------------------------------------------------------------------------------------------------------------------------------------------------------------------------------------------------------------------------------------------------------------------------------------------------------------------------------------------------------------------------------------------------------------------------------------------------------------------------------------------------------------------------------------------------------------------------------------------------------------------------------------------------------------------------------------------------------------------------------------------------------------------------------------------------------------------------------------------------------------------------------------------------------------------------------------------------------------------------------------------------------------------------------------------------------------------------------------------------------------------------------------------------------------------------------------------------------------------------------------------------------------------------------------------------------------------------------------------------------------------------------------------------------------------------------------------------------------------------------------------------------------------------------------------------------------------------------------------------------------------------------------------------------------------------------------------------------------------------------------------------------------------------------------------------------------------------------------------------------------------------------------------------------------------------------------------------------------------------------------------------------------------------------------------------------------------------------------------------------------------------------------------------------------------------------------------------------------------------------------------------------------------------------------------------------------------------------------------------------------------------------------------------------------------------------------------------------------------------------------------------------------------------------------------------------------------------------------------------------------------------------------------------------------------------------------------------------------------------------------------------------------------------------------------------------------------------------------------------------------------------------------------------------------
Acnistus_arborescens    GGATCATTGTCGAA-ACCT-GC-AAAGCAG-AACGA-CCCGCG-AAC-CTGTTCA---AACAACCGGGGG-AGC---CGCGCGGG-CGGGG-TGC------TTCTGCCCCCCC-----TCCGCGCGT-CTC-----CCT---CC--CG-TCCC-CGGCG----CGCGCGCTC--GCGCGCGTGC----CGG------GTGA----CTAACGAA-CCCCGGCGCGGAAAGCG-CCA-AGGAATACT---TAATA--GATAG--CATGCCCCTC---GCGC--CCCGTTCGC-GGC-GCGCGC-GTGGGGA--CCTGTG----CTT-CTTTTG-TAACACAAA-CGACTCTCGGCAACGGATATCTCGGCTCTCGCATCGATGAAGAACGTAGCGAAATGCGATACTTGGTGTGAATTGCAGAATCCCGTGAACCATCGAGTCTTTGAACGCAAGTTGCGCCCGAAGCCATTAGGCCGAGGGCACGTCTGCCTGGGCGTCACGCATCGAGTCG--CCCCCCTCG--CTCCGC----TCCCAAAGTCTTTTGGGCGGCGGCC--GTGCTGT-GGGG-CGG-ATACTGRCCTCC--CGT----GCGCCCG--GAG-CGCGCGGCCGGCCTAAAT-GCG-AGT-CCACGTCGAC-GG-ACG-TCACGGCAG---GTGGTGGTT-GA-AACTCAA----CTCT--C-GTAG--TGTCGTGGCTACAGCCCGTCGCG-CGTG-CGGACT-CCCGGACCC-TTCCG-GCGCTT-------AA---GCGC--TCCGACC-GCGACCCCAGGTCA-------------------------------------------------------------------------------------------------------------------------------------------------------------------------------------------------------------------------------------------------------------------------------------------------------------------------------------------------------------------------------------------------------------------------------------------------------------------------------------------------------------------------------------------------------------------------------------------------------------------------------------------------------------------------------------------------------------------------------------------------------------------------------------------------------------------------------------------------------------------------------------------------------------------------------------------------------------------------------------------------------------------------------------------------------------------CTATGTTAATAGGCGCGGGACTTATTCTTTTTCCAACGGCAACAAAAAGTTTTCGCCGTATGTGGGCTTTTCAAAGTGTTTTATTGTTAAGCATAGTCATGATTTTTTCAATCTACCTGTCTATTCAGCAAATAAATAGCAGTTCTTTTTATCAATATGTATGGTCTTGGATCATCAATAATGATTTTTCTTTAGACTTCGGATACTTGATCGACCCACTTACTTCTATTATGTCAATATTAATCACTACTGTTGGAATTATGGTTCTTATTTATAGTGATAATTATATGGCTCATGATCAAGGCTATTTGCGATTTTTTGCTTATATGAGTTTTTTCAGTACTTCCATG-TTGGGATTAGTTACTAGTTCGAA-TTTAATACAAATTTATATTTTTTGGGAATTGGTTGGGC-TGTGTTCCTATCTATTAATAGGATTTTGGTTTACACGACCTGTTGCGGCAAATGCTTGTCAAAAAGCGTTTGTAACTAATCGTGTAGGGGATTTTGGTTTATTATTAGGAATTTTAGGTTTTTATTGGATAACGGGGAGTTTCGAATTTAGGGATTTATTCGAAATATTCAATAACTTGATTT------ATAAGAATGAGGTCAATTTTATATTTGTTACTTTATGCGCTGTTCTCTTATTTGCCGGTGCAGTTGCTAAATCCGCCCAATTCCCCCTTCATGTATGGTTACCTGATGCCATGGAGGGGCCTACTCCTATTTCGGCTCTTATACATGCTGCTACTATGGTAGCGGCGGGAATTTTTCTTGTAGCTCGACTTCTTCCTCTTTTCAGAGTTATACCTTACATAATGTATTTGATCTCGGTTATAGGAATAATAACAGTATTATTAGGA-GCTACTTTAGCTCTTGCTCAAAAAGACATTAAGAGAGGTTTAGCCTATTCCACAATGTCTCAATTGGGTTATATGATGTTAGCTCTAGGTATGGGGTCTTATCGAAGCGCTTTATTTCATTTGATTACTCATGCTTATTCCAAAGCATTATTATTTTTAGGATCCGGATCCATTATTCATTCAATGGAAACTATTGTTGGATATTCTCCAGTTAAAAGCCAGAATATGGGTCTTATGGGGGGTTTAAG-AAAACATGTACCAATTACCAAAATCACATTTTTATTAGGTACACTTTCTCTTTGTGGTATTCCACCTCTTGCTTGTTTTTGGTCCAAAGATGAAATTCTTAATAATAGTTGGTTGTATTCGCCAATTTTCGCAATAATAGCTTGGGCCACGGCGGGATTAACCGCATTTTATATGTTTCGGATNTATTTACTTACTTTTGAAGGGCATTTAAACGTTCATTTTCAAAATTATGGTGGGAAACACAAAACCCCTTTCTATTCAATATCTNTATGGGGT-----AAAAACGGAGTT-AAGAAAAA---------CTCTTGTTTATTAA------------------------CAATGAATA---------------------ATAATGAAAGTACTTATTTTTTTTCAA---------------------AAA-CTAAATATCCAATTGATA------AAAATGGAAGAAAGATGACACGACCTTT------TATGACTATTGCTCATTTTGAGCATAAAGCGGTTTATTCCTATCCTTANGAATCGGACAATANTATGCTATTCCCAATATTTGTATTAGGATTCTTTACTTTGTTTGTTGGATCTATAGGAATTCCTTTCAACCAAGAGGGA--GGG----AATTTGGATATATTATCGAAATGGTTAGCTCCATCTATAAATCTTTTGCATCAAAAGTCGAATAATTCGATGGATTGGGATGAAT------TTTTAAAGGATGCAGTTCTTTCAGTCAGTATAGCTTATTTCGGAATATTTATAGCATCCTTTTTATATAAACCCATTTATTCTTCTTTAAAAAATTTTGAGTTAATTAATTC---------TTTTGTTAAAAAGGGTCCTAAGAGAATTCTGTGGGACAAAATTATAAATGGCATATATGATTGGTCATATAATCGTGCTTACATAGATGCTTTTTATACAAGATTCTTTGTTGGTGGGATAAGAGGATTAGCTGAATTTACTCATTTTTTTG---------------------------------------------------------------------------------------------------------------------------------------------------------------------------------------------------------------------------------------------------------------------------------------------------------------------------------------------------------------------------------------------------------------------------------------------------------------------------------------------------------------------------------------------------------------------------------------------------------------------------------------------------------------------------------------------------------------------------------------------------------------TAT-GGAAACTTACTAAGTGATCACTTTCAAATTCAGAGAAACCCTGGAATTAACAAAAAT-GGGCAATC-CTGAGCCAAATCCTGT-TTTCTGAAAACAAAC-----AAAGGTTCAG----------AAAAA--AAGGATAGGTGCAGAGACTC-AATGGAAGCTATTCTAAC-----AAATGGAGTTAAATGCGTTGGTAGAGGA------ATCTTTAC-----ATCGAAACTTCA--TAAAG-------AAAAAGAATGAAG-TGAAGGATAAACG-------------TATATACATACGTATTGAATACTAT------------AT------------------------CAA---ATGATTAATGACGACCCGAATCCG------TA-TTTTTTCT-AT-----------------AAAAAATA---------G-AA-------GAATTGGT---------------GTGAATCGATTCTACATT--------GAAGAAAGAATCGAATATTCATTGATC-AAATCATTCA--------CT-----CCATAGT----CTGATAGATC-----TTTTGAAGAACTGATTAATCGGACGAGAATAAAGATAGAGTCCCGTTCTACA-TGTCAATACCG-----------------GCAACAATGAAATTTATAGTA-AGAG----GAAAATCCGT-CGA-CTTTAAAAATCGTGAGGGTTCAAGTCCCTCTATCCCCA--------------------AAAAGACTATTT-------CACTCCCCAACTAT-TT-----AT-C---CGACCCC--CT--------TT-CC-TTAGCGGTTCCAAATTCCT-TATC------TTTCT-CATTCACTCTATTATTT--------------------TATTT-TAG-----------------------CAATGGA--TTTT------------AGCGTAAATGGCT-T---------TCTCT-----TATCACAAGC-C--TTG---------------------------TG----ATATATA-------------------TGATACACAT----A----------------------GAAATGAGCATC------TTTGAGCATGGAAGCCCT---------AGTTGAATGATTCCCGACCAATA-----------------CAA------TATCATTACCCAT----ACTGAAACTTACAAA------GTCATCTTT-----TT---GAAGATCGAAGAAAT--------TCCCCGGCTTTAATA----AAA-TTTTTTAATCGACTTT-TGTCCTT------------TT------------AATTGAC-----------AAAGA----------------------------------------------------------------------CCTATTGACAAAGACCCAGT--TCTATG------------------------------------------------------------------------------------------------------------------------------------------------------------------------------------------------------------------------------------------------------------------------------------------------------------------------------------------------------------------------------------------------------------------------------------------------------------------------------------------------------------------------------------------------------------------------------------------------------------------------------------------------------------------------------------------------------------------------------------------------------------------------------------------------------------------------------------------------------------------------------------------------------------------------------------------------------------------------------------------------------------------------------------------------------------------------------------------------------------------------------------------------------------------------------------------------------------------------------------------------TTGAGGTA--CTCCTGT-----CTTAATTG------CGTATG-------------AT---ACAATAT--AT-CTCTTCCATTATC-CG--------------------------------------------------------------------------------------------------ATTC-AAGCATG---------------------------------------------------------------------------------------------------------------------------------------------------------------------------------------------------TGAT----------CCCTAT-TTTA-CCT-GCAGGTCAAAGTTGGAGACAACATCGAAATTGTTCGTTTCTTTCACTGCT-ATAAACGTGGGGTTGATCGTGTTTTTGTTGACCACCCAATGTTCTTGGAGAA----AGTAAGCA----T----ATTCTG-------AAC-----------------------------------------------------------------------------------------------------------------------------------------------------------------------------------------------------------------------------------------------------------------------------------------------------------------------------------------------------------------------------------------------------CCTT---AG-AGA----------------------------------------------------------------------------------------------------------------------------------------------------------------------------------------------------------------------------------------------------------------------------------------------GGTCC-----TGA-GGGATAC---------GTCAATGTG--------------------------------------------------------AATA-------CACAGAAC--------ACATCA--TTTTGAACGTC-----ATTTGAC--TC-TACTGGT-------GCTTTT--ACCC------TTTAAGGTTTGGGGCAAAACTGGTTCAAAAATCTATGGCCCCAAAACTGGACAAGATTATTTGGACAATGAACTTAGGTTCAGCTTATTGTGT-----------------------------------------------------------------------------------------CAAGTAAGTTA---------------CTTGTT-GTA-CTG-----TTGTC-TTG--ACT-----T-TAT-------GTGGC--------ATTTT----AC-TT-TTGTCTTT-AATCA---TTTATTAACC-TTG---TTTCTTGTCACTC----------TCAGGCAGCACTAGAGGCACCTAGAGTT-CTGGATTTGAACTGCAGCAAATACTTCTCAGGACCATATGG----T------GACACCTCCCAG---TTTCAG-AAAGTACC----TTGGCAGTCACR--T---------TTATATCCTTGTAGTT----AATCATCTAT----A-TTTCGCCTATTTC-TGCAGGAGAGGATGTTCTCTTCATTGGCAATGATTGGCACACAGCTCTCATTCCCTGCTACCTGAAGTCAATGTACCAGTCGAGAGGAATCTATGTGAAT-GCGAAGGTAA---AATCTGTTTTTGTATTCACTT--------------------------------GATTG-CAC----TTCAC--------------------CCTG-CCAAT--TAAGAAGGTTGTATTA--ATATATGAT------AAATTTCACATTGCCTCCAGG-TCGCTTTCTGCATCCATAACATTGCCTACCAAGGCCGATTTGCTTTCTCTGACTTCTCTCTTCTCAATCTGCCTGATGAATATAGGAGTTCTTTTGATTTCATTGATGG--------------------------------------------------------------GTATGAA--TTTTATG-------CTTCGAATCA---GACCACCAAG----------TTTAG--AAGCTCTTT-----TGATGCTAGCA--AATTGAG-TCTT-TTAAATTTTG-CAGATATGAAAAGCCTGTTGAGGGTAGGAAAATCAACTGGATGAAGGCTGGAATATTAGAATCACATAGGGTGGTTACAGTGAGCCCA-----------------------------------------------------------------------------------------------------------------------------------------------------------------------------------------------------------------------------------------------------------------------------------------------------------------------------------------------------------------------------------------------------------------------------------------------------------------------------------------------------------------------------------------------------------------------------------------------------------------------------------------------------------------------------------------------------------
Anisodus_acutangulus    --------------------------------------------------------------------------------------------------------------------------------------------------------------------------------------------------------------------------------------------------------------------------------------------------------------------------------------------------------------------------------------------------------------------------------------------------------------------------------------------------------------------------------------------------------------------------------------------------------------------------------------------------------------------------------------------------------------------------------------------------------------------------------------------------------------------------------------------------------------------------------------------------------------------------------------------------------------------------------------------------------------------------------------------------------------------------------------------------------------------------------------------------------------------------------------------------------------------------------------------------------------------------------------------------------------------------------------------------------------------------------------------------------------------------------------------------------------------------------------------------------------------------------------------------------------------------------------------------------------------------------------------------------------------------------------------------------------------------------------------------------------------------------------------------------------------------------------------------------------------------------------------------------CTATGTTAATAGGAGCGGGACTTATTCTTTTTCCAACGGCAACAAAAAGTTTTCGCCGTATGTGGGCTTTTCAGAGTGTTTTATTGTTAAGCATAGTCATGATTTTTTCAATCTACCTGTCTATTCAGCAAATAAATAGCAGTTATTTTTATCAATATGTATGGTCTTGGATCATCAATAATGATTTTTCTTTAGACTTCGGATACTTGATCGACCCACTTACTTCTATTATGTCAATATTAATCACTACTGTTGGAATTATGGTTCTTATTTATAGTGATAATTATATGGCTCATGATCAAGGCTATTTGAGATTTTTTGCTTATATGAGTTTTTTCAGTACTTCCATG-TTGGGATTAGTTACTAGTTCGAA-TTTGATACAAATTTATATTTTTTGGGAATTGGTTGGGC-TGTGTTCCTATCTATTAATAGGATTTTGGTTTACACGACCTGTTGCGGCAAATGCTTGTCAAAAAGCGTTTGTAACTAATCGTGTAGGGGATTTTGGTTTATTATTAGGAATTTTAGGTTTTTATTGGATAACAGGGAGTTTCGAATTTAGGGATTTATTCGAAATATTCAATAACTTGAGTT------CTAATAATGAGGTCAATTTTTTATTTGTTACTTTATGCGCTGTTCTCTTATTTGCCGGTGCAGTTGCTAAATCCGCCCAATTCCCCCTTCATGTATGGTTACCTGATGCCATGGAGGGGCCTACTCCTATTTCGGCTCTTATACATGCTGCTACTATGGTAGCGGCGGGAATTTTTCTTGTAGCTCGGCTTCTTCCTCTTTTCAGAGTTATACCTTACATAATGTATTTGATCTCGGTTATAGGAATAATAACAGTATTATTAGGA-GCTACTTTAGCTCTTGCTCAAAAAGACATTAAGAGAGGTTTAGCCTATTCCACAATGTCTCAATTGGGTTATATGATGTTAGCTCTAGGTATGGGGTCTTATCGAAGCGCTTTATTTCATTTGATTACTCATGCTTATTCCAAAGCATTATTATTTTTAGGATCCGGATCCATTATTCATTCAATGGAAACTATTGTTGGATATTCTCCAGCTAAAAGCCAGAATATGGGTCTTATGGGAGGTTTAAG-AAAACATGTACCAATTACCCAAATCACATTTTTATTAGGTACACTTTCTCTTTGTGGTATTCCACCTCTTGCTTGTTTTTGGTCCAAAGATGAAATTCTTAATGATAGTTGGTTGTATTCGCCAATTTTCGCAATAATAGCTTGGGCCACGGCGGGATTAACCGCATTTTATATGTTTCGGATCTATTTACTTACTTTTGAAGGGCATTTAAACGTTCATTTTCAAAATTATGGTGGGAAACAAAAAACCCCTTTCTATTCAATATCTCTATGGGGT-----AAAAAGGGAGTT-AAGAAAAA---------CTCTTGTTTATTAC------------------------CAATGAATA---------------------ATAATGAAAGTACTCATTTTTTTTTTA---------------------AAA-CTAAATATCCAATTCATA------AAAATGGAAGAAAGATGACAAGACCTTT------TATGACTATTGCTCATTTTGAGCATAAAACGGTTTATTCCTATCCTTATGAATCGGACAATACTATCCTATTCCCAATATTTGTATTAGGACTCTTTACTTTGTTTGTTGGATCTATAGGAATTCCTTTCAACCAAGAAGGA--GTG----AATTTGGATATATTATCGAAATGGTTAGCTCCATCTATAAATCTTTTGCATCAAAAGTCGAATAATTCGATGGATTGGAATGAAT------TTTTAAAGGATGCAGTTCTTTCAGTCAGTATAGCTTATTTCGGAATATTTATAGCATCCTTTTTATATAAACCCATTTATTCTTCTTTAAAAAATTTTGAGTTAATTAATTC---------TTTTGTTAAAAAGGGCCCTAAGAGAATTCTGTGGGACAAAATTATCAATGGCATATATGATTGGTCATATAATCGTGCTTACATAGATGCTTTTTATACAAGATTCTTTGTTGGTGGGATAAGAGGATTAGCTGAATTTACTCATTTTTTTGGATCCCAGTCTAGTCTATAGGAGG-TT--TTGAAAAGAAAGGAGCAATAATCATTTTCTTGTTCTATCAAGAGGGT-G-CTATTGCTCCTTTC-TTTTTTTCTT-------------------TTTATATT-ATTAAT---T------TACTAG-----T------ATTTTACTT----ACATATACTTTT---------TTGTTTACAT-------TA----TAGAA----AAAGAAAAGAAGGAGAGGGTATTT-TCCTG-------CATTTATTC---------------------ATGATTGAG-TATT-------CAAT-TTTTATT------TTGTATTT-------ATTTTAAA-TTGTAGAAATATAA-CTTGTTCCTCTTGTT-GCT-AATGTTACTA-TTTC------ATTT-CA-----------CAAAAAAA---------ATCTA--ATTTTGACTTC---------------------------ATAT---TCTTA-----TCTT--T--------------------------------------------------------------------------GAAATAAGAAAGA-------------AG-ATAAATATTTCGAA-CTTTAATC--TTTTTT-TTTTTAT------AATTTAAATAATGTA--------------AAAATGGAATGTA-A---GTAGGTGAGGG------------------------------------------------------------------------------------------------------------------------------------------------------------------------------------------------------------------------------------------------------------------------------------------------------------------------------------------------------------------------------------------------------------------------------------------------------------------------------------------------------------------------------------------------------------------------------------------------------------------------------------------------------------------------------------------------------------------------------------------------------------------------------------------------------------------------------------------------------------------------------------------------------------------------------------------------------------------------------------------------------------------------------------------------------------------------------------------------------------------------------------------------------------------------------------------------------------------------------------------------------------------------------------------------------------------------------------------------------------------------------------------------------------------------------------------------------------------------------------------------------------------------------------------------------------------------------------------------------------------------------------------------------------------------------------------------------------------------------------------------------------------------------------------------------------------------------------------------------------------------------------------------------------------------------------------------------------------------------------------------------------------------------------------------------------------------------------------------------------------------------------------------------------------------------------------------------------------------------------------------------------------------------------------------------------------------------------------------------------------------------------------------------------------------------------------------------------------------------------------------------------------------------------------------------------------------------------------------------------------------------------------------------------------------------------------------------------------------------------------------------------------------------------------------------------------------------------------------------------------------------------------------------------------------------------------------------------------------------------------------------------------------------------------------------------------------------------------------------------------------------------------------------------------------------------------------------------------------------------------------------------------------------------------------------------------------------------------------------------------------------------------------------------------------------------------------------------------------------------------------------------------------------------------------------------------------------------------------------------------------------------------------------------------------------------------------------------------------------------------------------------------------------------------------------------------------------------------------------------------------------------------------------------------------------------------------------------------------------------------------------------------------------------------------------------------------------------------------------------------------------------------------------------------------------------------------------------------------------------------------------------------------------------------------------------------------------------------------------------------------------------------------------------------------------------------------------------------------------------------------------------------------------------------------------------------------------------------------------------------------------------------------------------------------------------------------------------------------------------------------------------------------------------------------------------------------------------------------------------------------------------------------------------------------------------------------------------------------------------------------------------------------------------------------------------------------------------------------------------------------------------------------------------------------------------------------------------------------------------------------------------------------------------------------------------------------------------------------------------------------------------------------------------------------------------------------------------------------------------------------------------------------------------------------------------------------------------------------------------------------------------------------------------------------------------------------------------------------------------------------------------------------------------------------------------------------------------------------------------------------------------------------------------------------------------------------------------------------------------------------------------------------------------------------------------------------------------------------------------------------------------------------------------------------------------------------------------------------------------
Anisodus_carniolicoides    ---------TCGAA-ACCT-GC-GCCA-GA-AACGA-CCCGCG-AAC-TCGTTTC--TAAC-ACCGGGGG-AGC-CGCGCGCGGG-CGGGGGTGC------TTCGGCGCCCCCC----TCCGTGCGGCCTC-----CCT---CC--CG---------------------------------------------------GA----CTAACGAACCCCGGGCGCGGAAAGCG-CCA-AGGAATACT---GAATC--GACAG--CCCGCCTC-----------------------------------G--A--CGCGTG----CTT-C-TTTG-AAAAGA--------------------------------------------------------------------------------------------------------------------------------------------------------------------ATCGCGTCG---CCCCCGCA---------------------------------------T--CGC--GGGG-CGG-ATACTGGCCTCC--CGT----GCGCCTC--GAG-CTCGCGGCCGGCCTAAAT-GCG-GGT-CCACGTCGGC-GG-ACG-TCGCGGCAA---ATGGTGGTT-GT-GACCCAA----CTCT--C-GTGC--TGTCGCGGCTGTAGCCCGTCGCG-CGTT-CGGACT-CCCGGACCC-TCTTT-GCGCTCT------TT---GCGC--TCCGAC-----------------------------------------------------------------------------------------------------------------------------------------------------------------------------------------------------------------------------------------------------------------------------------------------------------------------------------------------------------------------------------------------------------------------------------------------------------------------------------------------------------------------------------------------------------------------------------------------------------------------------------------------------------------------------------------------------------------------------------------------------------------------------------------------------------------------------------------------------------------------------------------------------------------------------------------------------------------------------------------------------------------------------------------------------------------------------------CTATGTTAATAGGAGCGGGACTTATTCTTTTTCCAACGGCAACAAAAAGTTTTCGCCGTATGTGGGCTTTTCAGAGTGTTTTATTGTTAAGCATAGTCATGATTTTTTCAATCTACCTGTCTATTCAGCAAATAAATAGCAGTTCTTTTTATCAATATGTATGGTCTTGGATCATCAATAATGATTTTTCTTTAGACTTCGGATACTTGATCGACCCACTTACTTCTATTATGTCAATATTAATCACTACTGTTGGAATTATGGTTCTTATTTATAGTGATAATTATATGGCTCATGATCAAGGCTATTTGAGATTTTTTGCTTATATGAGTTTTTTCAGTACTTCCATG-TTGGGATTAGTTACTAGTTCGAA-TTTGATACAAATTTATATTTTTTGGGAATTGGTTGGGC-TGTGTTCCTATCTATTAATAGGATTTTGGTTTACACGACCTGTTGCGGCAAATGCTTGTCAAAAAGCGTTTGTAACTAATCGTGTAGGGGATTTTGGTTTATTATTAGGAATTTTAGGTTTTTATTGGATAACAGGGAGTTTCGAATTTAGGGATTTATTCGAAATATTCAATAACTTGAGTT------CTAATAATGAGGTCAATTTTTTATTTGTTACTTTATGCGCTGTTCTCTTATTTGCCGGTGCAGTTGCTAAATCCGCCCAATTCCCCCTTCATGTATGGTTACCTGATGCCATGGAGGGGCCTACTCCTATTTCGGCTCTTATACATGCTGCTACTATGGTAGCGGCGGGAATTTTTCTTGTAGCTCGGCTTCTTCCTCTTTTCAGAGTTATACCTTACATAATGTATTTGATCTCGGTTATAGGAATAATAACAGTATTATTAGGA-GCTACTTTAGCTCTTGCTCAAAAAGACATTAAGAGAGGTTTAGCCTATTCCACAATGTCTCAATTGGGTTATATGATGTTAGCTCTAGGTATGGGGTCTTATCGAAGCGCTTTATTTCATTTGATTACTCATGCTTATTCCAAAGCATTATTATTTTTAGGATCCGGATCCATTATTCATTCAATGGAAACTATTGTTGGATATTCTCCAGCTAAAAGCCAGAATATGGGTCTTATGGGAGGTTTAAG-AAAACATGTACCAATTACCCAAATCACATTTTTATTAGGTACACTTTCTCTTTGTGGTATTCCACCTCTTGCTTGTTTTTGGTCCAAAGATGAAATTCTTAATGATAGTTGGTTGTATTCGCCAATTTTAGCAATAATAGCTTGGGCCACGGCGGGATTAACCGCATTTTATATGTTTCGGATCTATTTACTTACTTTTGAAGGGCATTTAAACGTTCATTTTCAAAATTATGGTGGGAAACAAAAAACCCCTTTCTATTCAATATCTCTATGGGGT-----AAAAAGGGAGTT-AAGAAAAA---------CTCTTGTTTATTAC------------------------CAATGAATA---------------------ATAATGAAAGTACTCATTTTTTTTTTA---------------------AAA-CTAAATATCCAATTCATA------AAAATGGAAGAAAGATGACAAGACCTTT------TATGACTATTGCTCATTTTGAGCATAAAACGGTTTATTCCTATCCTTATGAATCGGACAATACTATCCTATTCCCAATATTTGTATTAGGACTCTTTACTTTGTTTGTTGGATCTATAGGAATTCCTTTCAACCAAGAAGGA--GTG----AATTTGGATATATTATCGAAATGGTTAGCTCCATCTATAAATCTTTTGCATCAAAAGTCGAATAATTCGATGGATTGGAATGAAT------TTTTAAAGGATGCAGTTCTTTCAGTCAGTATAGCTTATTTCGGAATATTTATAGCATCCTTTTTATATAAACCCATTTATTCTTCTTTAAAAAATTTTGAGTTAATTAATTC---------TTTTGTTAAAAAGGGCCCTAAGAGAATTCTGTGGGACAAAATTATCAATGGCATATATGATTGGTCATATAATCGTGCTTACATAGATGCTTTTTATACAAGATTCTTTGTTGGTGGGATAAGAGGATTAGCTGAATTTACTCATTTTTTTGGATCCCAGTCTAGTCTATAGGAGG-TT--TTGAAAAGAAAGGAGCAATAATCATTTTCTTGTTCTATCAAGAGGGT-G-CTATTGCTCCTTTC-TTTTTTTCTT-------------------TTTATATT-ATTAAT---T------TACTAG-----T------ATTTTACTT----ACATAGACTTTT---------TTGTTTACAT-------TA----TAGAA----AAAGAAAAGAAGGAGAGGGTATTT-TCCTG-------CATTTATTC---------------------ATGATTGAG-TATT-------CTAT-TTTTATT------TTGTATTT-------ATTTTAAA-TTGTAGAAATATAA-CTTGTTCCTCTTGTT-GCT-AATGTTACTA-TTTC------ATTT-CA-----------CAAAAAAA---------ATCTA--ATTTTTACTTC---------------------------ATAT---TCTTA-----TCTT--T--------------------------------------------------------------------------GAAATAAGAAAGA-------------AG-ATAAATATTTCGAA-CTTTAATC--TTTTTT---TTTAT------AATTTAAATAATGTA--------------AAAATGGAATGTA-A---GTAGGTGAGGG------------------------------------------------------------------------------------------------------------------------------------------------------------------------------------------------------------------------------------------------------------------------------------------------------------------------------------------------------------------------------------------------------------------------------------------------------------------------------------------------------------------------------------------------------------------------------------------------------------------------------------------------------------------------------------------------------------------------------------------------------------------------------------------------------------------------------------------------------------------------------------------------------------------------------------------------------------------------------------------------------------------------------------------------------------------------------------------------------------------------------------------------------------------------------------------------------------------------------------------------------------------------------------------------------------------------------------------------------------------------------------------------------------------------------------------------------------------------------------------------------------------------------------------------------------------------------------------------------------------------------------------------------------------------------------------------------------------------------------------------------------------------------------------------------------------------------------------------------------------------------------------------------------------------------------------------------------------------------------------------------------------------------------------------------------------------------------------------------------------------------------------------------------------------------------------------------------------------------------------------------------------------------------------------------------------------------------------------------------------------------------------------------------------------------------------------------------------------------------------------------------------------------------------------------------------------------------------------------------------------------------------------------------------------------------------------------------------------------------------------------------------------------------------------------------------------------------------------------------------------------------------------------------------------------------------------------------------------------------------------------------------------------------------------------------------------------------------------------------------------------------------------------------------------------------------------------------------------------------------------------------------------------------------------------------------------------------------------------------------------------------------------------------------------------------------------------------------------------------------------------------------------------------------------------------------------------------------------------------------------------------------------------------------------------------------------------------------------------------------------------------------------------------------------------------------------------------------------------------------------------------------------------------------------------------------------------------------------------------------------------------------------------------------------------------------------------------------------------------------------------------------------------------------------------------------------------------------------------------------------------------------------------------------------------------------------------------------------------------------------------------------------------------------------------------------------------------------------------------------------------------------------------------------------------------------------------------------------------------------------------------------------------------------------------------------------------------------------------------------------------------------------------------------------------------------------------------------------------------------------------------------------------------------------------------------------------------------------------------------------------------------------------------------------------------------------------------------------------------------------------------------------------------------------------------------------------------------------------------------------------------------------------------------------------------------------------------------------------------------------------------------------------------------------------------------------------------------------------------------------------------------------------------------------------------------------------------------------------------------------------------------------------------------------------------------------------------------------------------------------------------------------------------------------------------------------------------------------------------------------------------------------------------------------------------------------------------------------------------------------------------------------------------------------------------------------------------------------------------------------------------------------------------------------------------------------------------------------------------
Anisodus_luridus    ---------TCGAA-ACCT-GC-GCCA-GA-AACGA-CCCGCG-AAC-TCGTTTC-AAAAC-ACCGGGGG-AGC-CGCGCGCGGG-CGGGGGTGC------TTCGGCGCCCCC-----TCCGTGCGGCCTC-----CCT---CC--CG-TCCC-CGGCG------CGTGCTCGC-GCGCGG-------CGG------GTGA----CTAACGAA-CCCCGGCGCGGAAAGCG-CCA-AGGAATACT---GAATA--GAAAG--CCCGCCTC-----------CTCCCGCGC-CCC-GTGCGC-GGGCGGA--CGTGTG----CTT-C-TTTG-AAACGA--------------------------------------------------------------------------------------------------------------------------------------------------------------------ATCGCGTCG---CCCCCGCA--CGCCGC---GCCCGCTCTGC----GGGACGCGGCG--GTGTCGC-GGGG-CGG-ATACTGGCCTCC--CGT----GCGCCTC--GAG-CTCGCGGCCGGCCTAAAT-GCG-GGT-CCACGTCGAC-GG-ACG-TCGCGGCAA---GTGGTGGTT-GT-GACCCAA----CTCT--C-GTGC--TGTCGCGGCTGTAGCCCGTCGCG-CGTT-CGGACT-CCCGGAACC-TCCTT-GCGCTCC------TA---GCGC--TCCGAC----------------TAGGTCGATTTTGTTGGAAAAT------------CCAGGTTATAACA------ATCAATTTAGTTTACTAATTGTGAAACGTTTAATTACTCGAATGTATCAACAGAATCATTTTCTTAT------------TTATACTAATGATTCTAACAAAAATA------CATTTTTGGGGTGCAACAAGAGTTTGTATTCTCAAATGATATCAGAGGGATTTGCATTTATTGTGGAAATTCCATTTTCTCTACGATTAATATCTTCTTTATCTTCT------TTCGAAGGCAAAAAGA---------------------------TTTTCAAATCTCATAATTTACGATCAATTCATTCAACATTTCCTTTTTTAGAGGACAATTTTTCACATCTAAATTATGTATTAGATATACTAATACCCTACCCCGTTCATCTGGAAATCTTGGTTCAAACTCTTCGCTATTGGGTAAAAGATGCCTCTTCTTTACATTTATTACGATTCTTTCTCCACGAATATTGGAATTTGAATAGTCTTATTACTTCAAAGAAGCCTGGTTACTCCTTTTCAAAAAAAAATAAAAGATTCTTCTTTTTCTTATATAATTCTTATGTATATGAATGCGAATCCACTTTCGTCTTTCTACAGAACCAATCTTCTCATTTACGATCAACATCTTTTGGAGCCCTTCTTGAACGAATATATTTCTATGGAAAAATAGAACGTCTTGTAGAAGTCTTTGCTAAGGATTTGCAGGTTACCCTATGGTTATTCAAGGAT------CCTTTCATGCATTATGTTAGGTATCAGGGAAAATCAATTCTGGCTTCAAAAGGGACGTTTCTTTTGATGAATAAATGGAAATTTTACCTTGTCAATTTTTGGCAATGTCATTTTTCTCTGTGTTTTCACACAGGAAGGATCCATATAAACCAATTATCCAACCATTCCCG------TGACTTTATGGGCTATCTTTCAAGTGTGCGACTAAATCCTTCAATGGTACGTAGTC--------------CTATGTTAATAGGAGCGGGACTTATTCTTTTTCCAACGGCAACAAAAAGTTTTCGCCGTATGTGGGCTTTTCAGAGTGTTTTATTGTTAAGCATAGTCATGATTTTTTCAATCTACCTGTCTATTCAGCAAATAAATAGCAGTTATTTTTATCAATATGTATGGTCTTGGATCATCAATAATGATTTTTCTTTAGACTTCGGATACTTGATCGACCCACTTACTTCTATTATGTCAATATTAATCACTACTGTTGGAATTATGGTTCTTATTTATAGTGATAATTATATGGCTCATGATCAAGGCTATTTGAGATTTTTTGCTTATATGAGTTTTTTCAGTACTTCCATG-TTGGGATTAGTTACTAGTTCGAA-TTTGATACAAATTTATATTTTTTGGGAATTGGTTGGGC-TGTGTTCCTATCTATTAATAGGATTTTGGTTTACACGACCTGTTGCGGCAAATGCTTGTCAAAAAGCGTTTGTAACTAATCGTGTAGGGGATTTTGGTTTATTATTAGGAATTTTAGGTTTTTATTGGATAACAGGGAGTTTCGAATTTAGGGATTTATTCGAAATATTCAATAACTTGAGTT------CTAATAATGAGGTCAATTTTTTATTTGTTACTTTATGCGCTGTTCTCTTATTTGCCGGTGCAGTTGCTAAATCCGCCCAATTCCCCCTTCATGTATGGTTACCTGATGCCATGGAGGGGCCTACTCCTATTTCGGCTCTTATACATGCTGCTACTATGGTAGCGGCGGGAATTTTTCTTGTAGCTCGGCTTCTTCCTCTTTTCAGAGTTATACCTTACATAATGTATTTGATCTCGGTTATAGGAATAATAACAGTATTATTAGGA-GCTACTTTAGCTCTTGCTCAAAAAGACATTAAGAGAGGTTTAGCCTATTCCACAATGTCTCAATTGGGTTATATGATGTTAGCTCTAGGTATGGGGTCTTATCGAAGCGCTTTATTTCATTTGATTACTCATGCTTATTCCAAAGCATTATTATTTTTAGGATCCGGATCCATTATTCATTCAATGGAAACTATTGTTGGATATTCTCCAGCTAAAAGCCAGAATATGGGTCTTATGGGAGGTTTAAG-AAAACATGTACCAATTACCCAAATCACATTTTTATTAGGTACACTTTCTCTTTGTGGTATTCCACCTCTTGCTTGTTTTTGGTCCAAAGATGAAATTCTTAATGATAGTTGGTTGTATTCGCCAATTTTCGCAATAATAGCTTGGGCCACGGCGGGATTAACCGCATTTTATATGTTTCGGATCTATTTACTTACTTTTGAAGGGCATTTAAACGTTCATTTTCAAAATTATGGTGGGAAACAAAAAACCCCTTTCTATTCAATATCTCTATGGGGT-----AAAAAGGGAGTT-AAGAAAAA---------CTCTTGTTTATTAC------------------------CAATGAATA---------------------ATAATGAAAGTACTCATTTTTTTTTTA---------------------AAA-CTAAATATCCAATTCATA------AAAATGGAAGAAAGATGACAAGACCTTT------TATGACTATTGCTCATTTTGAGCATAAAACGGTTTATTCCTATCCTTATGAATCGGACAATACTATCCTATTCCCAATATTTGTATTAGGACTCTTTACTTTGTTTGTTGGATCTATAGGAATTCCTTTCAACCAAGAAGGA--GTG----AATTTGGATATATTATCGAAATGGTTAGCTCCATCTATAAATCTTTTGCATCAAAAGTCGAATAATTCGATGGATTGGAATGAAT------TTTTAAAGGATGCAGTTCTTTCAGTCAGTATAGCTTATTTCGGAATATTTATAGCATCCTTTTTATATAAACCCATTTATTCTTCTTTAAAAAATTTTGAGTTAATTAATTC---------TTTTGTTAAAAAGGGCCCTAAGAGAATTCTGTGGGACAAAATTATCAATGGCATATATGATTGGTCATATAATCGTGCTTACATAGATGCTTTTTATACAAGATTCTTTGTTGGTGGGATAAGAGGATT-----------------------GATCCCAGTCTAGTCTATAGGAGG-TT--TTGAAAAGAAAGGAGCAATAATCATTTTCTTGTTCTATCAAGAGGGT-G-CTATTGCTCCTTTC-TTTTTTTCTT-------------------TTTATATT-ATTAAT---T------TACTAG-----T------ATTTTACTT----ACATATACTTTT---------TTGTTTACAT-------TA----TAGAA----AAAGAAAAGAAGGAGAGGGTATTT-TCCTG-------CATTTATTC---------------------ATGATTGAG-TATT-------CAAT-TTTTATT------TTGTATTT-------ATTTTAAA-TTGTAGAAATATAA-CTTGTTCCTCTTGTT-GCT-AATGTTACTA-TTTC------ATTT-CA-----------CAAAAAAA---------ATCTA--ATTTTGACTTC---------------------------ATAT---TCTTA-----TCTT--T--------------------------------------------------------------------------GAAATAAGAAAGA-------------AG-ATAAATATTTCGAA-CTTTAATC--TTTTTT-TTTTTAT------AATTTAAATAATGTA--------------AAAATGGAATGTA-A---GTAGGTGAGGGCC-TTGGTAT-GGAAACTTACTAAGTGATCACTTTCAAATTCAGAGAAACCCTGGAATTAACAAAAAT-GGGCAATC-CTGAGCCAAATCCTGT-TTTCTGAAAACAAAC-----AAAGGTTCAG----------AAAAA--AAGGATAGGTGCAGAGACTC-AATGGAAGCTATTCTAAC-----AAATGGAGTTAAATGCGTTGGTAGAGGA------ATCTTTAC-----ATCGAAACTTCA--GAAAG-------AAAAAGAATGAAG-TGAAGGATAAACA-------------TATATACATACGTATTGAATACTAT------------AT------------------------CAA---ATGATTAATGACGACCCGAATCCA------TA-TTTTTTAT-AT-----------------AAAAAATA---------G-AA-------GAATTGGT---------------GTGAATCGATTCTACATT--------GAAGAAAGAATCGAATATTCATTGATC-AAATCATTCA--------CT-----CCATAGT----CTGATAGATC-----TTTTGAAAAACTGATTAATCGGACGAGAATAAAGATAGAGTCCCGTTCTACA-TGTCAATACCG-----------------GCAACAATGAAATTTATAGTA-AGAG----GAAAATCCGT-CGA-CTTTAAAAATCGTGAGGGTTCAAGTCCCTCTATCCCCA--------------------AAAAGACTATTT-------AACTCCCCAACTAT-TT-----AT-C---CGACCCC--CT--------TT-CC-TTAGCGGTTCCAAACTCCT-TATC------TTTCT-CATTCACTCTAT-------------------------TCTTT-TAG-----------------------AAATGGA--TTTG------------AGCGTAAATGGCT-T---------TCTCT-----TATCACAAGT-C--TTG---------------------------TG----ATATATA-------------------TGATACACAT----A----------------------GAAATAAACATC------TTTGAGCAAGGAATCCCT---------AGTTGAATGATTCCCGATCAATA-----------------CAA------TATCATTACTCAT----ACTGAAACTTACAAA------GTCATCTTT-----TT---GAAGATCGAAGAAAT--------TCCCCGGCTTTGATA----AAA-TTTTTTAATCTACTTT-TGTCCTT------------TT------------AATTGAC-----------ATAGA-----------------------------------------------------------------------------------CCCCAGT--TCTCTA---------------------------------------------------------------------------------------------------------------------------------------------------------------------------------------------------------------------------------------------------------------------------------------------------------------------------------------------------------------------------------------------------------------------------------------------------------------------------------------------------------------------------------------------------------------------------------------------------------------------------------------------------------------------------------------------------------------------------------------------------------------------------------------------------------------------------------------------------------------------------------------------------------------------------------------------------------------------------------------------------------------------------------------------------------------------------------------------------------------------------------------------------------------------------------------------------------------------------------------------------------------------------------------------------------------------------------------------------------------------------------------------------------------------------------------------------------------------------------------------------------------------------------------------------------------------------------------------------------------------------------------------------------------------------------------------------------CCGCGTTGAAATTGTTCGTTTCTTTCACTGCT-ATAAACGTGGGGTTGATCGTGTTTTTGTTGACCACCCAACGTTCTTGGAGAA----AGTAAGCA----T----ATTTTG-------AAC-----------------------------------------------------------------------------------------------------------------------------------------------------------------------------------------------------------------------------------------------------------------------------------------------------------------------------------------------------------------------------------------------------CCTT---AA-AGAGGTCCTGAGCGGTGGCGGATTCAGGATTCAATGGTCCTGAGTGCTCACCTTAAAATCAACAAAAAAT-AAATATCGCTTTGAGTGGG-TTTCGAACTCAACTCCTCCATGGC-TTAGCATAAAGCTTATCACCTTTTAACCAAAGGAGCTAGATCTTTTATTGCTTCAGGGGTGCTATTTATTGTTTTATACCAAAATTTTAATAATTTATATATGTCTACATAAAGTATCCGCCACG----------------------A-AAAATAGTACAAGGGTCCGCCCCTGGTCC-----TGA-GGGATAC---------TACAATGTG--------------------------------------------------------AATA-------CACAGAAC--------ACATCA--TTTTGAATTTC-----ATTTGAC--TG-TACTGGT-------GCTTTT--ACCC------TTTAAGGTTTGGGGAAAAACTGCTTCAAAAATTTATGGCCCCAAAGCTGGACAAGATTATGTGGACAATGAACTTAGGTTCAGCTTGTTGTGT-----------------------------------------------------------------------------------------CAAGTAAGTTA---------------CGTATTTGTA-CTG-----TTGTC-TCA--ACT-----T--AT-------GTGGC--------ATTTT-------------------AATCA---TTTTTTAACC-TTG--TTTTCTTGTCACTC----------TCAGGCAGCACTAGAGGCACCTAGAGTT-CTGAATTTGAACTGCAGCAAATACTTCTCAGGACCATATGG----T------AACGCCTCCCAG---TTTCAG-AAAGCACC----TTAGCAGTCACA--G---------TTATATCCTTGAAGGT----AATCATCTTT----A-TTTTGCCTATTTC-TGCAGGAGAGGATGTTCTCTTCATTGCCAATGATTGGCACACAGCTCTCATTCCCTGCTACCTGAAGTCAATGTACCAGTCAAGAGGACTCTATATGAAT-GCTAAGGTAA---AATCTCT--TTGTATCCACTT--------------------------------GACTG-CAC----TTTAC--------------------CATG-CAAAT--CAAGAAGGTTGTATTA--ATATATGAT------AAATTTCACATGGCTTCCAGG-TCGCTTTCTGCATCCATAACATTGCCTACCAAGGCCGATTTGCTTTCTCCGACTTCTCTCTTCTCAATCTGCCTGATGAATACAGGAGTTCTTTTGATTTCATTGATGG--------------------------------------------------------------GTATGAG--TTTTATG-------CTTGGAAT-A---AGACACCAAA----------TTTAG--AAGTTCTTT-----TGATGCTAGTA--AATTGTG-TCTT-TCAAATTTTG-CAGATATGAAAAGCCTATTAAGGGTAGGAAAATCAACTGGATGAAGGCTGGGATATTAGAATCACATAGGGTGGTTACAGTGAGCCCATACTATGCCCAAGAACTTGTTTCCGGTGTTGACAAGGGAGTTGAATT-GGATAATGTCCTTCGTAAGACTTGCATAACTGGGATTGTGAAT-GGCATGGATACACAAGAGTGGAACCCAGCAACTGACAATTACACCGATGTCAAATATGATATAACCACTGTAAGACGGGA-TCTTT-CTG-ACTGC-AGTA-TTT-GCAAAAA---TA-TTTTG----TAGGTTTATGAAA--TAAA-GGAGTT-CT-TGCTAATC-AAAATAT----CTATACAGGTCACGGATGCAAAGCCTTTACTGAAGGAGGCTCTTCAAGCAGCAGTTGGCTTGCCTGTTGACAGGAAGATCCCTTTGATTGGGTTCATCGGCAGACTTGAAGAGCAGAAAGGTTCAGACATTCTTGTTGCTGCAATTCACGAGTTCATAGGATTGGATGTTCAAATGATAGTCCTTGTAAGTA-CCGAATAGAC-TCATGGTGTC-------------------------------------------------TGCGTT--G-TTG-TGTTTACTTGTGCCC-AAATTGAAATTGACCTGCAACTCGT--CCA-ATCCATCAGGGAACTGGCAAAAAGAAGTTCGAGCAGGAGATTGAACAACTCGAAGTGTTGTATCCTGACAAAGCTAAAGGAGTGGCAAA
Anisodus_tanguticus    ---------TCGAA-ACCT-GC-GCAGCAG-AACGA-CCCGCG-AAC-TCGTTTC--AAAC-ACCGGGGG-AGC-TGCGCGCGGG-CGGGG-TGC------TTCGGCGCCCCCTCCCCTCCGTGCGGCCTC-----CCT---CA--CG-TCCC-CGGCG------CTCGCTCGC-GTGCGG-------CGG------GTGA----CTAACGAA-CCCCGGCGCGGAAAGCG-CCA-AGGAATACT---GAATC--GACAG--CCCGCCCCCC---GCGC--CCCGTCCGC-GGC-GCGCGC-GGGAGGA--CGTGTG----CTT-CTTTTG-AAACGA--------------------------------------------------------------------------------------------------------------------------------------------------------------------ATCGCGTCG---CCCCCGCA--CGCCGC---GCCCGCCATGC----GGGACGCGGAG--GTGTCGC-GGGG-CGG-ATACTGGCCTCC--CGT----GCGCCTC--GAG-CTCGCGGCCGGCCTAAAT-GCG-GGT-CCACGTCGAC-GG-ACG-TCGCGGCAA---ATGGTGGTT-GT-GACCCAA----CTCT--C-GTGC--TGTCGCGGCTGTAGCCCGTCGCG-CGTT-CGGACT-CCCGGACCC-TTTCT-GCGCTCG------CA---GCGC--TCCGAC-----------------------------------------------------------------------------------------------------------------------------------------------------------------------------------------------------------------------------------------------------------------------------------------------------------------------------------------------------------------------------------------------------------------------------------------------------------------------------------------------------------------------------------------------------------------------------------------------------------------------------------------------------------------------------------------------------------------------------------------------------------------------------------------------------------------------------------------------------------------------------------------------------------------------------------------------------------------------------------------------------------------------------------------------------------------------------------CTATGTTAATAGGAGCGGGACTTATTCTTTTTCCAACGGCAACAAAAAGTTTTCGCCGTATGTGGGCTTTTCAGAGTGTTTTATTGTTAAGCATAGTCATGATTTTTTCAATATACCTGTCTATTCAGCAAATAAATAGCAGTTCTTTTTATCAATATGTATGGTCTTGGATCATCAATAATGATTTTTCTTTAGACTTCGGATACTTGATCGACCCACTTACTTCTATTATGTCAATATTAATCACTACTGTTGGAATTATGGTTCTTATTTATAGTGATAATTATATGGCTCATGATCAAGGCTATTTGAGATTTTTTGCTTATATGAGTTTTTTCAGTACTTCCATG-TTGGGATTAGTTACTAGTTCGAA-TTTGATACAAATTTATATTTTTTGGGAATTGGTTGGGC-TGTGTTCCTATCTATTAATAGGATTTTGGTTTACACGACCTGTTGCGGCAAATGCTTGTCAAAAAGCGTTTGTAACTAATCGTGTAGGGGATTTTGGTTTATTATTAGGAATTTTAGGTTTTTATTGGATAACAGGGAGTTTCGAATTTAGGGATTTATTCGAAATATTCAATAACTTGAGTT------CTAATAATGAGGTCAATTTTTTATTTGTTACTTTATGCGCTGTTCTCTTATTTGCCGGTGCAGTTGCTAAATCCGCCCAATTCCCCCTTCATGTATGGTTACCTGATGCCATGGAGGGGCCTACTCCTATTTCGGCTCTTATACATGCTGCTACTATGGTAGCGGCGGGAATTTTTCTTGTAGCTCGGCTTCTTCCTCTTTTCAGAGTTATACCTTACATAATGTATTTGATCTCGGTTATAGGAATAATAACAGTATTATTAGGA-GCTACTTTAGCTCTTGCTCAAAAAGACATTAAGAGAGGTTTAGCCTATTCCACAATGTCTCAATTGGGTTATATGATGTTAGCTCTAGGTATGGGGTCTTATCGAAGCGCTTTATTTCATTTGATTACTCATGCTTATTCCAAAGCATTATTATTTTTAGGATCCGGATCCATTATTCATTCAATGGAAACTATTGTTGGATATTCTCCAGCTAAAAGCCAGAATATGGGTCTTATGGGAGGTTTAAG-AAAACATGTACCAATTACCCAAATCACATTTTTATTAGGTACACTTTCTCTTTGTGGTATTCCACCTCTTGCTTGTTTTTGGTCCAAAGATGAAATTCTTAATGATAGTTGGTTGTATTCGCCAATTTTCGCAATAATAGCTTGGGCCACGGCGGGATTAACCGCATTTTATATGTTTCGGATCTATTTACTTACTTTTGAAGGGCATTTAAACGTTCATTTTCAAAATTATGGTGGGAAACAAAAAACCCCTTTCTATTCAATATCTCTATGGGGT-----AAAAAGGGAGTT-AAGAAAAA---------CTCTTGTTTATTAC------------------------CAATGAATA---------------------ATAATGAAAGTACTTATTTTTTTTTTA---------------------AAA-CTAAATATCCAATTCATA------AAAATGGAAGAAAGATGACAAGACCTTT------TATGACTATTGCTCATTTTGAGCATAAAACGGTTTATTCCTATCCTTATGAATCGGACAATACTATCCTATTTCCAATATTTGTATTAGGACTCTTTACTTTGTTTGTTGGATCTATAGGAATTCCTTTCAACCAAGAGGGA--GTG----AATTTGGATATATTATCGAAATGGTTAGCTCCATCTATAAATCTTTTGCATCAAAAATCTAATAATTCGATGGATTGGAATGAAT------TTTTAAAGGATGCAGTTCTTTCAGTCAGTATAGCTTATTTCGGAATATTTATAGCATCCTTTTTATATAAACCCATTTATTCTTCTTTAAAAAATTTTGAGTTAATTAATTC---------TTTTGTTAAAAAGGGCCCTAAGAGAATTCTGTGGGACAAAATTATCAATGGCATATATGATTGGTCATATAATCGTGCTTACATAGATGCTTTTTATACAAGATTCTTTGTTGGTGGGATAAGAGGATTAGCTGAATTTACTCATTTTTTTGGATCCCAGTCTAGTCTATAGGAGG-TT--TTGAAAAGAAAGGAGCAATAATCATTTTCTTGTTCTATCAAGAGGGT-G-CTATTGCTCCTTTC-TTTTTTTCTT-------------------TTTATATT-ATTAAT---T------TACTAG-----T------ATTTTACTT----ACATAGACTTTT---------TTGTTTACAT-------TA----TAGAA----AAAGAAAAGAAGGAGAGGGTATTT-TCCTG-------CATTTATTC---------------------ATGATTGAG-TATT-------CTAT-TTTTATT------TTTTATTT-------ATTTTAAA-TTGTAGAAATATAA-CTTGTTCCTCTTGTT-GCT-AATGTTACTA-TTTC------ATTT-CA-----------CAAAAAAA---------ATCTA--ATTTTGACTTC---------------------------ATAT---TCTTA-----TCTT--T--------------------------------------------------------------------------GAAATAAGAAAGA-------------AG-ATAAATATTTCGAA-CTTTAATC--TTTTTT---TTTCT------AATTTAAATAATGTA--------------AAAATGGAATGTA-A---GTAGGTGAGGGCC-TTGGTAT-GGAAACTTACTAAGTGATCACTTTCAAATTCAGAGAAACCCTGGAATTAACAAAAAT-GGGCAATC-CTGAGCCAAATCCTGT-TTTCTGAAAACAAAC-----AAAGGTTCAG----------AAAAA--AAGGATAGGTGCAGAGACTC-AATGGAAGCTATTCTAAC-----AAATGGAGTTAAATGCGTTGGTAGAGGA------ATCTTTAC-----ATCGAAACTTCA--GAAAG-------AAAAAGAATGAAG-TGAAGGATAAACA-------------TATATACATACGTATTGAATACTAT------------AT------------------------CAA---ATGATTAATGACGACCCGAATCCA------TA-TTTTTTAT-AT-----------------AAAAAATA---------G-AA-------GAATTGGT---------------GTGAATCGATTCTACATT--------GAAGAAAGAATCGAATATTCATTGATC-AAATCATTCA--------CT-----CCATAGT----CTGATAGATC-----TTTTGAAAAACTGATTAATCGGACGAGAATAAAGATAGAGTCCCGTTCTACA-TGTCAATACCG-----------------GCAACAATGAAATTTATAGTA-AGAG----GAAAATCCGT-CGA-CTTTAAAAATCGTGAGGGTTCAAGTCCCTCTATCCCCA--------------------AAAAGACTATTT-------AACTCCCCAACTAT-TT-----AT-C---CGACCCC--CT--------TT-CC-TTAGCGGTTCCAAACTCCT-TATC------TTTCT-CATTCACTCTAT-------------------------TCTTT-TAG-----------------------AAATGGA--TTTG------------AGCGTAAATGGCT-T---------TCTCT-----TATCACAAGT-C--TTG---------------------------TG----ATATATA-------------------TGATACACAT----A----------------------GAAATAAACATC------TTTGAGCAAGGAATCCCT---------AGTTGAATGATTCCCGATCAATA-----------------CAA------TATCATTACTCAT----ACTGAAACTTACAAA------GTCATCTTT-----TT---GAAGATCGAAGAAAT--------TCCCCGGCTTTGATA----AAA-TTTTTTAATCTACTTT-TGTCCTT------------TT------------AATTGAC-----------ATAGA-----------------------------------------------------------------------------------CCCCAGT--TCTCTA-------------------------------------------------------------------------------------------------------------------------------------------------------------------------------------------------------------------------------------------------------------------------------------------------------------------------------------------------------------------------------------------------------------------------------------------------------------------------------------------------------------------------------------------------------------------------------------------------------------------------------------------------------------------------------------------------------------------------------------------------------------------------------------------------------------------------------------------------------------------------------------------------------------------------------------------------------------------------------------------------------------------------------------------------------------------------------------------------------------------------------------------------------------------------------------------------------------------------------------------------------------------------------------------------------------------------------------------------------------------------------------------------------------------------------------------------------------------------------------------------------------------------------------------------------------------------------------------------------------------------------------------------------------------------------------------------------------------------------------------------------------------------------------------------------------------------------------------------------------------------------------------------------------------------------------------------------------------------------------------------------------------------------------------------------------------------------------------------------------------------------------------------------------------------------------------------------------------------------------------------------------------------------------------------------------------------------------------------------------------------------------------------------------------------------------------------------------------------------------------------------------------------------------------------------------------------------------------------------------------------------------------------------------------------------------------------------------------------------------------------------------------------------------------------------------------------------------------------------------------------------------------------------------------------------------------------------------------------------------------------------------------------------------------------------------------------------------------------------------------------------------------------------------------------------------------------------------------------------------------------------------------------------------------------------------------------------------------------------------------------------------------------------------------------------------------------------------------------------------------------------------------------------------------------------------------------------------------------------------------------------------------------------------------------------------------------------------------------------------------------------------------------------------------------------------------------------------------------------------------------------------------------------------------------------------------------------------------------------------------------------------------------------------------------------------------------------------------------------------------------------------------------------------------------------------------------------------------------------------------------------------------------------------------------------------------------------------------------------------------------------------------------------------------------------------------------------------------------------------------------------------------------------------------------------------------------------------------------------------------------------------------------------------------------------------
Anthocercis_angustifolia    -------------------------------------------------------------------------------------------------------------------------------------------------------------------------------------------------------------------------------------------------------------------------------------------------------------------------------------------------------------------------------------------------------------------------------------------------------------------------------------------------------------------------------------------------------------------------------------------------------------------------------------------------------------------------------------------------------------------------------------------------------------------------------------------------------------------------------------TAGGTCGATTTTGTTGGAAAAT------------CCAGGTTATGACA------ATAAATTTAGTTTCCTAATTGTGAAACGTTTAATTACTAGAATGTATCAACAGAATCATTTTCTTAT------------TTCTACTAATGATTCTAACAAAAATT------CATTTTTGGGGTGCAACAAGAGTTTGTATTCTCAAATGATATCAGAGGGATTTGCATTTATTGCGGAAATTCCGTTTTCTCTACGATTAATGTCTTCTTTATCTTCT------TTCGAAGGCAAAAATA---------------------------TTTTTAAATCTCATAATTTACGATCAATTCATTCAACATTTCCTTTTTTAGAGGACAATTTTTCACATCTAAATTATGTATTAGATATACTAATACCCTACCCCGTTCATCTGGAAATCTTGGTTCAAACTCTTCGCTATTGGGTAAAAGATGCCTCTTCTTTACATTTATTACGATTCTTTCTCCACGAATATTGGAATTTGAATAGTCTTATTACTTCAAAGAAGCCCGGTTACTCCTTTTCAAAAAAAAATCAAAGATTCTTCTTCTTCCTATATAATTCTTATGTATATGAATGCGAATCCACTTTCGTCTTTCTACGGAACCAATCTTCTCATTTACGATCAACATCTTTTGGAGCCCTTCTTGAACGAATATATTTCTATGGAAAAATAGAACGTCTTGTAGAAGTCTTTGCTAAGGATTTTCAGGTTACCCTATGGTTATTCAAGGAC------CCTTTCATGCATTATGTTAGGTATCAAGGAAAATCAATTATGGCTTCAAAAGGGACGTTTCTTTTGATGAATAAATGGAAATTTTACCTTGTCAATTTTTGGCAATGTCATTTTTCTCTGTGCTTTCACACAGGAAGGATCCATATAAACCAATTATCCAACCATTCCCG------TGACTTTATGGGCTATCTTTCAAGTGTGCGACTAAATCCTTCAATGGTACGTAGTCAAATGTTA-GAAAACTATGTTAATAGGAGCAGGACTTATTCTTTTTCCAACGGCAACAAAAAGTTTTCGCCGTATGTGGGCTTTTCAGAGTGTTTTATTGTTAAGCATAGTCATGATTTTTTCAATCTACCTGTCTATTCAGCAAATAAATAGCAGTTCTTTTTATCAATATGTATGGTCTTGGATCATCAATAATGATTTTTCTTTAGACTTCGGATACTTGATCGACCCACTTACTTCTATTATGTCAATATTAATAACTACTGTTGGAATTATGGTTCTTATTTATAGTGATAATTATATGGCTCATGATCAAGGCTATTTGAGATTTTTTGCTTATATGAGTTTTTTCAGTACTTCCATG-TTGGGATTAGTTACTAGTTCAAA-TTTGATACAAATTTATATTTTTTGGGAATTGGTTGGGC-TGTGTTCCTATCTATTAATAGGATTTTGGTTTACACGACCTGTTGCGGCAAATGCTTGTCAAAAAGCGTTTGTAACTAATCGTGTAGGGGATTTTGGTTTATTATTAGGAATTTTAGGTTTTTATTGGATAACAGGGAGTTTCGAATTTAGGGATTTATTCGAAATATTCAATAACTTGATTTATAATAATGATAATGAGGTCAATTTGTTATTTGTTACTTTATGTGCTGTTCTCTTATTTGCCGGTGCAGTTGCTAAATCCGCCCAATTCCCCCTTCATGTATGGTTACCTGATGCCATGGAGGGACCTACTCCCATTTCGGCTCTTATACATGCTGCTACTATGGTAGCGGCGGGAATTTTTCTTGTAGCTCGGCTTCTTCCTCTTTTCAGAGTTATACCTTACATAATGTATTTGATCTCGGTTATAGGAATAATAACAGTATTATTAGGG-GCTACTTTAGCTATTGCTCAAAAAGACATTAAGAGAGGTTTAGCCTATTCCACAATGTCTCAATTGGGTTATATGATGTTAGCTCTAGGTATGGGGTCTTATCGAAGCGCTTTATTTCATTTGATTACTCATGCTTATTCCAAAGCATTATTATTTTTAGGATCCGGATCTATTATTCATTCAATGGAAACTATTGTTGGATATTCTCCAGCTAAAAGCCAGAATATGGGTCTTATGGGAGGTTTAAG-AAAACATGTACCAATTACCAAAATCACATTTTTATTAGGTACACTTTCTCTTTGTGGTATTCCACCTTTTGCTTGTTTTTGGTCCAAAGATGAAATTCTTAATGATAGTTGGTTGTATTCGCCAATTTTCGCAATAATAGCTTGGGCCACGGCGGGATTAACCGCATTTTATATGTTTCGGATCTATTTACTTACTTTTGAAGGGCATTTAAACGTTCATTTTCAAAATTTTGGTGGGAAACAAAAAACCGCCTTCTATTCAATATCTTTATGGGGT-----AAAAACGGAGTT-AAGAAAAA---------CTCTTGTTTATTAA------------------------CAATGAATA---------------------ATAATGAAAGTACTTATTTTTTTTCAA---------------------AAA-AAAAATATCCAATTGATA------AAAATGGAAGAAAGATGACACGACCTTT------TATGACTATTGCTCATTTTGAGCATAAGGCGGTTTATTCCTATCCTTATGAATCGGACAATACTATGCTATTCCCAATATTTGTATTAGGACTCTTTACTTTGTTTGTTGGATCTCTAGGAATTCCTTTCAACCAAGAGGGA--GGG----AATTTGGATATATTATCGAAATGGTTAGCTCCTTCTATAAAGCTTTTGCATCAAAAGTCGAATAATTCGATGGATTGGAATGAAT------TTTTAAAGGATGCAGTTCTTTCAGTCAGTATAGCTTATTTCGGAATATTTATAGCATCCTTTTTATATAAACCCATTTATTCTTCTTTAAAAAATTTTGAGTTAATTAATTC---------TTTTTTTAAAAAAGGTCCTAAGAGAATTATGTGGGACAAAATTATAAATGGCATATATGATTGGTCATATAATCGTGCTTACATAGATGCTTTTTATACAAGATTTTTAGTTGGTCGGATAAGAGGATTAGCTGAATTTACTCATTTTTTTG--------------------------------------------------------------------------------------------------------------------------------------------------------------------------------------------------------------------------------------------------------------------------------------------------------------------------------------------------------------------------------------------------------------------------------------------------------------------------------------------------------------------------------------------------------------------------------------------------------------------------------------------------------------------------------------------------------------------------------------------------------CC-TTGGTAT-GGAAACTTACTAAGTGATCACTTTCAAATTCAGAGAAACCCTGGAATTAACAAAAAT-GGGCAATC-CTGAGCCAAATCCTGT-TTTCCGAAAACAAAC-----AAAGGTTCAG----------AAAAA--AAGGATAGGTGCAGAGACTC-AATGGAAGCTATTCTAAC-----AAATGGAGTTAAATGCGTTGGTAGAGGA------ATCTTTAT-----ATCGAAACTTCA--GAAAG-------AAAAAGAATGAAG-TGAAGGATAAACG-------------TATATACATACGTATTGAATACTAT------------AT------------------------CAA---ATGATTAATGATGACCCGAATCCG------TA-TTTTTTTT-AT-----------------AAAAAATC---------A-AA-------GAATTGGT---------------GTGAATCGATTCTACATT--------GAAGAAAGAATCGAATATTCATTGATC-AAATCATTCA--------CT-----CCATAGT----CTGATAGATC-----TTTTGAAGAACTGATTAATCGGACGAGAATAAAGATAGAGTCCCGTTCTACA-TGTCAATACCG-----------------GCAACAATGAAATTTATAGTA-AGAG----GAAAATCCGT-CGA-CTTTAAAAATCGTGAGGGTTCAAGTCCCTCTATCCCCA--------------------AAAATACTATTT-------CACTCCCCAACTAT-TT-----AT-C---CGACCCC--CT--------TT-TC-TTAGCGGTTCCAAATTCCT-TATC------TTTCT-CATTCACTCTAT-------------------------TCTTT-TAGAAAT-------------------AAATGGA--TTTG------------AGCGTAAATGGCTTTTTTTGTCCTTCTCT-----TATCACAAGT-C--TTG---------------------------TG----ATATATA-------------------TGATACACAT----A----------------------GAAATGAACATC------TTTGAGCAAGGAATCCTT---------AGTTGAATGATTCCCTATCAATA----------------------------TCATTACTCAT----ACTGAAACTTACAAA------GTCATCTTT-----TT---GAAGATCGAAGAAAT--------TCCCCGGCTTTGATA----AAA-TTTTTTAATCTACTTT-TGTCCTT------------TT------------AATTGAC-----------ATAGA-----------------------------------------------------------------------------------CCCCAGT--TCTCTA--------------------------ATAAA--------GGAAAGAATCTTTCTTTCTCTCTTTTCTTC---------------------TTTCTATATTATA-------------------------TAGATATGTAC--------------------AACTTTTATCATCAATTTCC------------------TTTATT-----TCTTTATC----T-----------------------------A----------AAGTAAAGGA-----------------AGGGCTCAGAAGAGCCAAGAATATCAAGA-AAAAT---------------------------------------------AAAGAAGACC-------------TCTTTTC----TTTGTCTTGATTTTGTTCGAAA-GGACCCTCTTATTCTCATGGCCTGGTCTGGTCAGTACCCAGCCGGGCCTCTTTTGTTCCAA-----TCCAACAAATTTGAATTTGAAACC-----A--------------------AAAATGCCTGTTTG----TTATAGTTG--------------TAATATTTCATTT----TAATTG---------AATAGTTAATATTC---------AAGCAACAAGAAAAAATTCCCATTTTTGTTTTTAATTTTTGTA-------------------------AAAAT--------AAAATA-------------TAT-------AAAATTCGATCAAAA-TCAAAGTCTCATTTCTCTTTCTGCTTTTTTATTTTATG---TTTA-CCACCTTG------CTGGACT-------AAAAAAAGAAGCTTTCGAGT----ATTCCACAATGCATTTTTAT------------------GTTATGATTTTTGTGGTTTTGA-CGAGCCGTATCTCTATCAAAACTCCTCCAGCAAAA-----GA--------------------------------TAGAACTTAATTTTTTAATTTA-GTTA--T-------TTAAATGAACCCTCGT------TTCCGAATCTCATCAAATTGGAA-T-CCC-CCC-AGGAAAAA----GATCAACACTCTAATTTGGATGATTCTGTGACGACCCT-AT-CTTATCCTATCTTGATTACC-----------ACAA-TTCCCCTGTTCGACAAAATTC-------------------------------------------------------------------------------------------------------------------------------------------------------------------------------------------------------------------------------------------------------------------------------------------------------------------------------------------------------------------------------------------------------------------------------------------------------------------------------------------------------------------------------------------------------------------------------------------------------------------------------------------------------------------------------------------------------------------------------------------------------------------------------------------------------------------------------------------------------------------------------------------------------------------------------------------------------------------------------------------------------------------------------------------------------------------------------------------------------------------------------------------------------------------------------------------------------------------------------------------------------------------------------------------------------------------------------------------------------------------------------------------------------------------------------------------------------------------------------------------------------------------------------------------------------------------------------------------------------------------------------------------------------------------------------------------------------------------------------------------------------------------------------------------------------------------------------------------------------------------------------------------------------------------------------------------------------------------------------------------------------------------------------------------------------------------------------------------------------------------------------------------------------------------------------------------------------------------------------------------------------------------------------------------------------------------------------------------------------------------------------------------------------------------------------------------------------------------------------------------------------------------------------------------------------------------------------------------------------------------------------------------------------------------------------------------------------------------------------------------------------------------------------------------------------------------------------------------------------------------------------------------------------------------------------------------------------------------------------------------------------------------------------------------------------------------------------------------------------------------------------------------------------------------------------------------------------------------------------------------------------------------------------------------------------------------------------------------------------------------------------------------------------------------------------------
Anthocercis_gracilis    GGATCATTGTCGAA-ACCT-GC-AGAGCAG-CACGA-CCCGCG-AAC-TTGTTTG---AAC-GCT-GGGG-AGG---CGTGCGGT-CYGGG-CGC------TCCGGCGTCCG------GCCGTGCGGGCTC-----CCT---CA--CG-TCCC-CGGCC------CGCGYTGY-TGCGC-GTGT----CGG------GCGA----CTAACGAA-CCCCGGCGCGGAAAGCG-CCA-AGGAATACT---AAACG--GACAG--CCTGCCTCCG---GCGC--CCCGTCCGC-GGT-GCGCGC-GGGAGGT--CTTGTG----CTT-CTTTCG-AAACATAAA-CGACTCTCGGCAACGGATATCTCGGCTCTCGCATCGATGAAGAACGTAGCGAAATGCGATACTTGGTGTGAATTGCAGAATCCCGTGAACCATCGAGTCTTTGAACGCAAGTTGCGCCCGAAGCCATTAGGCCGAGGGCACGTCTGCCTGGGCGTCACGCATCGCGTCG---CCCCCGCA--CAAAGC---GCCTGAAATCAC----AGGCGCGGCA--GTGTCGC-GGGG-CGG-ATACTGGCCTCC--CGT----GCGCCTT--GAG-CGTGCGGCTGGCCTAAAT-GCG-AGT-CCACGGCGAC-GG-ACG-TCACGACAA---GTGGTGGTT-GA-AACTCAA----CTCT--C-GTAA--TGTCGCGGCTCCAACCCGTCGCG-CGTA-TGGGCT-CCCCGACCC-TTCAT-GCGCTT-------AG---GCGC--TCCGACC-GCGACCCCAGGTCATAGGTCGATTTTGTTGGAAAAT------------CCAGGTTATGACA------ATAAATTTAGTTTCCTAATTGTGAAACGTTTAATTACTAGAATGTATCAACAGAATTATTTTCTTAT------------TTCTACTAATGATTCTAACAAAAATT------CATTTTTGGGGTGCAACAAGAGTTTGTATTCTCAAATGATATCAGAGGGATTTGCATTTATTGCGGAAATTCCGTTTTCTCTACGATTAATATCTTCTTTATCTTCT------TTCGAAGGCAAAGATA---------------------------TTTTTAAATCTCATAATTTACGATCAATTCATTCAACATTTCCTTTTTTAGAGGACAATTTTTCACATCTAAATTATGTATTAGATATACTAATACCCTACCCCGTTCATCTGGAAATCTTAGTTCAAACTTTTCGCTATTGGGTAAAAGATGCCTCTTCTTTACATTTATTACGATTCTTTCTCCACGAATATTGGAATTTGAATAGTCTTATTACTTCAAAGAAGCCCGGTTACTCCTTTTCAAAAAAAAATCAAAGATTCTTCTTCTTCTTATATAATTCTTATGGATATGAATGCGAATCCACTTTCGTTTTTCTACGGAACCAATCTTCTCATTTACGATCAACATCTTTTGGAACCCTTCTTGAACGAATATATTTCTATGGAAAAATAGAACGTCTTGTAGAAGTCTTTGCTAAGGATTTTCAGGTTACCCTATGGTTATTCAAGGAC------CCTTTCATGCATTATGTTAGGTATCAAGGAAAATCAATTATGGCTTCAAAAGGGACGTTTCTTTTGATGAATAAATGGAAATTTTACCTTGTCAATTTTTGGCAATGTCATTTTTCTCTGTGCTTTCACACAGGAAGGATCCATATAAACCAATTATCCAACCATTCCCG------TGACTTTATGGGCTATCTTTCAAGTGTGCGACTAAATCCTTCAATGGTACGTAGTCAAATGTTA-GAAAACTATGTTAATAGGAGCAGGACTTATTCTTTTTCCAACGGCAACAAAAAGTTTTCGCCGTATGTGGGCTTTTCAGAGTGTTTTATTGTTAAGCATAGTCATGGTTTTTTCAATCTACCTGTCTATTCAGCAAATAAATAGCAGTTCTTTTTATCAATATGTATGGTCTTGGATCATCAATAATGATTTTTCTTTAGACTTCGGATACTTGATCGACCCACTTACTTCTATTATGTCAATATTAATAACTACTGTTGGAATTATGGTTCTTATTTATAGTGATAATTATATGGCTCATGATCAAGGCTATTTGAGATTTTTTGCTTATATGAGTTTTTTCAGTACTTCCATG-TTGGGATTAGTTACTAGTTCGAA-TTTGATACAAATTTATATTTTTTGGGAATTGGTTGGGC-TGTGTTCCTATCTATTAATAGGATTTTGGTTTACACGACCTGTTGCGGCAAATGCTTGTCAAAAAGCGTTTGTAACTAATCGTGTAGGGGATTTTGGTTTATTATTAGGAATTTTAGGTTTTTATTGGATAACAGGGAGTTTCGAATTTAGGGATTTATTCGAAATATTCAATAACTTGATTTATAATAATGATAATGAGGTCAATTTGTTATTTGTTATTTTATGTGCTGTTCTCTTATTTGCCGGTGCAGTTGCTAAATCCGCCCAATTCCCCCTTCATGTATGGTTACCTGATGCCATGGAGGGGCCTACTCCCATTTCGGCTCTTATACATGCTGCTACTATGGTAGCGGCGGGAATTTTTCTTGTAGCTCGGCTTCTTCCTCTTTTCAGAGTTATACCTTACATAATGTATTTTATCTCGGTTATAGGAATAATAACAGTATTATTAGGG-GCTACTTTAGCTATTGCTCAAAAAGACATTAAGAGAGGTTTAGCCTATTCTACAATGTCTCAATTGGGTTATATGATGTTAGCTCTAGGTATGGGGTCTTATCGAAGCGCTTTATTTCATTTGATTACTCATGCTTATTCCAAAGCATTATTATTTTTAGGATCCGGATCTATTATTCATTCAATGGAAACTATTGTTGGATATTCTCCAGCTAAAAGTCAGAATATGGGTCTTATGGGAGGTTTAAG-AAAACATGTACCAATTACCAAAATCACATTTTTATTAGGTACACTTTCTCTTTGTGGTATTCCACCTCTTGCTTGTTTTTGGTCCAAAGATGAAATTCTTAATGATAGTTGGTTGTATTCGCCAATTTTCGCAATAATAGCTTGGGCCACGGCGGGATTAACCGCATTTTATATGTTTCGGATCTATTTACTTACTTTTGAAGGGCATTTAAACGTTCATTTTCAAAATTATGGTGGGAAACAAAAAACCCCCTTCTATTCAATATCTTTATGGGGT-----AAAAACGGAGTT-AAGAAAAA---------CTCTTGTTTATTAA------------------------CAATGAATA---------------------ATAATGAAAGTACTTATTTATTTTCAA---------------------AAA-CAAAATATCCAATTGATA------AAAATGGAAGAAAGATGACACGACCTTT------TATGACTATTGCTCATTTTGAGCATAAGGCGGTTTATTCCTATCCTTATGAATCGGACAATACTATGCTATTCCCAATATTTGTATTAGTACTCTTTACTTTGTTTGTTGGATCTCTAGGAATTCCTTTCAACCAAGAGGGA--GGG----AATTTGGATATATTATCGAAATGGTTAGCTCCTTCTATAAAGCTTTTGCATCAAAAGTCAAATAATTCAATGGATTGGAATGAAT------TTTTAAAGGATGCAGTTCTTTCAGTCAGTATAGCTTATTTCGGAATATTTATAGCATCCTTTTTATATAAACCTATTTATTCTTCTTTAAAAAATTTTGAGTTAATTAATTC---------TTTTTTTAAAAAAGGTCCTAAGAGAATTATGTGGGACAAAATTATAAATGGCATATATAATTGGTCATATAATCGTGCTTACATAGATGCTTTTTATGCAAGATTTTTTGTTGGTCGGATAAGAGGATTAGCTGAATTTACTCATTTTTTTG--------------------------------------------------------------------------------------------------------------------------------------------------------------------------------------------------------------------------------------------------------------------------------------------------------------------------------------------------------------------------------------------------------------------------------------------------------------------------------------------------------------------------------------------------------------------------------------------------------------------------------------------------------------------------------------------------------------------------------------------------------CC-TTGGTAT-GGAAACTTACTAAGTGATCACTTTCAAATTCAGAGAAACCCTGGAATTAACAAAAAT-GGGCAATC-CTGAGCCAAATCCTGT-TTTCCGAAAACAAAC-----AAAGGTTCAG----------AAAAA--AAGGATAGGTGCAGAGACTC-AATGGAAGCTATTCTAAC-----AAATGGAGTTAAATGCGTTGGTAGAGGA------ATCTTTAT-----ATCGAAACTTCA--GAAAG-------AAAAAGAATGAAG-TGAAGGATAAACG-------------TATATACATACGTATTGAATACTAT------------AT------------------------CAA---ATGATTAATGATGACCCGAATCCG------TA-TTTTTTCT-AT-----------------AAAAAATC---------A-AA-------GAATTGGT---------------GT-------------------------------GAATCGAATATTCATTGATC-AAATCATTCA--------CT-----CCATAGT----CTGATAGATC-----TTTTGAAGAACTGATTAATCGGACGAGAATAAAGATAGAGTCCCGTTCTACA-TGTCAATACCG-----------------GCAACAATGAAATTTATAGTA-AGAG----GAAAATCCGT-CGA-CTTTAAAAATCGTGAGGGTTCAAGTCCCTCTATCCCCA--------------------AAAATACTATTT-------CACTCCCCAACTAT-TT-----AT-C---CGACCCC--CT--------TT-TC-TTAGGGGTTCCAAATTCCT-TATC------TTTCT-CATTCACTCTAT-------------------------TCTTT-TAG-----------------------AAA--------------------------TAAATGGCT-T---------TCTCT-----TATCACAAGA-C--TTG---------------------------TG----ATATATA-------------------TGATACACAT----A----------------------GAAATGAACATC------TTTGAGCAAGGAATCCTT---------AGTTGAATGATTCCCTATCAATA----------------------------TCATTACTCAT----ACTGAAACTTACAAA------GTCATCTTT-----TT---GAAGATCGAAGAAAT--------TCCCTGGCTTTGATA----AAA-TTTTTTAATCTACTTT-TGTCCTT------------TT------------AATTGAC-----------ATAGA-----------------------------------------------------------------------------------CCCCAGT--TCTCTACTACATGAGATAGCACA-----TAAGATAAA--------GGAAAGAATCTTTCTTTCTCTCTTTTCTTC---------------------TTTCTATATTATA-------------------------TAGATATGTAC--------------------AACTTTTATCATCAATTTCC------------------TTTATT-----TCTTTATC----T-----------------------------A----------AAGTAAAGGA-----------------AGGGCTCTTCTGAGCCAAGAATATCAAGA-AAAAT---------------------------------------------AAAGAAGACC-------------CCTTTTC----TTTGTCTTGATTTTGTTCGAAA-GGACCCTCTTATTCTCATGGCCTGGTCTGGTCAGTACCCAGCCGGGCCTCTTTTGT----------TCCAACAAATTTGAATTTGAAAAC-----A--------------------AAAATACCTG-TTA-------TAGTTG--------------TAATATTTCATTT----TAATTG---------AATAGTTAATATTC---------AAGCAACAAGAAAAAATTCCC------------------------------------------------------------------------------------------------------------------------------------------------------------------------------------AAAAAAGAAGCTTTCGAGT----ATTCCACAATGCATTTTTAT------------------GTTATGATTTTTGTGGTTTTGA-CGAGCCGTATCTCTATCAAAACTCCTCCAGCAAAA-----GAAAA---------------------------GATAGAACTTAATTTTTTAATTTA-GTTA--T-------TTAAATGAACCCTCGT------TTCCAAATCTCATCAAATTGGAA-T-CCC-CCC-AGGAAAAA----GATCAACACTCTAATTTGGATGATTCTGTGACGACCCTAAT-CTTATCCTATCTTGATTACC-----------ACAA-TTCCCCTGTTCGACAAAATTC-------------------------------------------------------------------------------------------------------------------------------------------------------------------------------------------------------------------------------------------------------------------------------------------------------------------------------------------------------------------------------------------------------------------------------------------------------------------------------------------------------------------------------------------------------------------------------------------------------------------------------------------------------------------------------------------------------------------------------------------------------------------------------------------------------------------------------------------------------------------------------------------------------------------------------------------------------------------------------------------------------------------------------------------------------------------------------------------------------------------------------------------------------------------------------------------------------------------------------------------------------------------------------------------------------------------------------------------------------------------------------------------------------------------------------------------------------------------------------------------------------------------------------------------------------------------------------------------------------------------------------------------------------------------------------------------------------------------------------------------------------------------------------------------------------------------------------------------------------------------------------------------------------------------------------------------------------------------------------------------------------------------------------------------------------------------------------------------------------------------------------------------------------------------------------------------------------------------------------------------------------------------------------------------------------------------------------------------------------------------------------------------------------------------------------------------------------------------------------------------------------------------------------------------------------------------------------------------------------------------------------------------------------------------------------------------------------------------------------------------------------------------------------------------------------------------------------------------------------------------------------------------------------------------------------------------------------------------------------------------------------------------------------------------------------------------------------------------------------------------------------------------------------------------------------------------------------------------------------------------------------------------------------------------------------------------------------------------------------------------------------------------------------------------------------------
Anthocercis_ilicifolia    -------------------------------------------------------------------------------------------------------------------------------------------------------------------------------------------------------------------------------------------------------------------------------------------------------------------------------------------------------------------------------------------------------------------------------------------------------------------------------------------------------------------------------------------------------------------------------------------------------------------------------------------------------------------------------------------------------------------------------------------------------------------------------------------------------------------------------------TAGGTCGATTTTGTTGGAAAAT------------CCAGGTTATGACA------ATAAATTTAGTTTCCTAATTGTGAAACGTTTAATTACTAGAATGTATCAACAGAATCATTTTCTTAT------------TTCTACTAATGATTCTAACAAAAATT------CATTTTTGGGGTGCAACAAGAGTTTGTATTCTCAAATGATATCAGAGGGATTTGCATTTATTGCGGAAATTCCGTTTTCTCTACGATTAATATCTTCTTTATCTTCT------TTCGAAGGCAAAAATA---------------------------TTTTTAAATCTCATAATTTACGATCAATTCATTCAACATTTCCTTTTTTAGAGGACAATTTTTCACATCTAAATTATGTATTAGATATATTAATACCCTACCCCGTTCATCTGGAAATCTTGGTTCAAACTCTTCGCTATTGGGTAAAAGATGCCTCTTCTTTACATTTATTACGATTTTTTCTCCACGAATATTGGAATTTGAATAGTCTTATTACTTCAAAGAAGCCCGGTTACTCCTTTTCAAAAAAAAATCAAAGATTCTTCTTCTTCTTATATAATTCTTATGGATATGAATGCGAATCCACTTTCGTCTTTCTACGGAACCAATCTTCTCATTTACGATCAACATCTTTTGGAGCCCTTCTTGAACGAATATATTTCTATGGAAAAATAGAACGTCTTGTAGAAGTCTTTGCTAAGGATTTTCAGGTTACCCTATGGTTATTCAAGGAC------CCTTTCATGCATTATGTTAGGTATCAAGGAAAATCAATTATGGCTTCAAAAGGGACGTTTCTTTTGATGAATAAATGGAAATTTTACCTTGTCAATTTTTGGCAATGTCATTTTTCTCTGTGCTTTCACACAGGAAGGATCCATATAAACCAATTATCCAACCATTCCCG------TGACTTTATGGGCTATCTTTCAAGTGTGCGACTAAATCCTTCAATGGTACGTAGTCAAATGTTA-GAAAACTATGTTAATAGGAGCAGGACTTATTCTTTTTCCAACGGCAACAAAAAGTTTTCGCCGTATGTGGGCTTTTCAGAGTGTTTTATTGTTAAGCATAGACATGATTTTTTCAATCTACCTGTCTATTCAGCAAATAAATAGCTGTTCTTTTTATCAATATGTATGGTCTTGGATCATCAATAATGATTTTTCTTTAGACTTCGGATACTTGATCGACCCACTTACTTCTATTATGTCAATATTAATAACTACTGTTGGAATTATGGTTCTTATTTATAGTGATAATTATATGGCTCATGATCAAGGCTATTTGAGATTTTTTGCTTATATGAGTTTTTTCAGTACTTCCATG-TTGGGATTAGTTACTAGTTCGAA-TTTGATACAAATTTATATTTTTTGGGAATTGGTTGGGC-TGTGTTCCTATCTATTAATAGGATTTTGGTTTACACGACCTGTTGCGGCAAATGCTTGTCAAAAAGCGTTTGTAACTAATCGTGTAGGGGATTTTGGTTTATTATTAGGAATTTTAGGTTTTTATTGGATAACAGGGAGTTTCGAATTTAGGGATTTATTCGAAATATTCAATAACTTGATTTATAATAATGATAATGAGGTCAATTTGTTATTTGTTACTTTATGTGCTGTTCTCTTATTTGCCGGTGCAGTTGCTAAATCCGCCCAATTCCCCCTTCATGTATGGTTACCTGATGCCATGGAGGGGCCTACTCCCATTTCGGCTCTTATACATGCTGCTACTATGGTAGCGGCGGGAATTTTTCTTGTAGCTCGGCTTCTTCCTCTTTTCAGAGTTATACCTTACATAATGTATTTGATCTCGGTTATAGGAATAATAACAGTATTATTAGGG-GCTACTTTAGCTATTGCTCAAAAAGACATTAAGAGAGGTTTAGCCTATTCCACAATGTCTCAATTGGGTTATATGATGTTAGCTCTAGGTATGGGGTCTTATCGAAGCGCTTTATTTCATTTGATTACTCATGCTTATTCCAAAGCATTATTATTTTTAGGATCCGGATCTATTATTCATTCAATGGAAACTATTGTTGGATATTCTCCAGCTAAAAGCCAGAATATGGGTCTTATGGGAGGTTTAAG-AAAGCATGTACCAATTACCAAAATCACATTTTTATTAGGTACACTTTCTCTTTGTGGTATTCCACCTCTTGCTTGTTTTTGGTCCAAAGATGAAATTCTTAATGATAGTTGGTTGTATTCGCCAATTTTCGCAATAATAGCTTGGGCCACGGCGGGATTAACCGCATTTTATATGTTTCGGATCTATTTACTTACTTTTGAAGGGCATTTAAACGTTCATTTTCAAAATTATGGTGGGAAACAAAAAACCCCCTTCTATTCAATATCTTTATGGGGT-----AAAAACGGAGTT-AAGAAAAA---------CTCTTGTTTATTAA------------------------CAATGAATA---------------------ATAATGAAAGTACTTATTTATTTTCAA---------------------AAA-CAAAATATCCAATTGATA------AAAATGGAAGAAAGATGACACGACCTTT------TATGACTATTGCTCATTTTGAGCATAAGGCGGTTTATTCCTATCCTTATGAATCGGACAATACTATGCTATTCCCAATATTTGTATTAGTACTCTTTACTTTGTTTGTTGGATCTCTAGGAATTCCTTTCAACCAAGAGGGA--GGT----AATTTGGATATATTATCGAAATGGTTAGCTCCTTCTATAAAGCTTTTGCATCAAAAGTCGAATAATTCAATGGATTGGAATGAAT------TTTTAAAGGATGTAGTTCTTTCAGTCAGTATAGCTTATTTCGGAATATTTATAGCATCCTTTTTATATAAACCTATTTATTCTTCTTTAAAAAATTTTGAGTTAATTAATTC---------TTTTTTTAAAAAAGGTCCTAAGAGAATTATGTGGGACAAAATTATAAATGGCATATATAATTGGTCATATAATCGTGCTTACATAGATGCTTTTTATGCAAGATTTTTTGTTGGTCGGATAAGAGGATTAGCTGAATTTACTCATTTTTTTG--------------------------------------------------------------------------------------------------------------------------------------------------------------------------------------------------------------------------------------------------------------------------------------------------------------------------------------------------------------------------------------------------------------------------------------------------------------------------------------------------------------------------------------------------------------------------------------------------------------------------------------------------------------------------------------------------------------------------------------------------------CC-TTGGTAT-GGAAACTTACTAAGTGATCACTTTCAAATTCAGAGAAACCCTGGAATTAACAAAAAT-GGGCAATC-CTGAGCCAAATCCTGT-TTTCCGAAAACAAAC-----AAAGGTTCAG----------AAAAA--AAGGATAGGTGCAGAGACTC-AATGGAAGCTATTCTAAC-----AAATGGAATTAAATGCGTTGGTAGAGGA------ATCTTTAT-----ATCGAAACTTCA--GAAAG-------AAAAAGAATGAAG-TGAAGGATAAATG-------------TATATACATACGTATTGAATACTAT------------AT------------------------CAA---ATGATTAATGATGACCCGAATCCG------TA-TTTTTTCT-AT-----------------AAAAAATC---------A-AA-------GAATTGGT---------------GTGAATCGATTCTACATT--------GAAGAAAGAATCGAATATTCATTGATC-AAATCATTCA--------CT-----CCATAGT----CTGATAGATC-----TTTTGAAGAACTGATTAATCGGACGAGAATAAAGATAGAGTCCCGTTCTACA-TGTCAATACCG-----------------GCAACAATGAAATTTATAGTA-AGAG----GAAAATCCGT-CGA-CTTTAAAAATCGTGAGGGTTCAAGTCCCTCTATCCCCA--------------------AAAATACTATTT-------CACTCCCCAACTAT-TT-----AT-C---CGACCCC--CT--------TT-TC-TTAGCGGTTCCAAATTCCT-TATC------TTTCT-CATTCACTCTAT-------------------------TCTTT-TAGAAAT-------------------AAATGGA--TTTG------------AGCGTAAATGGCT-T---------TCTCT-----TATCACAAGA-C--TTG---------------------------TG----ATATATA-------------------TGATACACAT----A----------------------GAAATGAACATC------TTTGAGCAAGGAATCCTT---------AGTTGAATGATTCCCTATCAATA----------------------------TCATTACTCAT----ACTGAAACTTACAAA------GTCATCTTT-----TT---GAAGATCGAAGAAAT--------TCCCCGGCTTTGATA----AAA-TTTTTTAATCTACTTT-TGTCCTT------------TT------------AATTGAC-----------ATATA-----------------------------------------------------------------------------------CCCCAGT--TCTCTACTACATGAGATAGCACA-----TAAGATAAA--------GGANAGAATCTTTCTTTCTCTCTTTTCTTC---------------------TTTCTATATTATA-------------------------TAGATATGTAC--------------------AACTTTTATCATCAATTTCC------------------TTTATT-----TCTTTATC----T-----------------------------A----------AAGTAAAGGA-----------------AGGGCTCAGAAGAGCCAAGAATATCAAGA-AAAAT---------------------------------------------AAAGAAGACC-------------CCTTTTC----TTTGTCTTGATTTTGTTCGAAA-GGACCCTCTTATTCTCATGGCCTGGTCTGGTCAGTACCCAGCCGGGCCTCTTTCGT----------TCCAACAAATTTGAATTTGAAAAC-----A--------------------AAAATACCTG-TTA-------TAGTTG--------------GAATATTTCATTT----AAATTG---------AATAGTTAATATTC---------AAGCAACAAGAAAAAATTCCCATTTTTGTTTTTAATTTTTGTA-------------------------AAAGT--------AAAATA--------AAATATAT-------AAAATTCGATCAAAA-TCAAAGTCTCATTTCTCTTTCTGCTTTTTTATTTTATG---TTTA-CCATCTTGCTCTTGCTGGACT-------AAAAAAAGAAGCTTTCGAGT----ATTCCACAATGCATTTTTAT------------------GTTATGATTTTTGTGGTTTTGA-CGAGCCGTATCTCTATCAAAACTCCTCCAGCAAAA-----GAAAA---------------------------GATAGAACTTAATTTTTTAATTTA-GTTA--T-------TTAAATGAACCCTCGT------TTCCGAATCTCATCAAATTGGAA-T-CCC-CCC-AGGAAAAA----GATCAACACTCTAATTTGGATGATTCTGTGACGACCCT-AT-CTTATCCTATCTTGATTACC-----------ACAA-TTCCCCTGTTCGACAAAATTC-------------------------------------------------------------------------------------------------------------------------------------------------------------------------------------------------------------------------------------------------------------------------------------------------------------------------------------------------------------------------------------------------------------------------------------------------------------------------------------------------------------------------------------------------------------------------------------------------------------------------------------------------------------------------------------------------------------------------------------------------------------------------------------------------------------------------------------------------------------------------------------------------------------------------------------------------------------------------------------------------------------------------------------------------------------------------------------------------------------------------------------------------------------------------------------------------------------------------------------------------------------------------------------------------------------------------------------------------------------------------------------------------------------------------------------------------------------------------------------------------------------------------------------------------------------------------------------------------------------------------------------------------------------------------------------------------------------------------------------------------------------------------------------------------------------------------------------------------------------------------------------------------------------------------------------------------------------------------------------------------------------------------------------------------------------------------------------------------------------------------------------------------------------------------------------------------------------------------------------------------------------------------------------------------------------------------------------------------------------------------------------------------------------------------------------------------------------------------------------------------------------------------------------------------------------------------------------------------------------------------------------------------------------------------------------------------------------------------------------------------------------------------------------------------------------------------------------------------------------------------------------------------------------------------------------------------------------------------------------------------------------------------------------------------------------------------------------------------------------------------------------------------------------------------------------------------------------------------------------------------------------------------------------------------------------------------------------------------------------------------------------------------------------------------------------
Anthocercis_intricata    -------------------------------------------------------------------------------------------------------------------------------------------------------------------------------------------------------------------------------------------------------------------------------------------------------------------------------------------------------------------------------------------------------------------------------------------------------------------------------------------------------------------------------------------------------------------------------------------------------------------------------------------------------------------------------------------------------------------------------------------------------------------------------------------------------------------------------------TAGGTCGATTTTGTTGGAAAAT------------CCAGGTTATGACA------ATAAATTTAGTTTCCTAATTGTGAAACGTTTAATTACTAGAATGTATCAACAGAATCATTTTCTTAT------------TTCTACTAATGATTCTAACAAAAATT------CATTTTTGGGGTGCAACAAGAGTTTGTATTCTCAAATGATATCAGAGGGATTTGCATTTATTGCGGAAATTCCTTTTTCTCTACGATTAATATCTTCTTTATCTTCT------TTCGAAGGCAAAAATA---------------------------TTTTTAAATCTCATAATTTACGATCAATTCATTCAACATTTCCTTTTTTAGAGGACAATTTTTCACATCTAAATTATGTATTAGATATACTAATACCCTACCCCGTTCATCTGGAAATCTTGGTTCAAACTCTTCGCTATTGGGTAAAAGATGCCTCTTCTTTACATTTATTACGATTCTTTCTCCACGAATATTGGAATTTGAATAGTCTTATTACTTCAAAGAAGCCCGGTTACTCCTTTTCAAAAAAAAATCAAAGATTCTTCTTCTTCTTATATAATTCTTATGGATATGAATGCGAATCCACTTTCGTCTTTCTACGGAACCAATCTTCTCATTTACGATCAACATCTTTTGGAGCCCTTTTTGAACGAATATATTTCTATGGAAAAATAGAACGTCTTGTAGAAGTCTTTGCTAAGGATTTTCAGGTTACCCTATGGTTATTCAAGGAC------CCTTTCATGCATTATGTTAGGTATCAAGGAAAATCAATTATGGCTTCAAAAGGGACGTTTCTTTTGATGAATAAATGGAAATTTTACCTTGTCAATTTTTGGCAATGTCATTTTTCTCTGTGCTTTCACACAGGAAGGATCCATATAAACCAATTATCCAACCATTCCCG------TGACTTTATGGGCTATCTTTCAAGTGTGCGACTAAATCCTTCAATGGTACGTAGTCAAATGTTA-GAAAACTATGTTAATAGGAGCAGGACTTATTCTTTTTCCAACGGCAACAAAAAGTTTTCGCCGTATGTGGGCTTTTCAGAGTGTTTTATTGTTAAGCATAGTCATGATTTTTTCAATTTACCTGTCTATTCAGCAAATAAATAGCAGTTCTTTTTATCAATATGTATGGTCTTGGATCATCAATAATGATTTTTCTTTAGACTTCGGATACTTGATCGACCCACTTACTTCTATTATGTCAATATTAATAACTACTGTTGGAATTATGGTTCTTATTTATAGTGATAATTATATGGCTCATGATCAAGGCTATTTGAGATTTTTTGCTTATATGAGTTTTTTCAGTACTTCCATG-TTGGGATTAGTTACTAGTTCAAA-TTTGATACAAATTTATATTTTTTGGGAATTGGTTGGGC-TGTGTTCCTATCTATTAATAGGATTTTGGTTTACACGACCTGTTGCGGCAAATGCTTGTCAAAAAGCGTTTGTAACTAATCGTGTAGGGGATTTTGGTTTATTATTAGGAATTTTAGGTTTTTATTGGATAACAGGGAGTTTCGAATTTAGGGATTTATTCGAAATATTCAATAACTTGATTTATAATAATGATAATGAGGTCAATTTGTTATTTGTTACTTTATGTGCTGTTCTCTTATTTGCCGGTGCAGTTGCTAAATCCGCCCAATTCCCCCTTCAAGTATGGTTACCTGATGCCATGGAGGGACCTACTCCCATTTCGGCTCTTATACATGCTGCTACTATGGTAGCGGCGGGAATTTTTCTTGTAGCTCGACTTCTTCCTCTTTTCAGAGTTATACCTTACATAATGTATTTGATCTCGGTTATAGGAATAATAACAGTATTATTAGGG-GCTACTTTAGCTATTGCTCAAAAAGACATTAAGAGAGGTTTAGCCTATTCCACAATGTCTCAATTGGGTTATATGATGTTAGCTCTAGGTATGGGGTCTTATCGAAGCGCTTTATTTCATTTGATTACTCATGCTTATTCCAAAGCATTATTATTTTTAGGATCCGGATCTATTATTCATTCAATGGAAACTATTGTTGGATATTCTCCAGCTAAAAGCCAGAATATGGGTCTTATGGGAGGTTTAAG-AAAACATGTACCAATTACCAAAATCACATTTTTATTAGGTACACTTTCTCTTTGTGGTATTCCACCTCTTGCTTGTTTTTGGTCCAAAGATGAAATTCTTAATGATAGTTGGTTGTATTCGCCAATTTTCGCAATAATAGCTTGGGCCACGGCGGGATTAACCGCATTTTATATGTTTCGGATCTATTTACTTACTTTTGAAGGGCATTTAAACGTTCATTTTCAAAATTATGGTGAGAAACAAAAAACCCCCTTCTATTCAATATCTTTATGGGGT-----AAAAACGGAGTT-AAGAAAAA---------CTCTTGTTTATTAA------------------------CAATGAATA---------------------ATAATGAAAGTACTTATTTTTTTTCAA---------------------AAA-CAAAATATCCAATTGATA------AAAATGGAAGAAAGATGACACGACCTTT------TATGACTATTGCTCATTTTGAGCATAAGGCGGTTTATTCCTATCCTTATGAATCGGACAATACTATGCTATTCCCAATATTTGTATTAGGACTCTTTACTTTGTTTGTTGGATCTCTAGGAATTCCTTTCAACCAAGGGGGA--GGG----AATTTGGATATATTATCGAAATGGTTAGCTCCTTCTATAAAGCTTTTGCATCAAAAGTCGAATAATTCGATGGATTGGAATGAAT------TTTTAAAGGATGCAGTTCTTTCAGTCAGTATAGCTTATTTCGGAATATTTATAGCATCCTTTTTATATAAACCCATTTATTCTTCTTTAAAAAATTTTGAGTTAATTAACTC---------TTTTTTTAAAAAAGGTCCTAAAAGAATTATGTGGGACAAAATTATAAATGGCATATATGATTGGTCATATAATCGTGCTTACATAGATGCTTTTTATACAAGATTTTTAGTTGGTCGGATAAGAGGATTAGCTGAATTTACTAATTTTTTTG--------------------------------------------------------------------------------------------------------------------------------------------------------------------------------------------------------------------------------------------------------------------------------------------------------------------------------------------------------------------------------------------------------------------------------------------------------------------------------------------------------------------------------------------------------------------------------------------------------------------------------------------------------------------------------------------------------------------------------------------------------CC-TTGGTAT-GGAAACTTACTAAGTGATCACTTTCAAATTCAGAGAAACCCTGGAATTAACAAAAAT-GGGCAATC-CTGAGCCAAATCCTGT-TTTCCGAAAACAAAC-----AAAGGTTCAG----------AAAAA--AAGGATAGGTGCAGAGACTC-AATGGAAGCTATTCTAAC-----AAATGGAGTTAAATGCGTTGGTAGAGGA------ATCTTTAT-----ATCGAAACTTCA--GAAAG-------AAAAAGAATGAAG-TGAAGGATAAACG-------------TATATACATACGTATTGAATACTAT------------AT------------------------CAA---ATGATTAATGATGACCCGAATCCG------TA-TTTTTTCT-AT---------------------------------------------AAAATGGT---------------GTGAATCGATTCTACATT--------GAAGAAAGAATCAAATATTCATTGATC-AAATCATTCA--------CT-----CCATAGT----CTGATAGATC-----TTTTGAAGAACTGATTAATCGGACGAGAATAAAGATAGAGTCCCGTTCTACA-TGTCAATACCG-----------------GCAACAATGAAATTTATAGTA-AGAG----GAAAATCCGT-CGA-CTTTAAAAATCGTGAGGGTTCAAGTCCCTCTATCCCCA--------------------AAAATACTATTT-------CACTCCCCAACTAT-TT-----AT-C---CGACCCC--CT--------TT-TC-TTAGCGGTTCCAAATTCCT-TATC------TTTCT-CATTCACTCTAT-------------------------TCATT-TAGAAAT-------------------AAATGGA--TTTG------------AGCATAAATGGCT-T---------TCTCT-----TATCACAAGT-C--TTG---------------------------TG----ATATATA-------------------TGATACACAT----A----------------------GAAATGAACATC------TTTGAGCAAGGAATCCTT---------AGTTGAATGATTCCCTATCAATA----------------------------TCATTACTCAT----ACTGAAACTTACAAA------GTCATCTTT-----TT---GAAGATCGAAGAAAT--------TCCCCGGCTTTGATA----AAATTTTTTTAATCTACTTT-TGTCCTT------------TT------------AATTGAC-----------ATAGA-----------------------------------------------------------------------------------CCCCAGT--TCTCTACTACATGAGATAGCACA-----TAAGATAAA--------GGAAAGAATCTTTCTTTCTCTCTTTTCTTC---------------------TTTCTATATTATA-------------------------TAGATATGTAC--------------------AACTTTTATCATCAATTTCC------------------TTTATT-----TCTTTATC----T-----------------------------A----------AAGTAAAGGA-----------------AGGGCTCAGAAGAGCCAAGAATATCAAGA-AAAAT---------------------------------------------AAAGAAGACC-------------TCTTTTC----TTTGTCTTGATTTTGTTCGAAA-GGACCCTCTTATTCTCATGGCCTGGTCTGGTCAGTACCCAGCCGGGCCTCTTTTGT----------TCCAACAAATTTGAATTTGAAAAC-----A--------------------AAAATGCCTG-TTA-------TAGTTG--------------TAATATTTCATTT----TAATTG---------AATAGTTAATATTC---------AAGCAACAAGAAAAAATTCCCATTTTTGTTTTTAATTTTTGTA-------------------------AAAGT--------AAAATA--------AAATATAT-------AAAATTCGATCAAAA-TCAAAGTCTCATTTCTCTTTCTGCTTTTTTATTTTATG---TTTA-CCACCTTG------CTGGACT-------AAAAAAAGAAGCTTTCGAGT----ATTCCACAATGCATTTTTAT------------------CTTATGATTTTTGTGGTTTTGA-CGAGCCGTATCTCTATCAAAACTCCTCCAGCAAAA-----GAAAAA--------------------------GATAGAACTAAATTTTTTAATTTA-GTTA--T-------TTAAATGAACCCTCGT------TTCCGAATCTCATCAAATTGGAA-T-CCC-CCC-AGGAAAAA----GATCAACACTCTAATTTGGATGATTCTGTGACGACCCT-AT-CTTATCCTATCTTGATTACC-----------ACAA-TTCCCCTGTTCGACAAAATTC-------------------------------------------------------------------------------------------------------------------------------------------------------------------------------------------------------------------------------------------------------------------------------------------------------------------------------------------------------------------------------------------------------------------------------------------------------------------------------------------------------------------------------------------------------------------------------------------------------------------------------------------------------------------------------------------------------------------------------------------------------------------------------------------------------------------------------------------------------------------------------------------------------------------------------------------------------------------------------------------------------------------------------------------------------------------------------------------------------------------------------------------------------------------------------------------------------------------------------------------------------------------------------------------------------------------------------------------------------------------------------------------------------------------------------------------------------------------------------------------------------------------------------------------------------------------------------------------------------------------------------------------------------------------------------------------------------------------------------------------------------------------------------------------------------------------------------------------------------------------------------------------------------------------------------------------------------------------------------------------------------------------------------------------------------------------------------------------------------------GCTACCTAAAGTCGATGTACCAATCAAGAGGAATCTATGTGAAT-GCCAAGGTAA---AATCTCT--TTGTATTCACTT--------------------------------TATTC---------------------------------------CACT--GCAAAAGGTTGTATTA--ATATATGAT------AAATTTCACACTGCCTCCAGG-TCGCTTTCTGCATCCATAATATTGCCTACCAAGGCCGATTTGCCTTTTCAGACTTCTCGCTTCTCAATCTGCCTGATGAATACAAGAGTTCTTTTGATTTTTTTGACGG--------------------------------------------------------------GTATGAA--TTTAGTG-------CTTGGAATCA---AACCACCAAC----------TTTAG--AAGATCTTT-----TGATGCTAGTA--AATTGAG-TCTC-TTAAATTTTG-CAGTTATGAAAAGCCTGTTAAGGGTAGGAAAATCAACTGGATGAAGGCTGGGATATTAGAATCACATAGGGTGGTTACTGTGAGCCCATACTATGCCCAAGAACTTGTTTCCGGTGTTGACAAGGGTGTCGAATT-GGATAACGTAATTCGTAAGACTTGCATAAATGGAATTGTTAAT-GGCATGGATATCCAAGAGTGGAACCCAGCAACTGACAAATACACCGATGTCAAATATGATATAACCACTGTAAGATAGGA-TCTTTTCTG-ACTTC-AGTA-TA-------------A-TTTTG----TAAGTTTATGAAA--TGGA-GGAGTT-TT-TGCTATTC-AAAAATT----TTATACAGGTCATGGACGCAAAGCCTTTACTGAAGGAGGCTCTTCAAGCAGCAGTTGGCTTGCCTATTGACAGGAAGATTCCTTTGATTGGATTCATTGGTAGACTTGAAGAACAGAAAGGTTCTGACATACTTGTTGCTGCAATTCACAAGTTCATAGGATTGGATGTTCAAATAATAGTCCTTGTAAGTA-CTTAATAGAC-TCATGGTGTC-------------------------------------------------TGCCTT--G-TTA-TGGTTACTTGTGCCAAAAATTGAAATTGATCTGCAACTCGT--CCT-ATGCATCAGGGAACTGGCAAAAAGGAGTTCGAGCAGGAGATTGAACAGCTCGAAGTATTGTATCCTAGCAAAGCTAAAGGAGTGGCAAA
Anthocercis_littorea    -------------------------------------------------------------------------------------------------------------------------------------------------------------------------------------------------------------------------------------------------------------------------------------------------------------------------------------------------------------------------------------------------------------------------------------------------------------------------------------------------------------------------------------------------------------------------------------------------------------------------------------------------------------------------------------------------------------------------------------------------------------------------------------------------------------------------------------TAGGTCGATTTTGTTGGAAAAT------------CCAGGTTATGACA------ATAAATTTAGTTTCCTAATTGTGAAACGTTTAATTACTAGAATGTATCAACAGAATCATTTTCTTAT------------TTCTACTAATGATTCTAACAAAAATT------CATTTTTGGGGTGCAACAAGAGTTTGTATTCTCAAATGATATCAGAGGGATTTGCATTTATTGCGGAAATTCCGTTTTCTCTACGATTAATATCTTCTTTATCTTCT------TTCGAAGGCAAAAATA---------------------------TTTTTAAATCTCATAATTTACGATCAATTCATTCAACATTTCCTTTTTTAGAGGACAATTTTTCACATCTAAATTATGTATTAGATATATTAATACCCTACCCCGTTCATCTGGAAATCTTGGTTCAAACTCTTCGCTATTGGGTAAAAGATGCCTCTTCTTTACATTTATTACGATTTTTTCTCCACGAATATTGGAATTTGAATAGTCTTATTACTTCAAAGAAGCCCGGTTACTCCTTTTCAAAAAAAAATCAAAGATTCTTCTTCTTCTTATATAATTCTTATGGATATGAATGCGAATCCACTTTCGTCTTTCTACGGAACCAATCTTCTCATTTACGATCAACATCTTTTGGAGCCCTTCTTGAACGAATATATTTCTATGGAAAAATAGAACGTCTTGTAGAAGTCTTTGCTAAGGATTTTCAGGTTACCCTATGGTTATTCAAGGAC------CCTTTCATGCATTATGTTAGGTATCAAGGAAAATCAATTATGGCTTCAAAAGGGACGTTTCTTTTGATGAATAAATGGAAATTTTACCTTGTCAATTTTTGGCAATGTCATTTTTCTCTGTGCTTTCACACAGGAAGGATCCATATAAACCAATTATCCAACCATTCCCG------TGACTTTATGGGCTATCTTTCAAGTGTGCGACTAAATCCTTCAATGGTACGTAGTCAAATGTTA-GAAAACTATGTTAATAGGAGCAGGACTTATTCTTTTTCCAACGGCAACAAAAAGTTTTCGCCGTATGTGGGCTTTTCAGAGTGTTTTATTGTTAAGCATAGACATGATTTTTTCAATCTACCTGTCTATTCAGCAAATAAATAGCAGTTCTTTTTATCAATATGTATGGTCTTGGATCATCAATAATGATTTTTCTTTAGACTTCGGATACTTGATCGACCCACTTACTTCTATTATGTCAATATTAATAACTACTGTTGGAATTATGGTTCTTATTTATAGTGATAATTATATGGCTCATGATCAAGGCTATTTGAGATTTTTTGCTTATATGAGTTTTTTCAGTACTTCCATG-TTGGGATTAGTTACTAGTTCGAA-TTTGATACAAATTTATATTTTTTGGGAATTGGTTGGGC-TGTGTTCCTATCTATTAATAGGATTTTGGTTTACACGACCTGTTGCGGCAAATGCTTGTCAAAAAGCGTTTGTAACTAATCGTGTAGGGGATTTTGGTTTATTATTAGGAATTTTAGGTTTTTATTGGATAACAGGGAGTTTCGAATTTAGGGATTTATTCGAAATATTCAATAACTTGATTTATAATAATGATAATGAGGTCAATTTGTTATTTGTTACTTTATGTGCTGTTCTCTTATTTGCCGGTGCAGTTGCTAAATCCGCCCAATTCCCCCTTCATGTATGGTTACCTGATGCCATGGAGGGGCCTACTCCCATTTCGGCTCTTATACATGCTGCTACTATGGTAGCGGCGGGAATTTTTCTTGTAGCTCGGCTTCTTCCTCTTTTCAGAGTTATACCTTACATAATGTATTTGATCTCGGTTATAGGAATAATAACAGTATTATTAGGG-GCTACTTTAGCTATTGCTCAAAAAGACATTAAGAGAGGTTTAGCCTATTCCACAATGTCTCAATTGGGTTATATGATGTTAGCTCTAGGTATGGGGTCTTATCGAAGCGCTTTATTTCATTTGATTACTCATGCTTATTCCAAAGCATTATTATTTTTAGGATCCGGATCTATTATTCATTCAATGGAAACTATTGTTGGATATTCTCCAGCTAAAAGCCAGAATATGGGTCTTATGGGAGGTTTAAG-AAAGCATGTACCAATTACCAAAATCACATTTTTATTAGGTACACTTTCTCTTTGTGGTATTCCACCTCTTGCTTGTTTTTGGTCCAAAGATGAAATTCTTAATGATAGTTGGTTGTATTCGCCAATTTTCGCAATAATAGCTTGGGCCACGGCGGGATTAACCGCATTTTATATGTTTCGGATCTATTTACTTACTTTTGAAGGGCATTTAAACGTTCATTTTCAAAATTATGGTGGGAAACAAAAAACCCCCTTCTATTCAATATCTTTATGGGGT-----AAAAACGGAGTT-AAGAAAAA---------CTCTTGTTTATTAA------------------------CAATGAATA---------------------ATAATGAAAGTACTTATTTATTTTCAA---------------------AAA-CAAAATATCCAATTGATA------AAAATGGAAGAAAGATGACACGACCTTT------TATGACTATTGCTCATTTTGAGCATAAGGCGGTTTATTCCTATCCTTATGAATCGGACAATACTATGCTATTGCCAATATTTGTATTAGTACTCTTTACTTTGTTTGTTGGATCTCTAGGAATTCCTTTCAACCAAGAGGGA--GGT----AATTTGGATATATTATCGAAATGGTTAGCTCCTTCTATAAAGCTTTTGCATCAAAAGTCGAATAATTCAATGGATTGGAATGAAT------TTTTAAAGGATGTAGTTCTTTCAGTCAGTATAGCTTATTTCGGAATATTTATAGCATCCTTTTTATATAAACCTATTTATTCTTCTTTAAAAAATTTTGAGTTAATTAATTC---------TTTTTTTAAAAAAGGTCCTAAGAGAATTATGTGGGACAAAATTATAAATGGCATATATAATTGGTCATATAATCGTGCTTACATAGATGCTTTTTATGCAAGATTTTTTGTTGGTCGGATAAGAGGATTAGCTGAATTTACTCATTTTTTTG--------------------------------------------------------------------------------------------------------------------------------------------------------------------------------------------------------------------------------------------------------------------------------------------------------------------------------------------------------------------------------------------------------------------------------------------------------------------------------------------------------------------------------------------------------------------------------------------------------------------------------------------------------------------------------------------------------------------------------------------------------CC-TTGGTAT-GGAAACTTACTAAGTGATCACTTTCAAATTCAGAGAAACCCTGGAATTAACAAAAAT-GGGCAATC-CTGAGCCAAATCCTGT-TTTCCGAAAACAAAC-----AAAGGTTCAG----------AAAAA--AAGGATAGGTGCAGAGACTC-AATGGAAGCTATTCTAAC-----AAATGGAATTAAATGCGTTGGTAGAGGA------ATCTTTAT-----ATCGAAACTTCA--GAAAG-------AAAAAGAATGAAG-TGAAGGATAAATG-------------TATATACATACGTATTGAATACTAT------------AT------------------------CAA---ATGATTAATGATGACCCGAATCCG------TA-TTTTTTCT-AT-----------------AAAAAATC---------A-AA-------GAATTGGT---------------GTGAATCGATTCTACATT--------GAAGAAAGAATCGAATATTCATTAATC-AAATCATTCA--------CT-----CCATAGT----CTGATAGATC-----TTTTGAAGAACTGATTAATCGGACGAGAATAAAGATAGAGTCCCGTTCTACA-TGTCAATACCG-----------------GCAACAATGAAATTTATAGTA-AGAG----GAAAATCCGT-CGA-CTTTAAAAATCGTGAGGGTTCAAGTCCCTCTATCCCCA--------------------AAAATACTATTT-------CACTCCCCAACTAT-TT-----AT-C---CGACCCC--CT--------TT-TC-TTAGCGGTTCCAAATTCCT-TATC------TTTCT-CATTCACTCTAT-------------------------TCTTT-TAGAAAT-------------------AAATGGA--TTTG------------AGCGTAAATGGCT-T---------TCTCT-----TATCACAAGA-C--TTG---------------------------TG----ATATATA-------------------TGATACACAT----A----------------------GAAATGAACATC------TTTGAGCAAGGAATCCTT---------AGTTGAATGATTCCCTATCAATA----------------------------TCATTACTCAT----ACTGAAACTTACAAA------GTCATCTTT-----TT---GAAGATCGAAGAAAT--------TCCCCGGCTTTGATA----AAA-TTTTTTAATCTACTTT-TGTCCTT------------TT------------AATTGAC-----------ATATA-----------------------------------------------------------------------------------CCCCAGT--TCTCTACTACATGAGATAGCACA-----TAAGATAAA--------GGAAAGAATCTTTCTTTCTCTCTTTTCTTC---------------------TTTCTATATTATA-------------------------TAGATATGTAC--------------------AACTTTTATCATCAATTTCC------------------TTTATT-----TCTTTATC----T-----------------------------A----------AAGTAAAGGA-----------------AGGGCTCAGAAGAGCCAAGAATATCAAGA-AAAAT---------------------------------------------AAAGAAGACC-------------CCTTTTC----TTTGTCTTGATTTTGTTCGAAA-GGACCCTCTTATTCTCATGGCCTGGTCTGGTCAGTACCCAGCCGGGCCTCTTTCGT----------TCCAACAAATTTGAATTTGAAAAC-----A--------------------AAAATACCTG-TTA-------TAGTTG--------------GAATATTTCATTT----AAATTG---------AATAGTTAATATTC---------AAGCAACAAGAAAAAATTCCCATTTTTGTTTTTAATTTTTGTA-------------------------AAAGT--------AAAATA--------AAATATAT-------AAAATTCGATCAAAA-TCAAAGTCTCATTTCTCTTTCTGCTTTTTTATTTTATG---TTTA-CCATCTTGCTCTTGCTGGACT-------AAAAAAAGAAGCTTTCGAGT----ATTCCACAATGCATTTTTAT------------------GTTATGATTTTTGTGGTTTTGA-CGAGCCGTATCTCTATCAAAACTCCTCCAGCAAAA-----GAAAA---------------------------GATAGAACTTAATTTTTTAATTTA-GTTA--T-------TTAAATGAACCCTCGT------TTCCGAATCTCATCAAATTGGAA-T-CCC-CCC-AGGAAAAA----GATCAACACTCTAATTTGGATGATTCTGTGACGACCCT-AT-CTTATCCTATCTTGATTACC-----------ACAA-TTCCCCTGTTCGACAAAATTC-------------------------------------------------------------------------------------------------------------------------------------------------------------------------------------------------------------------------------------------------------------------------------------------------------------------------------------------------------------------------------------------------------------------------------------------------------------------------------------------------------------------------------------------------------------------------------------------------------------------------------------------------------------------------------------------------------------------------------------------------------------------------------------------------------------------------------------------------------------------------------------------------------------------------------------------------------------------------------------------------------------------------------------------------------------------------------------------------------------------------------------------------------------------------------------------------------------------------------------------------------------------------------------------------------------------------------------------------------------------------------------------------------------------------------------------------------------------------------------------------------------------------------------------------------------------------------------------------------------------------------------------------------------------------------------------------------------------------------------------------------------------------------------------------------------------------------------------------------------------------------------------------------------------------------------------------------------------------------------------------------------------------------------------------------------------------------------------------------------------------------------------------------------------------------------------------------------------------------------------------------------------------------------------------------------------------------------------------------------------------------------------------------------------------------------------------------------------------------------------------------------------------------------------------------------------------------------------------------------------------------------------------------------------------------------------------------------------------------------------------------------------------------------------------------------------------------------------------------------------------------------------------------------------------------------------------------------------------------------------------------------------------------------------------------------------------------------------------------------------------------------------------------------------------------------------------------------------------------------------------------------------------------------------------------------------------------------------------------------------------------------------------------------------------------------
Anthocercis_myosotidea    GGATCATTGTCGAA-ACCT-GC-AGAGCAG-CACGA-CCCGCG-AAC-TTGTTTG---AAC-GAT-GGGG-AGC---CGTGCGGT-CGGGG-CGC------TTCGGCGTCCC------TCCGTGCGGGCTC-----CCT---CC--CG-TCCC-CGGCG------CGGGCTC--GCGCTCGAGT----CGG------GCGA----CTAACGAA-CCCCGGCGCGGAAAGCG-CCA-AGGAATACT---AAACG--GACAG--CCTGCCTTCC---GCGC--CCCGTCCGC-GGT-GCGCGC-GGGAGGA--CTTGTG----CTT-CTTTCG-AAACATAAA-CGACTCTCGGCAACGGATATCTCGGCTCTCGCATCGATGAAGAACGTAGCGAAATGCGATACTTGGTGTGAATTGCAGAATCCCGTGAACCATCGAGTCTTTGAACGCAAGTTGCGCCCGAAGCCATTAGGCCGAGGGCACGTCTGCCTGGGCGTCACGCATCGCGTCG---CCCCCGCA--CGCCCC---GCCCGCATTTGC----GGGCGCGGCG--GTGTCGC-GGGG-CGG-ATACTGGCCTCC--CGT----GCTCCCC--GAG-CGTGCGGCTGGCCTAAAT-GCG-AGT-CCACGGCGAC-GG-ACG-TCACGACAA---GTGGTGGTT-GA-AACTCAA----CTCT--C-GTAA--TGTCGCGGCTCCTACC--------CGTG-CGCGCT-CCACGACCC-TTACT-GCGCTT-------AA---GCGC--TCCGACC-GCGACCCCAGGTCATAGGTCGATTTTGTTGGAAAAT------------CCAGGTTATAACA------ATAAATTTAGTTTCCTAATTGTGAAACGTTTAATTACTAGAATGTATCAACAGAATCATTTTCTTAT------------TTCTACTAATGATTCTAACAAAAATT------TCTTTTTGGGGTGCAACAAGAGTTTGTATTCTCAAATGATATCTGAGGAATTTGCATTTATTGTGGAAATTCCGTTTTCTCTACGATTAATATCTTCTTTATCTTCT------TTCGAAGGCAAAAAGA---------------------------TTTTTAAATCTCATAATTTACGATCAATTCATTCAACATTTCCTTTTTTAGAGGACAATTTTTCACATCTAAATTATGTATTAGATATACTAATACCCTACCCCGTTCATCTGGAAATCTTAGTTCAAACTCTTCGCTATTGGGTAAAAGATGCCTCTTCTTTACATTTATTACGATTCTTTCTCCACGAATATTGGAATTTGAATAGTCTTATTACTTCAAAGAAGCCCGGTTATTCCTTTTCAAAAAAAAATCAAAGATTCTTCTTCTTCTTATATAATTCTTATGGATATGAATGCGAATCCACTTTCGTCTTTCTACGGAACCAATCTTCTCATTTACGATCAACATCTTTTGGAGCCCTTCTTGAACGAATATATTTCTATGGAAAAATAGAACGTCTTGTAGAAGTCTTTGCTAAGGATTTTCAGGTTACCCTATGGTTATTCAAGGAT------CCTTTCATGCATTATGTTAGGTATCAAGGAAAATCAATTCTGGCTTCAAAAGGGACGTTTCTTTTGATGAATAAATGGAAATTTTACCTTGTCAATTTTTGGCAATGTCATTTTTCTCTGTGCTTTCACACAGGAAGGATCCATATAAACCAATTATCCAACCATTCCCG------TGACTTTATGGGCTATCTTTCAAGTGTGCGACTAAATCCTTCAATGGTACGTAGTCAAATGTTA-GAAAA--------------------------------------------------------------------------------------------------------------------------------------------------------------------------------------------------------------------------------------------------------------------------------------------------------------------------------------------------------------------------------------------------------------------------------------------------------------------------------------------------------------------------------------------------------------------------------------------------------------------------------------------------------------------------------------------------------------------------------------------------------------------------------------------------------------------------------------------------------------------------------------------------------------------------------------------------------------------------------------------------------------------------------------------------------------------------------------------------------------------------------------------------------------------------------------------------------------------------------------------------------------------------------------------------------------------------------------------------------------------------------------------------------------------------------------------------------------------------------------------------------------------------------------------------------------------------------------------------------------------------------------------------------------------------------------------------------------------------------------------------------------------------------------------------------------------------------------------------------------------------------------------------------------------------------------------------------------------------------------------------------------------------------------------------------------------------------------------------------------------------------------------------------------------------------------------------------------------------------------------------------------------------------------------------------------------------------------------------------------------------------------------------------------------------------------------------------------------------------------------------------------------------------------------------------------------------------------------------------------------------------------------------------------------------------------------------------------------------------------------------------------------------------------------------------------------------------------------------------------------------------------------------------------------------------------------------------------------CC-TTGGTAT-GGAAACTTACTAAGTGATCACTTTCAAATTCAGAGAAACCCTGGAATTAACAAAAAT-GGGCAATC-CTGAGCCAAATCCTGT-TTTCCGAAAACAAAC-----AAAGGTTCAG----------AAAAA--AAGGATAGGTGCAGAGACTC-AATGGAAGCTATTCTAAC-----AAATGGAGTTAAATGCGTTGGTAGAGGA------ATCTTTAT-----ATCGAAACTTCA--GAAAG-------AAAAAGAATGAAG-TGAAGGATAAACG-------------TATATACATACGTATTGAATACTAT------------AT------------------------CAA---ATGATTAATGATGACCCGAATCCG------TA-TTTTTTCT-AT-----------------AAAAAATA---------G-AA-------GAATTGGT---------------GTGAATCGATTCTACATT--------GAAGAAAGAATCGAATATTCATTGATC-AAATCATTCA--------CT-----CCATAGT----CTGATAGATC-----TTTTGAAGAACTGATTAATCGGACGAGAATAAAGATAGAGTCCCGTTCTACA-TGTCAATACCG-----------------GCAACAATGAAATTTATAGTA-AGAG----GAAAATCCGT-CGA-CTTTAAAAATCGTGAGGGTTCAAGTCCCTCTATCCCCA--------------------AAAAGACTATTT-------CACTCCCCAACTAT-TT-----AT-C---CGACCCC--CT--------TT-TC-TTAGCGGTTCCAAATTCCT-TATC------TTTCT-CATTCACTCTAT-------------------------TCTTT-TAG-----------------------AAATGGA--TTTG------------AGCGTAAATGGCT-T---------TCTCT-----TATCACAAGT-C--TTG---------------------------TG----ATATATA-------------------TGATACACAT----A----------------------GAAATGAACATC------TTTGAGCAAGGAATCCTT---------AGTTGAATGATTCCCTATCAATA----------------------------TCATTACTCAT----ACTGAAACTTACAAA------GTCATCTTT-----TT---GAAGATCGAAGAAAT--------TCCCCAGCTTTGATA----AAA-TTTTTTAATCTACTTT-TGTCCTT------------TT------------AATTGAC-----------ATAGA-----------------------------------------------------------------------------------CCCGAGT--TCTCTACTACATGAGATAGCACA-----TAAGATAAA--------GGAAAGAATCTTTCTTTCTCTCTTTTCTTC---------------------TTTCTATATTATA-------------------------TAGATATGTAT--------------------AACTTTTATCATCAATTTCC------------------TTTATT-----TCTTTATC----T-----------------------------A----------AAGTAAAGGA-----------------AGGGCTCAGAAGAGCCAAGAATATCAAGA-AAAAT---------------------------------------------AAAGAAGACC-------------TCCTTTC----TTTGTCTTGATTTTGTTCGAAA-GGACCCTCTTATTCTCATGGCCTGGTCTGGTCAGTACCCAGCCGGGCCTCTTTTGT----------TCCAACGAATTTGAATTTGAAAAC-----A--------------------AAAATGCCTG-TTA-------TAGTTG--------------TAATATTTCATTT----TAATTG----------------AATATTC---------AAGCAACAAGAAAAAATTCCCATTTTT-TGTAAAATTTTTGTA-------------------------AAAGT--------AAAATA--------AAATATAA-------AAAATTCGATCAAAA-TCAAAGTCTCATTTCTCTTTCTTCTTTTTTATTTTATG---TTTA-CCACCTTG------CTGGACT------AAAAAAAAGAAGCTTTCGAGT----ATTCCACAATGCATTTTTAT------------------GTTATGATTTTAGTGGTTTTGA-CGAGCCGTATCTCTATCAAAACTCCTCCAGCAAAA-----GAAAA---------------------------GATAGAACTAAATTCTTTAATTTA-GTTA--T-------TTAAATGAACCCTCGT------TTCCGAATCTCATCAAATTGGAA-T-CCC-CCC-AGGAAAAA----GATCAACACTCTAATTTGGATGATTCTGTGACGACCCT-AT-CTTATCCTATCTTGATTACC-----------ACAA-TTCCCCTGTTCGACAAAATTC-------------------------------------------------------------------------------------------------------------------------------------------------------------------------------------------------------------------------------------------------------------------------------------------------------------------------------------------------------------------------------------------------------------------------------------------------------------------------------------------------------------------------------------------------------------------------------------------------------------------------------------------------------------------------------------------------------------------------------------------------------------------------------------------------------------------------------------------------------------------------------------------------------------------------------------------------------------------------------------------------------------------------------------------------------------------------------------------------------------------------------------------------------------------------------------------------------------------------------------------------------------------------------------------------------------------------------------------------------------------------------------------------------------------------------------------------------------------------------------------------------------------------------------------------------------------------------------------------------------------------------------------------------------------------------------------------------------------------------------------------------------------------------------------------------------------------------------------------------------------------------------------------------------------------------------------------------------------------------------------------------------------------------------------------------------------------------------------------------------------------------------------------------------------------------------------------------------------------------------------------------------------------------------------------------------------------------------------------------------------------------------------------------------------------------------------------------------------------------------------------------------------------------------------------------------------------------------------------------------------------------------------------------------------------------------------------------------------------------------------------------------------------------------------------------------------------------------------------------------------------------------------------------------------------------------------------------------------------------------------------------------------------------------------------------------------------------------------------------------------------------------------------------------------------------------------------------------------------------------------------------------------------------------------------------------------------------------------------------------------------------------------------------------------------------------
Anthocercis_racemosa    ----------------------------------------------------------------------------------------------------------------------------------------------------------------------------------------------------------------------------------------------------------------------------------------------------------------------------------------------------------------------------------------------------------------------------------------------------------------------------------------------------------------------------------------------------------------------------------------------------------------------------------------------------------------------------------------------------------------------------------------------------------------------------------------------------------------------------------------------------------------------------------------------------------------------------------------------------------------------------------------------------------------------------------------------------------------------------------------------------------------------------------------------------------------------------------------------------------------------------------------------------------------------------------------------------------------------------------------------------------------------------------------------------------------------------------------------------------------------------------------------------------------------------------------------------------------------------------------------------------------------------------------------------------------------------------------------------------------------------------------------------------------------------------------------------------------------------------------------------------------------------------------------------------------------------------------------------------------------------------------------------------------------------------------------------------------------------------------------------------------------------------------------------------------------------------------------------------------------------------------------------------------------------------------------------------------------------------------------------------------------------------------------------------------------------------------------------------------------------------------------------------------------------------------------------------------------------------------------------------------------------------------------------------------------------------------------------------------------------------------------------------------------------------------------------------------------------------------------------------------------------------------------------------------------------------------------------------------------------------------------------------------------------------------------------------------------------------------------------------------------------------------------------------------------------------------------------------------------------------------------------------------------------------------------------------------------------------------------------------------------------------------------------------------------------------------------------------------------------------------------------------------------------------------------------------------------------------------------------------------------------------------------------------------------------------------------------------------------------------------------------------------------------------------------------------------------------------------------------------------------------------------------------------------------------------------------------------------------------------------------------------------------------------------------------------------------------------------------------------------------------------------------------------------------------------------------------------------------------------------------------------------------------------------------------------------------------------------------------------------------------------------------------------------------------------------------------------------------------------------------------------------------------------------------------------------------------------------------------------------------------------------------------------------------------------------------------------------------------------------------------------------------------------------------------------------------------------------------------------------------------CC-TTGGTAT-GGAAACTTACTAAGTGATCACTTTCAAATTCAGAGAAACCCTGGAATTAACAAAAAT-GGGCAATC-CTGAGCCAAATCCTGT-TTTCCGAAAACAAAC-----AAAGGTTCAG----------AAAAA--AAGGATAGGTGCAGAGACTC-AATGGAAGCTATTCTAAC-----AAATGGAGTTAAATGCGTTGGTAGAGGA------ATCTTTAT-----ATCGAAACTTCA--GAAAG-------AAAAAGAATGAAG-TGAAGGATAAACG-------------TATATACATACGTATTGAATACTAT------------AT------------------------CAA---ATGATTAATGATGACCCGAATCCG------TA-TTTTTTCT-AT-----------------AAAAAATA---------G-AA-------GAATTGGT---------------GTGAATCGATTCTACATT--------GAAGAAAGAATCGAATATTCATTGATC-AAATCATTCA--------CC-----CCATAGT----CTGATAGATC-----TTTTGAAGAACTGATTAATCGGACGAGAATAAAGATAGAGTCCCGTTCTACA-TGTCAATACCG-----------------GCAACAATGAAATTTATAGTA-AGAG----GAAAATCCGT-CGA-CTTTAAAAATCGTGAGGGTTCAAGTCCCTCTATCCCCA--------------------AAAAGACTATTT-------AACTCCCCAACTAT-TT-----AT-C---CGACCCC--CT--------TT-TC-TTAGCGGTTCCAAATTCCT-TATC------TTTCT-CATTCACTCTAT-------------------------TCTTT-TAG-----------------------AAATGGA--TTTG------------AGCGTAAATGGCT-T---------TCTCT-----TATCACAAGT-C--TTG---------------------------TG----ATATATA-------------------TGATACACAT----A----------------------GAAATGAACATC------TTTGAGCAAGGAATCCTT---------AGTTGAATGATTCCCTATCAATA----------------------------TCATTACTTAT----ACTGAAACTTACAAA------GTCATCTTT-----TT---GAAGATCGAAGAAAT--------TCCCCGGCTTTGATA----AAA-TTTTTTAATCTACTTT-TGTCCTT------------TT------------AATTGAC-----------ATAGA-----------------------------------------------------------------------------------CCCGAGT--TCTCTACTACATGAGATAGCACA-----TAAGATAAA--------GGAAAGAATCTTTCTTTCTCTCTTTTCTTC---------------------TTTCTATATTATA-------------------------TAGATATGTAC--------------------AACTTTTATCATCAATTTCC------------------TTTATT-----TCTTTATC----T-----------------------------A----------AAGTAAAGGA-----------------AGGGCTCAGAAGAGCCAAGAATATCAAGA-AAAAT---------------------------------------------AAAGAAGACC-------------TCTTTTC----TTTGTCTTGATTTTGTTCGAAA-GGACCCTCTTATTCTCATGGCCTGGTCTGGTCAGTACCCAGCCGGGCCTCTTTTGT----------TCCAATGAATTTGAATTTGAAAAC-----A--------------------AAAATGCCTG-TTA-------TAGTTG--------------TAATATTTCATTT----TAATTG----------------AATATTC---------AAGCAACAAGAAAAAATTCCCATTTTT-TGTA------------------------------------AAAGT--------AAAATA--------AAATATAT-------AAAATTCGATCAAAA-TCAAAGTCTCATTTCTCTTTCTTCTTTTTTATTTTATG---TTTA-CCACCTTG------CTGGACT------AAAAAAAAGAAGCTTTCGAGT----ATTCCACAATGCATTTTTAT------------------GTTATGATTTTAGTGGTTTTGA-CGAGCCGTATCTCTATCAAAACTCCTCCAGCAAAA-----GAAAA---------------------------GATAGAACTAAATTCTTTAATTTA-GTTA--T-------TTAAATGAACCCTCGT------TTCCGAATCTCATCAAATTGGAA-T-CCC-CCC-AGGAAAAA----GATCAACACTCTAATTTGGATGATTCTGTGACGACCCT-AT-CTTATCCTATCTTGATTACC-----------ACAA-TTCCCCTGTTCGACAAAATTC-------------------------------------------------------------------------------------------------------------------------------------------------------------------------------------------------------------------------------------------------------------------------------------------------------------------------------------------------------------------------------------------------------------------------------------------------------------------------------------------------------------------------------------------------------------------------------------------------------------------------------------------------------------------------------------------------------------------------------------------------------------------------------------------------------------------------------------------------------------------------------------------------------------------------------------------------------------------------------------------------------------------------------------------------------------------------------------------------------------------------------------------------------------------------------------------------------------------------------------------------------------------------------------------------------------------------------------------------------------------------------------------------------------------------------------------------------------------------------------------------------------------------------------------------------------------------------------------------------------------------------------------------------------------------------------------------------------------------------------------------------------------------------------------------------------------------------------------------------------------------------------------------------------------------------------------------------------------------------------------------------------------------------------------------------------------------------------------------------------------------------------------------------------------------------------------------------------------------------------------------------------------------------------------------------------------------------------------------------------------------------------------------------------------------------------------------------------------------------------------------------------------------------------------------------------------------------------------------------------------------------------------------------------------------------------------------------------------------------------------------------------------------------------------------------------------------------------------------------------------------------------------------------------------------------------------------------------------------------------------------------------------------------------------------------------------------------------------------------------------------------------------------------------------------------------------------------------------------------------------------------------------------------------------------------------------------------------------------------------------------------------------------------------------------------------
Anthocercis_sylvicola    -------------------------------------------------------------------------------------------------------------------------------------------------------------------------------------------------------------------------------------------------------------------------------------------------------------------------------------------------------------------------------------------------------------------------------------------------------------------------------------------------------------------------------------------------------------------------------------------------------------------------------------------------------------------------------------------------------------------------------------------------------------------------------------------------------------------------------------TAGGTCGATTTTGTTGGAAAAT------------CCAGGTTATGACA------ATAAATTTAGTTTCCTAATTGTGAAACGTTTAATTACTAGAATGTATCAACAGAATCATTTTCTTAT------------TTCTACTAATGATTCTAACAAAAATT------CATTTTTGGGGTGCAACAAGAGTTTGTATTCTCAAATGATATCAGAGGGATTTGCATTTATTGCGGAAATTCCTTTTTCTCTACGATTAATATCTTCTTTATCTTCT------TTCGAAGGAAAAAATA---------------------------TTTTTAAATCTCATAATTTACGATCAATTCATTCAACATTTCCTTTTTTAGAGGACAATTTTTCACATCTAAATTATGTATTAGATATACTAATACCCTACCCCGTTCATCTGGAAATCTTGGTTCAAACTCTTCGCTATTGGGTAAAAGATGCCTCTTCTTTACATTTATTACGATTCTTTCTCCACGAATATTGGAATTTGAATAGTCTTATTACTTCAAAGAAGCCCGGTTACTCCTTTTCAAAAAAAAATCAAAGATTCTTCTTCTTCTTATATAATTCTTATGGATATGAATGCGAATCCACTTTCGTCTTTCTACGGAACCAATCTTCTCATTTACGATCAACATCTTTTGGAGCCCTTCTTGAACGAATATATTTCTATGGAAAAATAGAACGTCTTGTAGAAGTCTTTGCTAAGGATTTTCAGGTTACCCTATGGTTATTCAAGGAC------CCTTTCATGCATTATGTTAGGTATCAAGGAAAATCAATTATGGCTTCAAAAGGGACGTTTCTTTTGATGAATAAATGGAAATTTTACCTTGTCAATTTTTGGCAATGTCATTTTTCTCTGTGCTTTCACACAGGAAGGATCCATATAAACCAATTATCCAACCATTCCCG------TGACTTTATGGGCTATCTTTCAAGTGTGCGACTAAATCCTTCAATGGTACGTAGTCAAATGTTA-GAAAACTATGTTAATAGGAGCAGGACTTATTCTTTTTCCAACGGCAACAAAAAGTTTTCGCCGTATGTGGGCTTTTCAGAGTGTTTTATTGTTAAGCATAGTCATGATTTTTTCAATTTACCTGTCTATTCAGCAAATAAATAGCAGTTCTTTTTATCAATATGTATGGTCTTGGATCATCAATAATGATTTTTCTTTAGACTTCGGATACTTGATCGACCCACTTACTTCTATTATGTCAATATTAATAACTACTGTTGGAATTATGGTTCTTATTTATAGTGATAATTATATGGCTCATGATCAAGGCTATTTGAGATTTTTTGCTTATATGAGTTTTTTCAGTACTTCCATG-TTGGGATTAGTTACTAGTTCAAA-TTTGATACAAATTTATATTTTTTGGGAATTGGTTGGGC-TGTGTTCCTATCTATTAATAGGATTTTGGTTTACACGACCTGTTGCGGCAAATGCTTGTCAAAAAGCGTTTGTAACTAATCGTGTAGGGGATTTTGGTTTATTATTAGGAATTTTAGGTTTTTATTGGATAACAGGGAGTTTCGAATTTAGGGATTTATTCGAAATATTCAATAACTTGATTTATAATAATGATAATGAGGTCAATTTGTTATTTGTTACTTTATGTGCTGTTCTCTTATTTGCCGGTGCAGTTGCTAAATCCGCCCAATTCCCCCTTCATGTATGGTTACCTGATGCCATGGAGGGACCTACTCCCATTTCGGCTCTTATACATGCTGCTACTATGGTAGCGGCGGGAATTTTTCTTGTAGCTCGACTTCTTCCTCTTTTCAGAGTTATACCTTACATAATGTATTTGATCTCGGTTATAGGAATAATAACAGTATTATTAGGG-GCTACTTTAGCTATTGCTCAAAAAGACATTAAGAGAGGTTTAGCCTATTCCACAATGTCTCAATTGGGTTATATGATGTTAGCTCTAGGTATGGGGTCTTATCGAAGCGCTTTATTTCATTTGATTACTCATGCTTATTCCAAAGCATTATTATTTTTAGGATCCGGATCTATTATTCATTCAATGGAAACTATTGTTGGATATTCTCCAGCTAAAAGCCAGAATATGGGTCTTATGGGAGGTTTAAG-AAAACATGTACCAATTACCAAAATCACATTTTTATTAGGTACACTTTCTCTTTGTGGTATTCCACCTCTTGCTTGTTTTTGGTCCAAAGATGAAATTTTTAATGATAGTTGGTTGTATTCGCCAATTTTCGCAATAATAGCTTGGGCCACGGCGGGATTAACCGCATTTTATATGTTTCGGATCTATTTACTTACTTTTGAAGGGCATTTAAACGTTCATTTTCAAAATTATGGTGGGAAACAAAAAACCCCCTTCTATTCAATATCTTTATGGGGT-----AAAAACGGAGTT-AAGAAAAA---------CTCTTGTTTATTAA------------------------CAATGAATA---------------------ATAATGAAAGTACTTATTTTTTTTCAA---------------------AAA-CAAAATATCCAATTGATA------AAAATGGAAGAAAGATGACACGACCTTT------TATGACTATTGCTCATTTTGAGCATAAGGCGGTTTATTCCTATCCTTATGAATCGGACAATACTATGCTATTCCCAATATTTGTATTAGGACTCTTTACTTTGTTTGTTGGATCTCTAGGAATTCCTTTCAACCAAGGGGGA--GGG----AATTTGGATATATTATCGAAATGGTTAGCTCCTTCTATAAAGCTTTTGCATCAAAAGTCGAATAATTCGATGGATTGGAATGAAT------TTTTAAAGGATGCAGTTCTTTCAGTCAGTATAGCTTATTTCGGAATATTTATAGCATCCTTTTTATATAAACCCATTTATTCTTCTTTAAAAAATTTTGAGTTAATTAACTC---------TTTTTTTAAAAAAGGTCCTAAGAGAATTATGTGGGACAAAATTATAAATGGCATATATGATTGGTCATATAATCGTGCTTACATAGATGCTTTTTATACAAGATTTTTAGTTGGTCGGATAAGAGGATTAGCTGAATTTACTAATTTTTTTG--------------------------------------------------------------------------------------------------------------------------------------------------------------------------------------------------------------------------------------------------------------------------------------------------------------------------------------------------------------------------------------------------------------------------------------------------------------------------------------------------------------------------------------------------------------------------------------------------------------------------------------------------------------------------------------------------------------------------------------------------------CC-TTGGTAT-GGAAACTTACTAAGTGATCACTTTCAAATTCAGAGAAACCCTGGAATTAACAAAAAT-GGGCAATC-CTGAGCCAAATCCTGT-TTTCCGAAAACAAAC-----AAAGGTTCAG----------AAAAA--AAGGATAGGTGCAGAGACTC-AATGGAAGCTATTCTAAC-----AAATGGAGTTAAATGCGTTGGTAGAGGA------ATCTTTAT-----ATCGAAACTTCA--GAAAG-------AAAAAGAATGAAG-TGAAGGATAAACG-------------TATATACATACGTATTGAATACTAT------------AT------------------------CAA---ATGATTAATGATGACCCGAATCCG------TA-TTTTTTCT-AT---------------------------------------------AAAATGGT---------------GTGAATCGATTCTACATT--------GAAGAAAGAATCGAATATTCATTGATC-AAATCATTCA--------CT-----CCATAGT----CTGATAGATC-----TTTTGAAGAACTGATTAATCGGACGAGAATAAAGATAGAGTCCCGTTCTACA-TGTCAATACCG-----------------GCAACAATGAAATTTATAGTA-AGAG----GAAAATCCGT-CGA-CTTTAAAAATCGTGAGGGTTCAAGTCCCTCTATCCCCA--------------------AAAATACTATTT-------CACTCCCCAACTAT-TT-----AT-C---CGACCCC--CT--------TT-TC-TTAGCGGTTCCAAATTCCT-TATC------TTTCT-CATTCACTCTAT-------------------------TCATT-TAGAAAT-------------------AAATGGA--TTTG------------AGCATAAATGGCT-T---------TCTCT-----TATCACAAGT-C--TTG---------------------------TG----ATATATA-------------------TGATACACAT----A----------------------GAAATGAACATC------TTTGAGCAAGGAATCCTT---------AGTTGAATGATTCCCTATCAATA----------------------------TCATTACTCAT----ACTGAAACTTACAAA------GTCATCTTT-----TT---GAAGATCGAAGAAAT--------TCCCCGGCTTTGATA----AAA-TTTTTTAATCTACTTT-TGTCCTT------------TT------------AATTGAC-----------ATAGA-----------------------------------------------------------------------------------CCCCAGT--TCTCTACTACATGAGATAGCACA-----TAAGATAAA--------GGAAAGAATCTTTCTTTCTCTCTTTTCTTC---------------------TTTCTATATTATA-------------------------TAGATATGTAC--------------------AACTTTTATCATCAATTTCC------------------TTTATT-----TCTTTATC----T-----------------------------A----------AAGTAAAGGA-----------------AGGGCTCAGAAGAGCCAAGAATATCAAGA-AAAAT---------------------------------------------AAAGAAGACC-------------TCTTTTC----TTTGTCTTGATTTTGTTCGAAA-GGACCCTCTTATTCTCATGGCCTGGTCTGGTCAGTACCCAGCCGGGCCTCTTTTGT----------TCCAACAAATTTGAATTTGAAAAC-----A--------------------AAAATGCCTG-TTA-------TAGTTG--------------TAATATTTCATTT----TAATTG---------AATAGTTAATATTC---------AAGCAACAAGAAAAAATTCCCATTTTT-TTTTTTATTTTTGTA-------------------------AAAGT--------AAAATA--------AAATATAT-------AAAATTCGATCAAAA-TCAAAGTCTCATTTCTCTTTCTGCTTTTTTATTTTATG---TTTA-CCACCTTG------CTGGACT-------AAAAAAAGAAGCTTTCGAGT----ATTCCACAATGCATTTTTAT------------------CTTATGATTTTTGTGGTTTTGA-CGAGCCGTATCTCTATCAAAACTCCTCCAGCAAAA-----GAAAA---------------------------GATAGAACTAAATTTTTTAATTTA-GTTA--T-------TTAAATGAACCCTCGT------TTCCGAATCTCATCAAATTGGAA-T-CCC-CCC-AGGAAAAA----GATCAACACTCTAATTTGGATGATTCTGTGACGACCCT-AT-CTTATCCTATCTTGATTACC-----------ACAA-TTCCCCTGTTCGACAAAATTC-------------------------------------------------------------------------------------------------------------------------------------------------------------------------------------------------------------------------------------------------------------------------------------------------------------------------------------------------------------------------------------------------------------------------------------------------------------------------------------------------------------------------------------------------------------------------------------------------------------------------------------------------------------------------------------------------------------------------------------------------------------------------------------------------------------------------------------------------------------------------------------------------------------------------------------------------------------------------------------------------------------------------------------------------------------------------------------------------------------------------------------------------------------------------------------------------------------------------------------------------------------------------------------------------------------------------------------------------------------------------------------------------------------------------------------------------------------------------------------------------------------------------------------------------------------------------------------------------------------------------------------------------------------------------------------------------------------------------------------------------------------------------------------------------------------------------------------------------------------------------------------------------------------------------------------------------------------------------------------------------------------------------------------------------------------------------------------------------------------------------------------------------------------------------------------------------------------------------------------------------------------------------------------------------------------------------------------------------------------------------------------------------------------------------------------------------------------------------------------------------------------------------------------------------------------------------------------------------------------------------------------------------------------------------------------------------------------------------------------------------------------------------------------------------------------------------------------------------------------------------------------------------------------------------------------------------------------------------------------------------------------------------------------------------------------------------------------------------------------------------------------------------------------------------------------------------------------------------------------------------------------------------------------------------------------------------------------------------------------------------------------------------------------------------------------
Anthocercis_viscosa    -------------------------------------------------------------------------------------------------------------------------------------------------------------------------------------------------------------------------------------------------------------------------------------------------------------------------------------------------------------------------------------------------------------------------------------------------------------------------------------------------------------------------------------------------------------------------------------------------------------------------------------------------------------------------------------------------------------------------------------------------------------------------------------------------------------------------------------TAGGTCGATTTTGTTGGAAAAT------------CCAGGTTATGACA------ATAAATTTAGTTTCCTAATTGTGAAACGTTTAATTACTAGAATGTATCAACAGAATCATTTTCTTAT------------TTCTACTAATGATTCTAACAAAAATT------CATTTTTGGGGTGCAACAAGAGTTTGTATTCTCAAATGATATCAGAGGGATTTGCATTTATTGCGGAAATTCCGTTTTCTCTACGATTAATGTCTTCTTTATCTTCT------TTCGAAGGCAAAAATA---------------------------TTTTTAAATCTCATAATTTACGATCAATTCATTCAACATTTCCTTTTTTAGAGGACAATTTTTCACATCTAAATTATGTATTAGATATACTAATACCCTACCCCGTTCATCTGGAAATCTTGGTTCAAACTCTTCGCTATTGGGTAAAAGATGCCTCTTCTTTACATTTATTACGATTCTTTCTCCACGAATATTGGAATTTGAATAGTCTTATTACTTCAAAGAAGCCCGGTTACTCCTTTTCAAAAAAAAATCAAAGATTCTTCTTCTTCCTATATAATTCTTATGGATATGAATGCGAATCCACTTTCGTCTTTCTACGGAACCAATCTTCTCATTTACGATCAACATCTTTTGGAGCCCTTCTTGAACGAATATATTTCTATGGAAAAATAGAACGTCTTGTAGAAGTCTTTGCTAAGGATTTTCAGGTTACCCTATGGTTATTCAAGGAC------CCTTTCATGCATTATGTTAGGTATCAAGGAAAATCAATTATGGCTTCAAAAGGGACGTTTCTTTTGATGAATAAATGGAAATTTTACCTTGTCAATTTTTGGCAATGTCATTTTTCTCTGTGCTTTCACACAGGAAGGATCCATATAAACCAATTATCCAACCATTCCCG------TGACTTTATGGGCTATCTTTCAAGTGTGCGACTAAATCCTTCAATGGTACGTAGTCAAATGTTA-GAAAACTATGTTAATAGGAGCAGGACTTATTCTTTTTCCAACGGCAACAAAAAGTTTTCGCCGTATGTGGGCTTTTCAGAGTGTTTTATTGTTAAGCATAGTCATGATTTTTTCAATCTACCTGTCTATTCAGCAAATAAATAGCAGTTCTTTTTATCAATATGTATGGTCTTGGATCATCAATAATGATTTTTCTTTAGACTTCGGATACTTGATCGACCCACTTACTTCTATTATGTCAATATTAATAACTACTGTTGGAATTATGGTTCTTATTTATAGTGATAATTATATGGCTCATGATCAAGGCTATTTGAGATTTTTTGCTTATATGAGTTTTTTCAGTACTTCCATG-TTGGGATTAGTTACTAGTTCAAA-TTTGATACAAATTTATATTTTTTGGGAATTGGTTGGGC-TGTGTTCCTATCTATTAATAGGATTTTGGTTTACACGACCTGTTGCGGCAAATGCTTGTCAAAAAGCGTTTGTAACTAATCGTGTAGGGGATTTTGGTTTATTATTAGGAATTTTAGGTTTTTATTGGATAACAGGGAGTTTCGAATTTAGGGATTTATTCGAAATATTCAATAACTTAATTTATAATAATGATAATGAGGTCAATTTGTTATTTGTTACTTTATGTGCTGTTCTCTTATTTGCCGGTGCAGTTGCTAAATCCGCCCAATTCCCCCTTCATGTATGGTTACCTGATGCCATGGAGGGACCTACTCCCATTTCGGCTCTTATACATGCTGCTACTATGGTAGCGGCGGGAATTTTTCTTGTAGCTCGGCTTCTTCCTCTTTTCAAAGTTATACCTTACATAATGTATTTGATCTCGGTTATAGGAATAATAACAGTATTATTAGGG-GCTACTTTAGCTATTGCTCAAAAAGACATTAAGAGAGGTTTAGCCTATTCCACAATGTCTCAATTGGGTTATATGATGTTAGCTCTAGGTATGGGGTCTTATCGAAGCGCTTTATTTCATTTGATTACTCATGCTTATTCCAAAGCATTATTATTTTTAGGATCCGGATCTATTATTCATTCAATGGAAACTATTGTTGGATATTCTCCAGCTAAAAGCCAGWATATGGGTCTTATGGGAGGTTTAAG-AAMACATGTACCAATTACCAAAATCACATTTTTATTAGGTACACTTTCTCTTTGTGGTATTCCACCTCTTGCTTGTTTTTGGTCCAAAGATGAAATTATTAATGATAGTTGGTTGTATTCGCCAATTTTCGCAATAATAGCTTGGGCCACGGCGGGATTAACCGCATTTTATATGTTTAGGATCTATTTACTTACTTTTGAAGGGCATTTAAACGTTCATTTTCAAAATTATGGTGGGAAACAAAAAACCCCCCTCTATTCAATATCTTTATGGGGT-----AAAAACGGAGTT-AAGAAAAA---------CTCTTGTTTATTAA------------------------CAATGAATA---------------------ATAATGAAAGTACTTATTTTTTTTCAA---------------------AAA-CAAAATATCCAATTGATA------AAAATGGAAGAAAGATGACACGACCTTT------TATGACTATTGCTCATTTTGAACATAAGGCGGTTTATTCCTATCCTTATGAATCGGACAATACTATGCTATTCCCAATATTTGTATTAGGACTCTTTACTTTGTTTGTTGGATCTCTAGGAATTCCTTTCAACCAAGAGGGA--GGG----AATTTGGATATATTATCGAAATGGTTAGCTCCTTCTATAAAGCTTTTGCATCAAAAGTCGAATAATTCGATGGATTGGAATGAAT------TTTTAAAGGATGCAGTTCTTTCAGTCAGTATAGCTTATTTCGGAATATTTATAGCATCCTTTTTATATAAACCCATTTATTCTTCTTTAAAAAATTTTGRGTTAATTAATTC---------TTTTTTTAAAAAAGGCCCTAAGAGAATTATGTGGGACAAAATTATAAATGGCATATATAATTGGTCATATAATCGTGCTTACATAGATGCTTTTTATACAAGATTTTTAGTTGGTCGGATAAGAGGATTAGCTGAATTTACTCATTTTTTTG--------------------------------------------------------------------------------------------------------------------------------------------------------------------------------------------------------------------------------------------------------------------------------------------------------------------------------------------------------------------------------------------------------------------------------------------------------------------------------------------------------------------------------------------------------------------------------------------------------------------------------------------------------------------------------------------------------------------------------------------------------CC-TTGGTAT-GGAAACTTACTAAGTGATCACTTTCAAATTCAGAGAAACCCTGGAATTAACAAAAAT-GGGCAATC-CTGAGCCAAATCCTGT-TTTCCGAAAACAAAC-----AAAGGTTCAG----------AAAAA--AAGGATAGGTGCAGAGACTC-AATGGAAGCTATTCTAAC-----AAATGGAGTTAAATGCGTTGGTAGAGGA------ATCTTTAT-----ATCGAAACTTCA--GAAAG-------AAAAAGAATGAAG-TGAAGGATAAACG-------------TATATACATACGTATTGAATACTAT------------AT------------------------CAA---ATGATTAATGATGACCCGAATCCG------TA-TTTTTTCT-AT-----------------AAAAAATC---------A-AA-------GAATTGGT---------------GTGAATCGATTCTACATT--------GAAGAAAGAATCGAATATTCATTGATC-AAATCATTCA--------CT-----CCATAGT----CTGATAGATC-----TTTTGAAGAACTGATTAATCGGACGAGAATAAAGATAGAGTCCCGTTCTACA-TGTCAATACCG-----------------GCAACAATGAAATTTATAGTA-AGAG----GAAAATCCGT-CGA-CTTTAAAAATCGTGAGGGTTCAAGTCCCTCTATCCCCA--------------------AAAATACTATTT-------CACTCCCCAACTAT-TT-----AT-C---CGACCCC--CT--------TT-TC-TTAGCGGTTCCAAATTCCT-TATC------TTTCT-CATTCACTCTAT-------------------------TCTTT-TAGAAAT-------------------AAATGGA--TTTG------------AGCGTAAATGGCT-T---------TCTCT-----TATCACAAGT-C--TTG---------------------------TG----ATATATA-------------------TGATACACAT----A----------------------GAAATGAACATC------TTTGAGCAAGGAATCCTT---------AGTTGAATGATTCCCTATCAATA----------------------------TCATTACTCAT----ACTGAAACTTACAAA------GTCATCTTT-----TT---GAAGATCGAAGAAAT--------TCCCCGGCTTTGATA----AAA-TTTTTTAATCTACTTT-TGTCCTT------------TT------------AATTGAC-----------ATAGA-----------------------------------------------------------------------------------CCCCAGT--TCTCTACTACATGAGATAGCACA-----TAAGATAAA--------GGAAAGAATCTTTCTTTCTCTCTTTTCTTC---------------------TTTCTATATTATA-------------------------TAGATATGTAC--------------------AACTTTTATCATCAATTTCC------------------TTTATT-----TCTTTATC----T-----------------------------A----------AAGTAAAGGA-----------------AGGGCTCAGAAGAGCCAAGAATATCAAGA-AAAAT---------------------------------------------AAAGAAGACC-------------TCTTTTC----TTTGTCTTGATTTTGTTCGAAA-GGACCCTCTTATTCTCATGGCCTGGTCTGGTCAGTACCCAGCCGGGCCTCTTTTGT----------TCCAACAAATTTGAATTTGAAAAC-----A--------------------AAAATGCCTG-TTA-------TAGTTG--------------TAATATTTCATTT----TAATTG---------AATAGTTAATATTC---------AAGCAACAAGAAAAAATTCCCATTTTTGTTTTTAATTTTTGTA-------------------------AAAGT--------AAAATA--------AAATATAT-------AAAATTCGATCAAAA-TCAAAGTCTCATTTCTCTTTCTGCTTTTTTATTTTATG---TTTA-CCACCTTG------CTGGACT-------AAAAAAAGAAGCTTTCGAGT----ATTCCACAATGCATTTTTAT------------------GTTATGATTTTTGTGGTTTTGA-CGAGCCGTATCTCTATCAAAACTCCTCCAGCAAAA-----GAAAA---------------------------GATAGAACTAAATTTTTTAATTTA-GTTA--T-------TTAAATGAACCCTCGT------TTCCGAATCTCATCAAATTGGAA-T-CCC-CCC-AGGAAAAA----GATCAACACTCTAATTTGGATGATTCTGTGACGACCCT-AT-CTTATCCTATCTTGATTACC-----------ACAA-TTCCCCTGTTCGACAAAATTC-------------------------------------------------------------------------------------------------------------------------------------------------------------------------------------------------------------------------------------------------------------------------------------------------------------------------------------------------------------------------------------------------------------------------------------------------------------------------------------------------------------------------------------------------------------------------------------------------------------------------------------------------------------------------------------------------------------------------------------------------------------------------------------------------------------------------------------------------------------------------------------------------------------------------------------------------------------------------------------------------------------------------------------------------------------------------------------------------------------------------------------------------------------------------------------------------------------------------------------------------------------------------------------------------------------------------------------------------------------------------------------------------------------------------------------------------------------------------------------------------------------------------------------------------------------------------------------------------------------------------------------------------------------------------------------------------------------------------------------------------------------------------------------------------------------------------------------------------------------------------------------------------------------------------------------------------------------------------------------------------------------------------------------------------------------------------------------------------------------------------------------------------------------------------------------------------------------------------------------------------------------------------------------------------------------------------------------------------------------------------------------------------------------------------------------------------------------------------------------------------------------------------------------------------------------------------------------------------------------------------------------------------------------------------------------------------------------------------------------------------------------------------------------------------------------------------------------------------------------------------------------------------------------------------------------------------------------------------------------------------------------------------------------------------------------------------------------------------------------------------------------------------------------------------------------------------------------------------------------------------------------------------------------------------------------------------------------------------------------------------------------------------------------------------------------
Anthotroche_blackii    -------------------------------------------------------------------------------------------------------------------------------------------------------------------------------------------------------------------------------------------------------------------------------------------------------------------------------------------------------------------------------------------------------------------------------------------------------------------------------------------------------------------------------------------------------------------------------------------------------------------------------------------------------------------------------------------------------------------------------------------------------------------------------------------------------------------------------------TAGGTCGATTTTGTTGGAAAAT------------CCAGGTTATAACA------ATAAATTTAGTTTCCTAATTGTGAAACGTTTAATTACTAGAATGTATCAACAGAATCATTTTCTTAT------------TTCTACTAATGATTCTAACAAAAATT------TCTTTTTGGGGTGCAACAAGAGTTTGTATTCTCAAATGATATCTGAGGAATTTGCATTTATTGTGGAAATTCCGTTTTCTCTACGATTAATACCTTCTTTATCTTCT------TTCGAAGGCAAAAAGA---------------------------TTTTTAAATCTCATAATTTACGATCAATTCATTCAACATTTCCTTTTTTAGAGGATAATTTTTCACATCTAAATTATGTATTAGATATACTAATACCCTACCCCGTTCATCTGGAAATCTTAGTTCAAACTCTTCGCTATTGGGTAAAAGATGCCTCTTCTTTACATTTATTACGATTCTTTCTCCACGAATATTGGAATTTGAATAGTCTTATTACTTCAAAGAAGCCCGGTTATTCCTTTTCAAAAAAAAATCAAAGATTCTTCTTCTTCTTATATAATTCTTATGTATATGAATGCGAATCCACTTTCGTCTTTCTACGGAACCAATCTTCTCATTTACGATCAACATCTTTTGGAGCCCTTCTTGAACGAATATATTTCTATGGAAAAATAGAACGTCTTGTAGAAGTCTTTGCTAAGGATTTTCAGGTTACCCTATGGTTATTCAAGGAT------CCTTTCATGCATTATGTTAGGTATCAAGGAAAATCAATTCTGGCTTCAAAAGGGACGTTTCTTTTGATGAATAAATGGAAATTTTACCTTGTCAATTTTTGGCAATGTCATTTTTCTCTGTGCTTTCGCACAGGAAGGATCCATATAAACCAATTATCCAACCATTCCCG------TGACTTTATGGGCTATCTTTCAAGTGTGCGACTAAATCCTTCAATGGTACGTAGTCAAATGTTA-GAAAACTATGTTAATAGGAGCGGGACTTATCCTTTTTCCAACGGCAACAAAAAGGTTTCGCCGTATGTGGGCTTTTCAGAGTGTTTTATTGTTAAGCATAGTCATGCTTTTTTCAATCTACCTGTCTATTCAGCAAATAAATAGCAGTTCTTTTTATCAATATGTATGGTCTTGGATCATCAATAATAATTTTTCTTTAGACTTCGGATACTTGATCGACCCACTTACTTCTATTATGTCAATATTAATCACTACTGTTGGAATTATGGTTCTTATTTATAGTGATAATTATATGGCTCATGATCAAGGCTATTTGAGATTTTTTGCTTGTATGAGTTTTTTCAGTACTTCCATG-TTGGGATTAGTTACTAGTTCGAA-TTTGATACAAATTTATATTTTTTGGGAATTGGTTGGGC-TGTGTTCCTATCTATTAATAGGATTTTGGTTTACACGACCTGTTGCGGCAAATGCTTGTCAAAAAGCGTTTGTAACTAATCGTGTAGGGGATTTTGGTTTATTATTAGGAATTTTAGGTTTTTATTGGATAACAGGGAGTTTCGAATTTAGGGATTTATTCGAAATATTCAATAACTTGATTT------ATAATAATGAGGTCAATTTTTTATTTGTTACTTTATGTGCTGTTCTTTTATTTGCCGGTGCAGTTGCTAAATCCGCCCAATTCCCCCTTCATGTATGGTTACCTGATGCCATGGAGGGGCCTACTCCCATTTCGGCTCTTATACATGCTGCTACTATGGTAGCGGCGGGAATTTTTCTTGTAGCTCGGCTTCTTCCTCTTTTCAGAGTTATACCTTACATAATGTATTTGATCTCGGTTATAGGAATAATAACAGTATTCTTAGGA-GCTACTTTAGCTCTTGCTCAAAAAGACATTAAGAGGGTTTTAGCTTATTCGACAATGTCTCAATTGGGTTATATGATGTTAGCTCTAGGTATGGGGTCTTATCGAAGCGCTTTATTTCATTTGATTACTCATGCTTATTCCAAAGCATTATTATTTTTAGGATCCGGATCTATTATTCATTCAATGGAAACTATTGTTGGATATTCTCCAGCTAAAAGCCAGAATATGGGTCTTATGGGAGGTTTAAG-AAAACATGTACCAATTACCAAAATCACATTTTTATTAGGTACACTTTCTCTTTGTGGTATTCCACCTCTTGCTTGTTTTTGGTCCAAAGATGAAATTCTTAATGATAGTTGGTTGTATTCGCCAATTTTGGCAATAATAGCTTGGGCCACGGCGGGATTAACCGCATTTTATATGTTTCGGATCTATTTACTTACTTTTGAAGGGCATTTAAACGTTCATTTTCAAAATTATGCTGGGAAACAAAAAACCCCCTTCTATTCAATATCTCTATGGGGT-----AAAAACGGAGTT-AAGAAAAA---------CTCTTGTTTATTAA------------------------CAATGAATA---------------------ATAATGAAAGTACTTATTTTTTTTCAA---------------------AAA-CAAAATACCCAATTGATA------AAAATGAAAGAAAGATGACACGACCTTT------TATGACTATTGCTCATTTTGAGCATAAAGCGGTTTATTCCTATCCTTATGAATCGGACAATACTATGCTATTCCCAATATTTGTATTAGGACTCTTTACTTTGTTTGTTGGATCTCTAGGAATTCCTTTCAACCAAGAGGGA--GGG----AATTTGGATATATTATCGAAATGGTTAGCTCCATCTATAAAGCTTTTGCATCAAAAGTCGAATAATTCGATGGATTGGAATGAAT------TTTTAAAGGATGCAGTTCTTTCAGTCAGTATAGCTTATTTCGGAATATTTATAGCATCCTTTTTATATAAACCCATTTATTCTTCTTTAAAAAATTTTGAGTTAATTAATTC---------TTTTGTTAAAAAAGGTCCTAAGAGAATTTTGTGGGACAAAATTCTAAATGGCATATATGATTGGTCATATAATCGTGCTTACATAGATGCTTTTTATACAAGATTTTTAGTTGGTGGGATAAGAGGATTAGCTGAATTTACTCATTTTTTTG--------------------------------------------------------------------------------------------------------------------------------------------------------------------------------------------------------------------------------------------------------------------------------------------------------------------------------------------------------------------------------------------------------------------------------------------------------------------------------------------------------------------------------------------------------------------------------------------------------------------------------------------------------------------------------------------------------------------------------------------------------CC-TTGGTAT-GGAAACTTACTAAGTGATCACTTTCAAATTCAGAGAAACCCTGGAATTAACAAAAAT-GGGCAATC-CTGAGCCAAATCCTGT-TTTCCGAAAACAAAC-----AAAGGTTCAG----------AAAAA--AAGGATAGGTGCAGAGACTC-AATGGAAGCTATTCTAAC-----AAATGGAGTTAAATGCGTTGGTAGAGGA------ATCTTTAT-----ATCGAAACTTCA--GAAAG-------AAAAAGAATGAAG-TGAAGGATAAACG-------------TATATACATACGTATTGAATACTAT------------AT------------------------CAA---ATGATTAATGATGACCCGAATCCG------TA-TTTTTTCT-AT-----------------AAAAAATC---------G-AA-------GAATTGGT---------------GTGAATCGATTCTACATT--------GAAGAAAGAATCGAATATTCATTGATC-AAATCATTCA--------CT-----CCATAGT----CTGATAGATC-----TTTTGAAGAACTGATTAATCGGACGAGAATAAAGATAGAGTCCCGTTCTACA-TGTCAATACCG-----------------GCAACAATGAAATTTATAGTA-AGAG----GAAAATCCGT-CGA-CTTTAAAAATCGTGAGGGTTCAAGTCCCTCTATCCCCA--------------------AAAAGACTATTT-------CACTCCCCAACTAT-TT-----AT-C---CGACCCC--CT--------TT-TC-TTAGCGGTTCCAAATTCCT-TATC------TTTCT-CATTCACTCTAT-------------------------TCTTT-TAG-----------------------AAATGAA--TTTG------------GGCGTAAACGGCT-T---------TCTCT-----TATCACAAGT-C--TTG---------------------------TG----ATATATA-------------------TGATACACAT----A----------------------GAAATGAACATC------TTTGAGCAAGGAATCCTT---------AGTTGAATGATTCCCTATCAATA----------------------------TCATTACTCAT----ACTGAAACTTACAAA------GTCATCTTT-----TT---GAAGATCGAAGAAAT--------TCCCCGGCTTTGATA----AAA-TTTTTTAATCTACCCT-TGTCCTT------------TT------------AATTGAC-----------ATAGA-----------------------------------------------------------------------------------CCCCAGT--TCTCTACTACATGAGATAGCACA-----TAAGATAAA--------GGAAAGAATCTTTCTTTCTCTCTTTTCTTC---------------------TTTCTATATTATA-------------------------TAGATATGTAC--------------------AACTTTTATCATCAATTTCC------------------TTTAGT-----TCTTTATC----T-----------------------------A----------AAGTAAAGGA-----------------AGGGCTCAGAAGAGCCAAGAATATCAAGA-AAAAT---------------------------------------------AAAGAAGACC-------------TCTTTTC----TTTGTCTTGATTTTGTTCGAAA-GGACCCTCTTATTCTCATGGCCTGGTCTGGTCAGTACCCAGCCGGGCCTCTTTTGT----------TCCAACGAATTGGAATTTGAAAAC-----A--------------------AAAATGCCTG-TTA-------TAGTTG--------------TAATATTTCATTT----TAATTG----------------AATATTC---------AAGCAACAAGAAAAAATTCCTATTTTT-TGTAAAATTTTTGTA-------------------------AAAGT--------AAAATA--------AAATATAT-------AAAATTCGATCAAAA-TCAAAGTCTCATTTCTCTTTCTTCTTTTTTATTTTATG---TTTA-CCACCTTG------CTGGACT---------AAAAAAAAGCTTTCGAGT----ATTCCACAATGCATTTTTAT------------------GTTATGATTTTAGTGGTTTTGA-CGAGCCGTATCTCTATCAAAACTCCTACAGCAAAA-----GAAAA---------------------------GATAGAACTAAATTCTTTAATTTA-GTTA--T-------TTAAATGAACCCTCGT------TTCCGAATCTCATCAAATTGGAA-T-CCC-CCC-AGGAAAAA----GATCAACACTCTAATTTGGATGATTCTGTGACGACCCT-AT-CTTATCCTATCTTGATTACC-----------ACAA-TTCCCCTGTTCGACAAAATTC-------------------------------------------------------------------------------------------------------------------------------------------------------------------------------------------------------------------------------------------------------------------------------------------------------------------------------------------------------------------------------------------------------------------------------------------------------------------------------------------------------------------------------------------------------------------------------------------------------------------------------------------------------------------------------------------------------------------------------------------------------------------------------------------------------------------------------------------------------------------------------------------------------------------------------------------------------------------------------------------------------------------------------------------------------------------------------------------------------------------------------------------------------------------------------------------------------------------------------------------------------------------------------------------------------------------------------------------------------------------------------------------------------------------------------------------------------------------------------------------------------------------------------------------------------------------------------------------------------------------------------------------------------------------------------------------------------------------------------------------------------------------------------------------------------------------------------------------------------------------------------------------------------------------------------------------------------------------------------------------------------------------------------------------------------------------------------------------------------------------------------------------------------------------------------------------------------------------------------------------------------------------------------------------------------------------------------------------------------------------------------------------------------------------------------------------------------------------------------------------------------------------------------------------------------------------------------------------------------------------------------------------------------------------------------------------------------------------------------------------------------------------------------------------------------------------------------------------------------------------------------------------------------------------------------------------------------------------------------------------------------------------------------------------------------------------------------------------------------------------------------------------------------------------------------------------------------------------------------------------------------------------------------------------------------------------------------------------------------------------------------------------------------------------------------------
Anthotroche_myoporoides    -------------------------------------------------------------------------------------------------------------------------------------------------------------------------------------------------------------------------------------------------------------------------------------------------------------------------------------------------------------------------------------------------------------------------------------------------------------------------------------------------------------------------------------------------------------------------------------------------------------------------------------------------------------------------------------------------------------------------------------------------------------------------------------------------------------------------------------TAGGTCGATTTTGTTGGAAAAT------------CCAGGTTATAACA------ATAAATTTAGTTTCCTAATTGTGAAACGTTTAATTACTAGAATGTATCAACAGAATCATTTTCTTAT------------TTCTACTAATGATTCTAACAAAAATT------TCTTTTTGGGGTGCAACAAGAGTTTGTATTCTCAAATGATATCTGAGGAATTTGCATTTATTGTGGAAATTCCGTTTTCTCTACGATTAATACCTTCTTTATCTTCT------TTCGAAGGCAAAAAGA---------------------------TTTTTAAATCTCATAATTTACGATCAATTCATTCAACATTTCCTTTTTTAGAGGATAATTTTTCACATCTAAATTATGTATTAGATATACTAATACCCTACCCCGTTCATCTGGAAATCTTAGTTCAAACTCTTCGCTATTGGGTAAAAGATGCCTCTTCTTTACATTTATTACGATTCTTTCTCCACGAATATTGGAATTTGAATAGTCTTATTACTTCAAAGAAGCCCGGTTATTCCTTTTCAAAAAAAAATCAAAGATTCTTCTTCTTCTTATATAATTCTTATGTATATGAATGCGAATCCACTTTCGTCTTTCTACGGAACCAATCTTCTCATTTACGATCAACATCTTTTGGAGCCCTTCTTGAACGAATATATTTCTATGGAAAAATAGAACGTCTTGTAGAAGTCTTTGCTAAGGATTTTCAGGTTACCCTATGGTTATTCAAGGAC------CCTTTCATGCATTATGTTAGGTATCAAGGAAAATCAATTCTGGCTTCAAAAGGGACGTTTCTTTTGATGAATAAATGGAAATTTTACCTTGTCAATTTTTGGCAATGTCATTTTTCTCTGTGCTTTCGCACAGGAAGGATCCATATAAACCAATTATCCAACCATTCCCG------TGACTTTATGGGCTATCTTTCAAGTGTGCGACTAAATCCTTCAATGGTACGTAGTCAAATGTTA-GAAAACTATGTTAATAGGAGCGGGACTTATCCTTTTTCCAACGGCAACAAAAAGGTTTCGCCGTATGTGGGCTTTTCAGAGTGTTTTATTGTTAAGCATAGTCATGCTTTTTTCAATCTACCTGTCTATTCAGCAAATAAATAGCAGTTCTTTTTATCAATATGTATGGTCTTGGATCATCAATAATAATTTTTCTTTAGACTTCGGATACTTGATCGACCCACTTACTTCTATTATGTCAATATTAATCACTACTGTTGGAATTATGGTTCTTATTTATAGTGATAATTATATGGCTCATGATCAAGGCTATTTGAGATTTTTTGCTTGTATGAGTTTTTTCAGTACTTCCATG-TTGGGATTAGTTACTAGTTCGAA-TTTGATACAAATTTATATTTTTTGGGAATTGGTTGGGC-TGTGTTCCTATCTATTAATAGGATTTTGGTTTACACGACCTGTTGCGGCAAATGCTTGTCAAAAAGCGTTTGTAACTAATCGTGTAGGGGATTTTGGTTTATTATTAGGAATTTTAGGTTTTTATTGGATAACAGGGAGTTTCGAATTTAGGGATTTATTCGAAATATTCAATAACTTGATTT------ATAATAATGAGGTCAATTTTTTATTTGTTACTTTATGTGCTGTTCTTTTATTTGCCGGTGCAGTTGCTAAATCCGCCCAATTCCCCCTTCATGTATGGTTACCTGATGCCATGGAGGGGCCTACTCCCATTTCGGCTCTTATACATGCTGCTACTATGGTAGCGGCGGGAATTTTTCTTGTAGCTCGGCTTCTTCCTCTTTTCAGAGTTATACCTTACATAATGTATTTGATCTCGGTTATAGGAATAATAACAGTATTCTTAGGA-GCTACTTTAGCTCTTGCTCAAAAAGACATTAAGAGGGTTTTAGCTTATTCGACAATGTCTCAATTGGGTTATATGATGTTAGCTCTAGGTATGGGGTCTTATCGAAGCGCTTTATTTCATTTGATTACTCATGCTTATTCCAAAGCATTATTATTTTTAGGATCCGGATCTATTATTCATTCAATGGAAACTATTGTTGGATATTCTCCAGCTAAAAGCCAGAATATGGGTCTTATGGGAGGTTTAAG-AAAACATGTACCAATTACCAAAATCACATTTTTATTAGGTACACTTTCTCTTTGTGGTATTCCACCTCTTGCTTGTTTTTGGTCCAAAGATGAAATTCTTAATGATAGTTGGTTGTATTCGCCAATTTTGGCAATAATAGCTTGGGCCACGGCGGGATTAACCGCATTTTATATGTTTCGGATCTATTTACTTACTTTTGAAGGGCATTTAAACGTTCATTTTCAAAATTATGCTGGGAAACAAAAAACCCCCTTCTATTCAATATCTCTATGGGGT-----AAAAACGGAGTT-AAGAAAAA---------CTCTTGTTTATTAA------------------------CAATGAATA---------------------ATAATGAAAGTACTTATTTTTTTTCAA---------------------AAA-CAAAATACCCAATTGATA------AAAATGAAAGAAAGATGACACGACCTTT------TATGACTATTGCTCATTTTGAGCATAAAGCGGTTTATTCCTATCCTTATGAATCGGACAATACTATGCTATTCCCAATATTTGTATTAGGACTCTTTACTTTGTTTGTTGGATCTCTAGGAATTCCTTTCAACCAAGAGGGA--GGG----AATTTGGATATATTATCGAAATGGTTAGCTCCATCTATAAAGCTTTTGCATCAAAAGTCGAATAATTCGATGGATTGGAATGAAT------TTTTAAAGGATGCAGTTCTTTCAGTCAGTATAGCTTATTTCGGAATATTTATAGCATCCTTTTTATATAAACCCATTTATTCTTCTTTAAAAAATTTTGAGTTAATTAATTC---------TTTTGTTAAAAAAGGTCCTAAGAGAATTTTGTGGGACAAAATTCTAAATGGCATATATGATTGGTCATATAATCGTGCTTACATAGATGCTTTTTATACAAGATTTTTAGTTGGTGGGATAAGAGGATTAGCTGAATTTACTCATTTTTTTG--------------------------------------------------------------------------------------------------------------------------------------------------------------------------------------------------------------------------------------------------------------------------------------------------------------------------------------------------------------------------------------------------------------------------------------------------------------------------------------------------------------------------------------------------------------------------------------------------------------------------------------------------------------------------------------------------------------------------------------------------------CC-TTGGTAT-GGAAACTTACTAAGTGATCACTTTCAAATTCAGAGAAACCCTGGAATTAACAAAAAT-GGGCAATC-CTGAGCCAAATCCTGT-TTTCCGAAAACAAAC-----AAAGGTTCAG----------AAAAA--AAGGATAGGTGCAGAGACTC-AATGGAAGCTATTCTAAC-----AAATGGAGTTAAATGCGTTGGTAGAGGA------ATCTTTAT-----ATCGAAACTTCA--GAAAG-------AAAAAGAATGAAG-TGAAGGATAAACG-------------TATATACATACGTATTGAATACTAT------------AT------------------------CAA---ATGATTAATGATGACCCGAATCCG------TA-TTTTTTCT-AT-----------------AAAAAATC---------G-AA-------GAATTGGT---------------GTGAATCGATTCTACATT--------GAAGAAAGAATCGAATATTCATTGATC-AAATCATTCA--------CT-----CCATAGT----CTGATAGATC-----TTTTGAAGAACTGATTAATCGGACGAGAATAAAGATAGAGTCCCGTTCTACA-TGTCAATACCG-----------------GCAACAATGAAATTTATAGTA-AGAG----GAAAATCCGT-CGA-CTTTAAAAATCGTGAGGGTTCAAGTCCCTCTATCCCCA--------------------AAAAGACTATTT-------CACTCCCCAACTAT-TT-----AT-C---CGACCCC--CT--------TT-TC-TTAGCGGTTCCAAATTCCT-TATC------TTTCT-CATTCACTCTAT-------------------------TCTTT-TAG-----------------------AAATGAA--TTTG------------GGCGTAAACGGCT-T---------TCTCT-----TATCACAAGT-C--TTG---------------------------TG----ATATATA-------------------TGATACACAT----A----------------------GAAATGAACATC------TTTGAGCAAGGAATCCTT---------AGTTGAATGATTCCCTATCAATA----------------------------TCATTACTCAT----ACTGAAACTTACAAA------GTCATCTTT-----TT---GAAGATCGAAGAAAT--------TCCCCGGCTTTGATA----AAA-TTTTTTAATCTACCCT-TGTCCTT------------TT------------AATTGAC-----------ATAGA-----------------------------------------------------------------------------------CCCCAGT--TCTCTACTACATGAGATAGCACA-----TAAGATAAA--------GGAAAGAATCTTTCTTTCTCTCTTTTCTTC---------------------TTTCTATATTATA-------------------------TAGATATGTAC--------------------AACTTTTATCATCAATTTCC------------------TTTAGT-----TCTTTATC----T-----------------------------A----------AAGTAAAGGA-----------------AGGGCTCAGAAGAGCCGAGAATATCAAGA-AAAAT---------------------------------------------AAAGAAGACC-------------TCTTTTC----TTTGTCTTGATTTTGTTCGAAA-GGACCCTCTTATTCTCATGGCCTGGTCTGGTCAGTACCCAGCCGGGCCTCTTTTGT----------TCCAACGAATTGGAATTTGAAAAC-----A--------------------AAAATGCCTG-TTA-------TAGTTG--------------TAATATTTCATTT----TAATTG----------------AATATTC---------AAGCAACAAGAAAAAATTCCTATTTTT-TGTAAAATTTTTGTA-------------------------AAAGT--------AAAATA--------AAATATAT-------AAAATTCGATCAAAA-TCAAAGTCTCATTTCTCTTTCTTCTTTTTTATTTTATG---TTTA-CCACCTTG------CTGGACT---------AAAAAAAAGCTTTCGAGT----ATTCCACAATGCATTTTTAT------------------GTTATGATTTTAGTGGTTTTGA-CGAGCCGTATCTCTATCAAAACTCCTACAGCAAAA-----GAAAA---------------------------GATAGAACTAAATTCTTTAATTTA-GTTA--T-------TTAAATGAACCCTCGT------TTCCGAATCTCATCAAATTGGAA-T-CCC-CCC-AGGAAAAA----GATCAACACTCTAATTTGGATGATTCTGTGACGACCCT-AT-CTTATCCTATCTTGATTACC-----------ACAA-TTCCCCTGTTCGACAAAATTC-------------------------------------------------------------------------------------------------------------------------------------------------------------------------------------------------------------------------------------------------------------------------------------------------------------------------------------------------------------------------------------------------------------------------------------------------------------------------------------------------------------------------------------------------------------------------------------------------------------------------------------------------------------------------------------------------------------------------------------------------------------------------------------------------------------------------------------------------------------------------------------------------------------------------------------------------------------------------------------------------------------------------------------------------------------------------------------------------------------------------------------------------------------------------------------------------------------------------------------------------------------------------------------------------------------------------------------------------------------------------------------------------------------------------------------------------------------------------------------------------------------------------------------------------------------------------------------------------------------------------------------------------------------------------------------------------------------------------------------------------------------------------------------------------------------------------------------------------------------------------------------------------------------------------------------------------------------------------------------------------------------------------------------------------------------------------------------------------------------------------------------------------------------------------------------------------------------------------------------------------------------------------------------------------------------------------------------------------------------------------------------------------------------------------------------------------------------------------------------------------------------------------------------------------------------------------------------------------------------------------------------------------------------------------------------------------------------------------------------------------------------------------------------------------------------------------------------------------------------------------------------------------------------------------------------------------------------------------------------------------------------------------------------------------------------------------------------------------------------------------------------------------------------------------------------------------------------------------------------------------------------------------------------------------------------------------------------------------------------------------------------------------------------------------------------
Anthotroche_pannosa    GGATCATTGTCGAA-ACCT-GC-AGAGCAG-CACGA-CCCGCG-AAC-TTGTTTC---AAC-GCT-GGGG-AGC---CGTGCGGT-CGGGG-CGC------TCCGGCGTCCC------TCGGTGCGGGCTC-----CCT---CC--TG-TCCC-CGGCC------TGCGCTC--GCGCGCGTGT----CGG------GGA-----CTAACGAA-CACCGGCGCGGAAAGCG-CCA-AGGAATACT---AAACG--GACAG--CCTGCCTTCC---GCGC--CCCGTCCGC-GGT-GCGCGC-GGGAGGA--CCTGTG----CTT-CTTTTG-AAACATAAA-CGACTCTCGGCAACGGATATCTCGGCTCTCGCATCGATGAAGAACGTAGCGAAATGCGATACTTGGTGTGAATTGCAGAATCCCGTGAACCATCGAGTCTTTGAACGCAAGTTGCGCCCGAAGCCATTAGGCCGAGGGCACGTCTGCCTGGGCGTCACGCATCGCGTCG---CCCCCGCG--CTACTG---C-------------------------------CGC-GGGG-CGG-ATACTGGCCTCC--CGT----GCGCCCC--GAG-CGCGCGGCTGGCCTAAAT-GCG-AGT-CCACGGCGGC-GG-ACG-TCACGACAA---GTGGTGGTT-GA-AACTCAA----CTCT--C-GTAA--TGTCGCGGCTCCTGCCCGTCGCA-CGTG-CGCGCT-CCACGACCC-TTCAT-GCGCTT-------AG---GCGC--TCCGACC-GCGACCCCAGGTCATAGGTCGATTTTGTTGGAAAAT------------CCAGGTTATAACA------ATAAATTTAGTTTCCTAATTGTGAAACGTTTAATTACTAGAATGTATCAACAGAATCATTTTCTTAT------------TTCTACTAATGATTCTAACAAAAATT------TGTTTTTGGGGTGCAACAAGAGTTTGTATTCTCAAATGATATCTGAGGAATTTGCATTTATTGTGGAAATTCCGTTTTCTCTACGATTAATACCTTCTTTATCTTCT------TTCGAAGGCAAAAAGA---------------------------TTTTTAAATCTCATAATTTACGATCAATTCATTCAACATTTCCTTTTTTAGAGGATAATTTTTCACATCTAAATTATGTATTAGATATACTAATACCCTACCCCGTTCATCTGGAAATCTTAGTTCAAACTCTTCGCTATTGGGTAAAAGATGCCTCTTCTTTACATTTATTACGATTCTTTCTCCACGAATATTGGAATTTGAATAGTCTTATTACTTCAAAGAAGCCCGGTTATTCCTTTTCAAAAAAAAATCAAAGATTCTTCTTCTTCTTATATAATTCTTATGTATATGAATGCGAATCCACTTTCGTCTTTCTACGGAACCAATCTTCTCATTTACGATCAACATCTTTTGGAGCCCTTCTTGAACGAATATATTTCTATGGAAAAATAGAACGTCTTGTAGAAGTCTTTGCTAAGGATTTTCAGGTTACCCTATGGTTATTCAAGGAT------CCTTTCATGCATTATGTTAGGTATCAAGGAAAATCAATTCTGGCTTCAAAAGGGACGTTTCTTTTGATGAATAAATGGAAATTTTACCTTGTCAATTTTTGGCAATGTCATTTTTCTCTGTGCTTTCGCACAGGAAGGATCCATATAAACCAATTATCCAACCATTCCCG------TGACTTTATGGGCTATCTTTCAAGTGTGCGACTAAATCCTTCAATGGTACGTAGTCAAATGTTA-GAAAACTATGTTAATAGGAGCGGGACTTATCCTTTTTCCAACGGCAACAAAAAGGTTTCGCCGTATGTGGGCTTTTCAGAGTGTTTTATTGTTAAGCATAGTCATGATTTTTTCAATCTACCTGTCTATTCAGCAAATAAATAGCAGTTCTTTTTATCAATATGTATGGTCTTGGATCATCAATAATAATTTTTCTTTAGACTTCGGATACTTGATCGACCCACTTACTTCTATTATGTCAATATTAATCACTACTGTTGGAATTATGGTTCTTATTTATAGTGATAATTATATGGCTCATGATCAAGGCTATTTGAGATTTTTTGCTTGTATGAGTTTTTTCAGTACTTCCATG-TTGGGATTAGTTACTAGTTCGAA-TTTGATACAAATTTATATTTTTTGGGAATTGGTTGGGC-TGTGTTCCTATCTATTAATAGGATTTTGGTTTACACGACCTGTTGCGGCAAATGCTTGTCAAAAAGCGTTTGTAACTAATCGTGTAGGGGATTTTGGTTTATTATTAGGAATTTTAGGTTTTTATTGGATAACAGGGAGTTTCGAATTTAGGGATTTATTCGAAATATTCAATAACTTGATTT------ATAATAATGAGGTCAATTTTTTATTTGTTACTTTATGTGCTGTTCTTTTATTTGCCGGTGCAGTTGCTAAATCCGCCCAATTCCCCCTTCATGTATGGTTACCTGATGCCATGGAGGGGCCTACTCCCATTTCGGCTCTTATACATGCTGCTACTATGGTAGCGGCGGGAATTTTTCTTGTAGCTCGGCTTCTTCCTCTTTTCAGAGTTATACCTTACATAATGTATTTGATCTCGGTTATAGGAATAATAACAGTATTCTTAGGA-GCTACTTTAGCTCTTGCTCAAAAAGACATTAAGAGGGTTTTAGCTTATTCGACAATGTCTCAATTGGGTTATATGATGTTAGCTCTAGGTATGGGGTCTTATCGAAGCGCTTTATTTCATTTGATTACTCATGCTTATTCCAAAGCATTATTATTTTTAGGATCCGGATCTATTATTCATTCAATGGAAACTATTGTTGGATATTCTCCAGCTAAAAGCCAGAATATGGGTCTTATGGGAGGTTTAAG-AAAACATGTACCAATTACCAAAATCACATTTTTATTAGGTACACTTTCTCTTTGTGGTATTCCACCTCTTGCTTGTTTTTGGTCCAAAGATGAAATTCTTAATGATAGTTGGTTGTATTCGCCAATTTTGGCAATAATAGCTTGGGCCACGGCGGGATTAACCGCATTTTATATGTTTCGGATCTATTTACTTACTTTTGAAGGGCATTTAAACGTTCATTTTCAAAATTATGCTGGGAAACAAAAAACCCCCTTCTATTCAATATCTCTATGGGGT-----AAAAACGGAGTT-AAGAAAAA---------CTCTTGTTTATTAA------------------------CAATGAATA---------------------ATAATGAAAGTACTTATTTTTTTTCAA---------------------AAA-CAAAATACCCAATTGATA------AAAATGAAAGAAAGATGACACGACCTTT------TATGACTATTGCTCATTTTGAGCATAAAGCGGTTTATTCCTATCCTTATGAATCGGACAATACTATGCTATTCCCAATATTTGTATTAGGACTCTTTACTTTGTTTGTTGGATCTCTAGGAATTCCTTTCAACCAAGAGGGA--GGG----AATTTGGATATATTATCGAAATGGTTAGCTCCATCTATAAAGCTTTTGCATCAAAAGTCGAATAATTCGATGGATTGGAATGAAT------TTTTAAAGGATGCAGTTCTTTCAGTCAGTATAGCTTATTTCGGAATATTTATAGCATCCTTTTTATATAAACCCATTTATTCTTCTTTAAAAAATTTTGAGTTAATTAATTC---------TTTTGTTAAAAAAGGTCCTAAGAGAATTTTGTGGGACAAAATTCTAAATGGCATATATGATTGGTCATATAATCGTGCTTACATAGATGCTTTTTATACAAGATTTTTAGTTGGTGGGATAAGAGGATTAGCTGAATTTACTCATTTTTTTG--------------------------------------------------------------------------------------------------------------------------------------------------------------------------------------------------------------------------------------------------------------------------------------------------------------------------------------------------------------------------------------------------------------------------------------------------------------------------------------------------------------------------------------------------------------------------------------------------------------------------------------------------------------------------------------------------------------------------------------------------------CC-TTGGTAT-GGAAACTTACTAAGTGATCACTTTCAAATTCAGAGAAACCCTGGAATTAACAAAAAT-GGGCAATC-CTGAGCCAAATCCTGT-TTTCCGAAAACAAAC-----AAAGGTTCAG----------AAAAA--AAGGATAGGTGCAGAGACTC-AATGGAAGCTATTCTAAC-----AAATGGAGTTAAATGCGTTGGTAGAGGA------ATCTTTAT-----ATCGAAACTTCA--GAAAG-------AAAAAGAATGAAG-TGAAGGATAAACG-------------TATATACATACGTATTGAATACTAT------------AT------------------------CAA---ATGATTAATGATGACCCGAATCCG------TA-TTTTTTCT-AT-----------------AAAAAATC---------G-AA-------GAATTGGT---------------GTGAATCGATTCTACATT--------GAAGAAAGAATCGAATATTCATTGATC-AAATCATTCA--------CT-----CCATAGT----CTGATAGATC-----TTTTGAAGAACTGATTAATCGGACGAGAATAAAGATAGAGTCCCGTTCTACA-TGTCAATACCG-----------------GCAACAATGAAATTTATAGTA-AGAG----GAAAATCCGT-CGA-CTTTAAAAATCGTGAGGGTTCAAGTCCCTCTATCCCCA--------------------AAAAGACTATTT-------CACTCCCCAACTAT-TT-----AT-C---CGACCCC--CT--------TT-TC-TTAGCGGTTCCAAATTCCT-TATC------TTTCT-CATTCACTCTAT-------------------------TCTTT-TAG-----------------------AAATGAA--TTTG------------GGCGTAAACGGCT-T---------TCTCT-----TATCACAAGT-C--TTG---------------------------TG----ATATATA-------------------TGATACACAT----A----------------------GAAATGAACATC------TTTGAGCAAGGAATCCTT---------AGTTGAATGATTCCCTATCAATAGTTGAATGATTCCCTATCAA------TATCATTACTCAT----ACTGAAACTTACAAA------GTCATCTTT-----TT---GAAGATCGAAGAAAT--------TCCCCGGCTTTGATA----AAA-TTTTTTAATCTACCCT-TGTCCTT------------TT------------AATTGAC-----------ATAGA-----------------------------------------------------------------------------------CCCCAGT--TCTCTACTACATGAGATAGCACA-----TAAGATAAA--------GGAAAGAATCTTTCTTTCTCTTTTTTCTTC---------------------TTTCTATATTATA-------------------------TAGATATGTAC--------------------AACTTTTATCATCAATTTCC------------------TTTAGT-----TCTTTATC----T-----------------------------A----------AAGTAAAGGA-----------------AGGGCTCAGAAGAGCCAAGAATATCAAGA-AAAAT---------------------------------------------AAAGAAGACC-------------TCTTTTC----TTTGTCTTGATTTTGTTCGAAA-GGACCCTCTTATTCTCATGGCCTGGTCTGGTCAGTACCCAGCCGGGCCTCTTTTGT----------TCCAACGAATTGGAATTTGAAAAC-----A--------------------AAAATGCCTG-TTA-------TAGTTG--------------TAATATTTCATTT----TAATTG----------------AATATTC---------AAGCAACAAGAAAAAATTCCTATTTTT-TGTAAAATTTTTGTA-------------------------AAAGT--------AAAATA--------AAATATAT-------AAAATTCGATCAAAA-TCAAAGTCTCATTTCTCTTTCTTCTTTTTTATTTTATG---TTTA-CCACCTTG------CTGGACT---------AAAAAAAAGCTTTCGAGT----ATTCCACAATGCATTTTTAT------------------GTTATGATTTTAGTGGTTTTGA-CGAGCCGTATCTCTATCAAAACTCCTACAGCAAAA-----GAAAA---------------------------GATAGAACTAAATTCTTTAATTTA-GTTA--T-------TTAAATGAACCCTCGT------TTCCGAATCTCATCAAATTGGAA-T-CCC-CCC-AGGAAAAA----GATCAACACTCTAATTTGGATGATTCTGTGACGACCCT-AT-CTTATCCTATCTTGATTACC-----------ACAA-TTCCCCTGTTCGACAAAATTC-------------------------------------------------------------------------------------------------------------------------------------------------------------------------------------------------------------------------------------------------------------------------------------------------------------------------------------------------------------------------------------------------------------------------------------------------------------------------------------------------------------------------------------------------------------------------------------------------------------------------------------------------------------------------------------------------------------------------------------------------------------------------------------------------------------------------------------------------------------------------------------------------------------------------------------------------------------------------------------------------------------------------------------------------------------------------------------------------------------------------------------------------------------------------------------------------------------------------------------------------------------------------------------------------------------------------------------------------------------------------------------------------------------------------------------------------------------------------------------------------------------------------------------------------------------------------------------------------------------------------------------------------------------------------------------------------------------------------------------------------------------------------------------------------------------------------------------------------------------------------------------------------------------------------------------------------------------------------------------------------------------------------------------------------------------------------------------------------------------------------------------------------------------------------------------------------------------------------------------------------------------------------------------------------------------------------------------------------------------------------------------------------------------------------------------------------------------------------------------------------------------------------------------------------------------------------------------------------------------------------------------------------------------------------------------------------------------------------------------------------------------------------------------------------------------------------------------------------------------------------------------------------------------------------------------------------------------------------------------------------------------------------------------------------------------------------------------------------------------------------------------------------------------------------------------------------------------------------------------------------------------------------------------------------------------------------------------------------------------------------------------------------------------------------------------
Anthotroche_walcottii    -------------------------------------------------------------------------------------------------------------------------------------------------------------------------------------------------------------------------------------------------------------------------------------------------------------------------------------------------------------------------------------------------------------------------------------------------------------------------------------------------------------------------------------------------------------------------------------------------------------------------------------------------------------------------------------------------------------------------------------------------------------------------------------------------------------------------------------TAGGTCGATTTTGTTGGAAAAT------------CCAGGTTATAACA------ATAAATTTAGTTTCCTAATTGTGAAACGTTTAATTACTAGAATGTATCAACAGAATCATTTTCTTAT------------TTCTACTAATGATTCTAACAAAAATT------TCTTTTTGGGGTGCAACAAGAGTTTGTATTCTCAAATGATATCTGAGGAATTTGCATTTATTGTGGAAATTCCGTTTTCTCTACGATTAATACCTTCTTTATCTTCT------TTCGAAGGCAAAAAGA---------------------------TTTTTAAATCTCATAATTTACGATCAATTCATTCAACATTTCCTTTTTTAGAGGATAATTTTTCACATCTAAATTATGTATTAGATATACTAATACCCTACCCCGTTCATCTGGAAATCTTAGTTCAAACTCTTCGCTATTGGGTAAAAGATGCCTCTTCTTTACATTTATTACGATTCTTTCTCCACGAATATTGGAATTTGAATAGTCTTATTACTTCAAAGAAGCCCGGTTATTCCTTTTCAAAAAAAAATCAAAGATTCTTCTTCTTCTTATATAATTCTTATGTATATGAATGCGAATCCACTTTCGTCTTTCTACGGAACCAATCTTCTCATTTACGATCAACATCTTTTGGAGCCCTTCTTGAACGAATATATTTCTATGGAAAAATAGAACGTCTTGTAGAAGTCTTTGCTAAGGATTTTCAGGTTACCCTATGGTTATTCAAGGAT------CCTTTCATGCATTATGTTAGGTATCAAGGAAAATCAATTCTGGCTTCAAAAGGGACGTTTCTTTTGATGAATAAATGGAAATTTTACCTTGTCAATTTTTGGCAATGTCATTTTTCTCTGTGCTTTCGCACAGGAAGGATCCATATAAACCAATTATCCAACCATTCCCG------TGACTTTATGGGCTATCTTTCAAGTGTGCGACTAAATCCTTCAATGGTACGTAGTCAAATGTTA-GAAAACTATGTTAATAGGAGCGGGAATTATCCTTTTTCCAACGGCAACAAAAAGGTTTCGCCGTATGTGGGCTTTTCAGAGTGTTTTATTGTTAAGCATAGTCATGATTTTTTCAATCTACCTGTCTATTCAGCAAATAAATAGCAGTTCTTTTTATCAATATGTATGGTCTTGGATCATCAATAATAATTTTTCTTTAGACTTCGGATACTTGATCGACCCACTTACTTCTATTATGTCAATATTAATCACTACTGTTGGAATTATGGTTCTTATTTATAGTGATAATTATATGGCTCATGATCAAGGCTATTTGAGATTTTTTGCTTGTATGAGTTTTTTCAGTACTTCCATG-TTGGGATTAGTTACTAGTTCGAA-TTTGATACAAATTTATATTTTTTGGGAATTGGTTGGGC-TGTGTTCCTATCTATTAATAGGATTTTGGTTTACACGACCTGTTGCGGCAAATGCTTGTCAAAAAGCGTTTGTAACTAATCCTGTAAGGGATTTTGGTTTATTATTAGGAATTTTAGGTTTTTATTGGATAACAGGGAGTTTCGAATTTAGGGATTTATTCGAAATATTCAATAACTTGATTT------ATAATAATGAGGTCAATTTTTTATTTGTTACTTTATGTGCTGTTCTTTTATTTGCCGGTGCAGTTGCTAAATCCGCCCAATTCCCCCTTCATGTATGGTTACCTGATGCCATGGAGGGGCCTACTCCCATTTCGGCTCTTAAACATGCTGCTACTATGGTAGCGGCGGGAATTTTTCTTGTAGCTCGGCTTCTTCCTCTTTTCAGAGTTATACCTTACATAATGTATTTGATCTCGGTTATAGGAATAATAACAGTATTCTTAGGA-GCTACTTTAGCTCTTGCTCAAAAAGACATTAAGAGGGTTTTAGCTTATTCGACAATGTCTCAATTGGGTTATATGATGTTAGCTCTAGGTATGGGGTCTTATCGAAGCGCTTTATTTCATTTGATTACTCATGCTTATTCCAAAGCATTATTATTTTTAGGATCCGGATCTATTATTCATTCAATGGAAACTATTGTTGGATATTCTCCAGCTAAAAGCCAGAATATGGGTCTTATGGGAGGTTTAAG-AAAACATGTACCAATTACCAAAATCACATTTTTCTTAGGTACACTTTCTCTTTGTGGTATTCCACCTCTTGCTTGTTTTTGGTCCAAAGATGAAATTCTTAATGATAGTTGGTTGTATTCGCCAATTTTGGCAATAATAGCTTGGGCCACGGCGGGATTAACCGCATTTTATATGTTTCGGATCTATTTACTTACTTTTGAAGGGCATTTAAACGTTCATTTTCAAAATTATGCTGGGAAACAAAAAACCCCCTTCTATTCAATATCTCTATGGGGT-----AAAAACGGAGTT-AAGAAAAA---------CTCTTGTTTATTAA------------------------CAATGAATA---------------------ATAATGAAAGTACTTATTTTTTTTCAA---------------------AAA-CAAAATACCCAATTGATA------AAAATGAAAGAAAGATGACACGACCTTT------TATGACTATTGCTCATTTTGAGCATAAAGCGGTTTATTCCTATCCTTATGAATCGGACAATACTATGCTATTCCCAATATTTGTATTAGGACTCTTTACTTTGTTTGTTGGATCTCTAGGAATTCCTTTCAACCAAGAGGGA--GGG----AATTTGGATATATTATCGAAATGGTTAGCTCCATCTATAAAGCTTTTGCATCAAAAGTCGAATAATTCGATGGATTGGAATGAAT------TTTTAAAGGATGCAGTTCTTTCAGTCAGTATAGCTTATTTCGGAATATTTATAGCATCCTTTTTATATAAACCCATTTATTCTTCTTTAAAAAATTTTGAGTTAATTAATTC---------TTTTGTTAAAAAAGGTCCTAAGAGAATTTTGTGGGACAAAATTCTAAATGGCATATATGATTGGTCATATAATCGTGCTTACATAGATGCTTTTTATACAAGATTTTTAGTTGGTGGGATAAGAGGATTAGCTGAATTTACTCATTTTTTTG--------------------------------------------------------------------------------------------------------------------------------------------------------------------------------------------------------------------------------------------------------------------------------------------------------------------------------------------------------------------------------------------------------------------------------------------------------------------------------------------------------------------------------------------------------------------------------------------------------------------------------------------------------------------------------------------------------------------------------------------------------CC-TTGGTAT-GGAAACTTACTAAGTGATCACTTTCAAATTCAGAGAAACCCTGGAATTAACAAAAAT-GGGCAATC-CTGAGCCAAATCCTGT-TTTCCGAAAACAAAC-----AAAGGTTCAG----------AAAAA--AAGGATAGGTGCAGAGACTC-AATGGAAGCTATTCTAAC-----AAATGGAGTTAAATGCGTTGGTAGAGGA------ATCTTTAT-----ATCGAAACTTCA--GAAAG-------AAAAAGAATGAAG-TGAAGGATAAACG-------------TATATACATACGTATTGAATACTAT------------AT------------------------CAA---ATGATTAATGATGACCCGAATCCG------TA-TTTTTTCT-AT-----------------AAAAAATC---------G-AA-------GAATTGGT---------------GTGAATCGATTCTACATT--------GAAGAAAGAATCGAATATTCATTGATC-AAATCATTCA--------CT-----CCATAGT----CTGATAGATC-----TTTTGAAGAACTGATTAATCGGACGAGAATAAAGATAGAGTCCCGTTCTACA-TGTCAATACCG-----------------GCAACAATGAAATTTATAGTA-AGAG----GAAAATCCGT-CGA-CTTTAAAAATCGTGAGGGTTCAAGTCCCTCTATCCCCA--------------------AAAAGACTATTT-------CACCCCCCAACTAT-TT-----AT-C---CGACCCC--CT--------TT-TC-TTAGCGGTTCCAAATTCCT-TATC------TTTCT-CATTCACTCTAT-------------------------TCTTT-TAG-----------------------AAATGAA--TTTG------------GGCGTAAACGGCT-T---------TCTCT-----TATCACAAGT-C--TTG---------------------------TG----ATATATA-------------------TGATACACAT----A----------------------GAAATGAACATC------TTTGAGCAAGGAATCCTT---------AGTTGAGTGATTCCCTATCAATA----------------------------TCATTACTCAT----ACTGAAACTTACAAA------GTCATCTTT-----TT---GAAGATCGAAGAAAT--------TCCCCGGCTTTGATA----AAA-TTTTTTAATCTACCCT-TGTCCTT------------TT------------AATTGAC-----------ATAGA-----------------------------------------------------------------------------------CCCCAGT--TCTCTACTACATGAGATAGCACA-----TAAGATAAA--------GGAAAGAATCTTTCTTTCTCTCTTTTCTTC---------------------TTTCTATATTATA-------------------------TAGATATGTAC--------------------AACTTTTATCATCAATTTCC------------------TTTAGT-----TCTTTATC----T-----------------------------A----------AAGTAAAGGA-----------------AGGGCTCAGAAGAGCCAAGAATATCAAGA-AAAAT---------------------------------------------AAAGAAGACC-------------TCTTTTC----TTTGTCTTAATTTTGTTCGAAA-GGACCCTCTTATTCTCATGGCCTGGTCTGGTCAGTACCCAGCCGGGCCTCTTTTGT----------TCCAACGAATTGGAATTTGAAAAC-----A--------------------AAAATGCCTG-TTA-------TAGTTG--------------TAATATTTCATTT----TAATTG----------------AATATTC---------AAGCAACAAGAAAAAATTCCCATTTTT-TGTAAAATTTTTGTA-------------------------AAAGT--------AAAATA--------AAATATAT-------AAAATTCGATCAAAA-TCAAAGTCTCATTTCTCTTTCTTCTTTTTTATTTTATG---TTTA-CCATCTTG------CTGGACT---------AAAAAAAAGCTTTCGAGT----ATTCCACAATGCATTTTTAT------------------GTTATGAATTTAGTGGTTTTGA-CGAGCCGTATCTCTATCAAAACTCCTACAGCAAAA-----GAAAA---------------------------GATAGAACTAAATTCTTTAATTTA-GTTA--T-------TTAAATGAACCCTCGT------TTCCGAATCTCATCAAATTGGAA-T-CCC-CCC-AGGAAAAA----GATCAACACTCTAATTTGGATGATTCTGTGACGACCCT-AT-CTTATCCTATCTTGATTACC-----------ACAA-TTCCCCTGTTCGACAAAATTC-------------------------------------------------------------------------------------------------------------------------------------------------------------------------------------------------------------------------------------------------------------------------------------------------------------------------------------------------------------------------------------------------------------------------------------------------------------------------------------------------------------------------------------------------------------------------------------------------------------------------------------------------------------------------------------------------------------------------------------------------------------------------------------------------------------------------------------------------------------------------------------------------------------------------------------------------------------------------------------------------------------------------------------------------------------------------------------------------------------------------------------------------------------------------------------------------------------------------------------------------------------------------------------------------------------------------------------------------------------------------------------------------------------------------------------------------------------------------------------------------------------------------------------------------------------------------------------------------------------------------------------------------------------------------------------------------------------------------------------------------------------------------------------------------------------------------------------------------------------------------------------------------------------------------------------------------------------------------------------------------------------------------------------------------------------------------------------------------------------------------------------------------------------------------------------------------------------------------------------------------------------------------------------------------------------------------------------------------------------------------------------------------------------------------------------------------------------------------------------------------------------------------------------------------------------------------------------------------------------------------------------------------------------------------------------------------------------------------------------------------------------------------------------------------------------------------------------------------------------------------------------------------------------------------------------------------------------------------------------------------------------------------------------------------------------------------------------------------------------------------------------------------------------------------------------------------------------------------------------------------------------------------------------------------------------------------------------------------------------------------------------------------------------------------------------
Athenaea_pogogena    GGATCATTGTCGAA-ACCT-GC-AAAGCAG-AACGA-CCCGCG-AAC-CCGTTCC---AACGACCGGGGG-AGC---CGCGCGGG-CAGGG-CGC------TCCGGCGCCGC------CCCACGCGTCCC-------CC---CA--CG-TCCC-CGACG----CGCGCGCTCTCTAGCGCGCGCGC--CGG------GCGAC---CTAACGAA-CCCCGGCGCGGAAAGCG-CCA-AGGAATACT---CAACG--GACAG--CCGGCCCCCC---GCGC--CCCGTCCGC-GGA-GCGCGC-GGGGGTG--CCCGTG----CTC-CTTTAG-AAACGAAAA-CGACTCTCGGCAACGGATATCTCGGCTCTCGCATCGATGAAGAACGTAGCGAAATGCGATACTTGGTGTGAATTGCAGAATCCCGTGAACCATCGAGTCTTTGAACGCAAGTTGCGCCCGAAGCCATTAGGCCGAGGGCACGTCTGCCTGGGCGTCACGCATCGCGTCGCCCCCCCCGCT--CCGCTC---CCGCTAAAGG-------GCAGCGGCG--G--CGTCGGGGGGCGG-ATACTGGCCTCC--CGT----GCGCCTA--GAG-CCCGCGGCCGGCCTAAAT-GCG-AGT-CCACGTCGAC-GG-ACG-TCGCGGCAA---GTGGTGGTT-GG-AACCCAA----CTCT--C-GTGG--CGCCGCGGCCACATCCCGTCGCG-CGTG-CGGACT-CCCGGACCC-TTACG-GCGCTT-------AG---GCGC--TCCGACC-GCGACCCCAGGTCA-------------------------------------------------------------------------------------------------------------------------------------------------------------------------------------------------------------------------------------------------------------------------------------------------------------------------------------------------------------------------------------------------------------------------------------------------------------------------------------------------------------------------------------------------------------------------------------------------------------------------------------------------------------------------------------------------------------------------------------------------------------------------------------------------------------------------------------------------------------------------------------------------------------------------------------------------------------------------------------------------------------------------------------------------------------------CTATGTTAATAGGCGCGGGACTTATTCTTTTTCCAACGGCAACAAAAAGTTTTCGCCGTATGTGGGCTTTTCAAAGTGTTTTATTGTTAAGCATAGTCATGATTTTTTCAATCTACCTGTCTATTCAGCAAATAAATAGCAGTTCTTTTTATCAATATGTATGGTCTTGGATCATCAATAATGATTTTTCTTTAGACTTCGGATACTTGATCGACCCACTTACTTCTATTATGTCAATATTAATCACTACTGTTGGAATTATGGTTCTTATTTATAGTGATAATTATATGGCTCATGATCAAGGCTATTTGCGATTTTTTGCTTATATGAGTTTTTTCAGTACTTCCATG-TTGGGATTAGTTACTAGTTCGAA-TTTGATACAAATTTATATTTTTTGGGAATTGGTTGGGC-TGTGTTCCTATCTATTAATAGGATTTTGGTTTACACGACCTGTTGCGGCAAATGCTTGTCAAAAAGCCTTTGTAACTAATCGTATAGGGGATTTTGGTTTATTATTAGGAATTTTAGGTTTTTATTGGATAACGGGGAGTTTCGAATTTAGGGATTTATTCGAAATATTCAATAACTTGATTT------ATAAGAATGAGGTAAATTTTTTATTTGTTACTTTATGCGCTGTTCTCTTATTTGCCGGTGCAGTTGCTAAATCCGCCCAATTCCCCCTTCATGTATGGTTACCTGATGCCATGGAGGGTCCTACTCCTATTTCGGCTCTTATACATGCTGCTACTATGGTAGCGGCGGGAATTTTTCTTGTAGCTCGACTTCTTCCTCTTTTCAGAGTTATACCTTACATAATGTATTTGATCTCGGTTATAGGAATAATAACAGTATTATTAGGA-GCTACTTTAGCTCTTGCTCAAAAAGACATTAAGAGAGGTTTAGCCTATTCCACAATGTCTCAATTGGGTTATATGATGTTAGCTCTAGGTATGGGGTCTTATCGAAGCGCTTTATTTCATTTGATTACTCATGCTTATTCCAAAGCATTATTATTTTTAGGATCCGGATCCATTATTCATTCAATGGAAACTATTGTTGGATATTCTCCAGCTAAAAGCCAGAATATGGGTCTTATGGGAGGTTTAAG-AAAACATGTACCAATTACCAAAATCACATTTTTATTAGGTACACTTTCTCTTTGTGGTATTCCACCTCTTGCTTGTTTTTGGTCCAAAGATGAAATTCTTAATGATAGTTGGTTGTATTCGCCAATTTTCGCAATAATAGCTTGGGCCACGGCGGGATTAACCGCATTTTATATGTTTCGGATCTATTTACTTACTTTTGAAGGGCATTTAAACGTTCATTTTCAAAATTATGGTGGGAAACACAAAACCCCTTTATATTCAATATCTCTATGGGGT-----AAAAACGGAGTT-AAGAAAAA---------CTCTTGTTTATTAA------------------------CAATGAATA---------------------ATAATGAAAGTACTTATTTTTTTTCAA---------------------AAA-CTAAATATCCAATTGATA------AAAATGGAAGAAAGATGACACGACCCTTTATGACTATGACTATTGCTCATTTTGAGCATAAAGCGGTTTATTCCTATCCTTATGAATCGGACAATACTATGCTATTCCCAATATTTGTATTAGGACTTTTTACTTTGTTTGTTGGATCTATAGGAATTCCTTTCAACCAAGAGGGA--GGG----AATTTGGATATATTATCGAAATGGTTAGCTCCATCTATAAATCTTTTGCATCAAAAGTCGAATAATTCGATGGATTGGGATGAAT------TTTTAAAGGATGCAGTTCTTTCAGTCAGTATAGCCTATTTCGGAATATTTATAGCATCCTTTTTATATAAACCCATTTATTCTTCTTTAAAAAATTTTGAGTTAATTAATTC---------TTTTGTTAAAAAGGGTCCTAAGAGAATTCTGTGGGACAAAATTATAAATGGCATATATGATTGGTCATATAATCGTGCTTACATAGATGCTTTTTATAAAAAATTATTAGTTGGTGGGATAAGAGGATTAGCTGAATTTACTCATTTTTTTG--------------------------------------------------------------------------------------------------------------------------------------------------------------------------------------------------------------------------------------------------------------------------------------------------------------------------------------------------------------------------------------------------------------------------------------------------------------------------------------------------------------------------------------------------------------------------------------------------------------------------------------------------------------------------------------------------------------------------------------------------------CC-TTGGTAT-GGAAACTTACTAAGTGATCACTTTCAAATTCAGAGAAACCCTGGAATTAACAAAAAT-GGGCAATC-CTGAGCCAAATCCTGT-TTTATGAAAACAAAC-----AAAGGTTCAG----------AAAAA--AAGGATAGGTGCAGAGACTC-AATGGAAGCTATTCTAAC-----AAATGGAGTTAAATGCGTTGGTAGAGGA------ATCTTTAC-----ATCTAAACTTCA--GAAAG-------AAAAAGAATGAAG-TGAAGGATAAACG-------------TATATACATACGTATTGAATACTAT------------AT------------------------CAA---ATGATTAATGACGACCCGAATCCG------TA-TTTT------------------------AAAAAATA---------G-AA-------GAATTGGT---------------GTGAATCGATTCTACATT--------GAAGAAAGAATCGAATATTCATTGATC-AAATCATTCA--------CT-----CCATAGT----CTGATAGATC-----TTTTGAAGAACTGATTAATCGGACGAGAATAAAGATAGAGTCCCGTTCTACA-TGTCAATACCG-----------------GCAACAATGAAATTTATAGTA-AGAG----GAAAATCCGT-CGA-CTTTAAAAATCGTGAGGGTTCAAGTCCCTCTATCCCCA--------------------AAAAGACTATTT-------CACTCCCCAACTAT-TT-----AT-C---CGACCCC--CT--------TT-CC-TTAGCGGTTCCAAATTCCT-TATC------TTTCT-CATTCACTCTAT-------------------------TATTT-TAG-----------------------CAATGTA--TTTT------------AGCGTAAATGGCT-T---------TATCT-----TATCACAAGC-C--TTG---------------------------TG----ATATATA-------------------TGATACACAT----A----------------------GAAATGAACATC------TTTGAGCATGGAAGCCCT---------AGTTGAATGATTCCCGACCAATA-----------------CAA------TATCATTACCCAT----ACTGAAACTTACAAA------GTCATCTTT-----TT---GAAGATCGAAGAAAT--------TCCCCGGCTTTAATA----AAA-TCTTTTAATCTACTTT-TGTCCTT------------TT------------AATTTAC-----------AAAGA----------------------------------------------------------------------CCCATTGACAAAGACCCAGT--TCTATG-------------------------------------------------------------------------------------------------------------------------------------------------------------------------------------------------------------------------------------------------------------------------------------------------------------------------------------------------------------------------------------------------------------------------------------------------------------------------------------------------------------------------------------------------------------------------------------------------------------------------------------------------------------------------------------------------------------------------------------------------------------------------------------------------------------------------------------------------------------------------------------------------------------------------------------------------------------------------------------------------------------------------------------------------------------------------------------------------------------------------------------------------------------------------------------------------------------------------------------------------------------------------------------------------------------------------------------------------------------------------------------------------------------------------------------------------------------------------------------------------------------------------------------------------------------------------------------------------------------------------------------------------------------------------------------------------------------------------------------------------------------------------------------------------------------------------------------------------------------------------------------------------------------------------------------------------------------------------------------------------------------------------------------------------------------------------------------------------------------------------------------------------------------------------------------------------------------------------------------------------------------------------------------------------------------------------------------------------------------------------------------------------------------------------------------------------------------------------------------------------------------------------------------------------------------------------------------------------------------------------------------------------------------------------------------------------------------------------------------------------------------------------------------------------------------------------------------------------------------------------------------------------------------------------------------------------------------------------------------------------------------------------------------------------------------------------------------------------------------------------------------------------------------------------------------------------------------------------------------------------------------------------------------------------------------------------------------------------------------------------------------------------------------------------------------------------------------------------------------------------------------------------------------------------------------------------------------------------------------------------------------------------------------------------------------------------------------------------------------------------------------------------------------------------------------------------------------------------------------------------------------------------------------------------------------------------------------------------------------------------------------------------------------------------------------------------------------------------------------------------------------------------------------------------------------------------------------------------------------------------------------------------------------------------------------------------------------------------------------------------------------------------------------------------------------------------------------------------------------------------------------------------------------------------------------------------------------------------------------------------------------------------------------------------------------
Athenaea_sp    --------------------------------------------------------------------------------------------------------------------------------------------------------------------------------------------------------------------------------------------------------------------------------------------------------------------------------------------------------------------------------------------------------------------------------------------------------------------------------------------------------------------------------------------------------------------------------------------------------------------------------------------------------------------------------------------------------------------------------------------------------------------------------------------------------------------------------------------------------------------------------------------------------------------------------------------------------------------------------------------------------------------------------------------------------------------------------------------------------------------------------------------------------------------------------------------------------------------------------------------------------------------------------------------------------------------------------------------------------------------------------------------------------------------------------------------------------------------------------------------------------------------------------------------------------------------------------------------------------------------------------------------------------------------------------------------------------------------------------------------------------------------------------------------------------------------------------------------------------------------------------------------------------CTATGTTAATAGGCGCGGGACTTATTCTTTTTCCAACGGCAACAAAAAGTTTTCGCCGTATGTGGGCTTTTCAAAGTGTTTTATTGTTAAGCATAGTCATGATTTTTTCAATCTACCTGTCTATTCAGCAAATAAATAGCAGTTCTTTTTATCAATATGTATGGTCTTGGATCATCAATAATGATTTTTCTTTAGACTTCGGATACTTGATCGACCCACTTACTTCTATTATGTCAATATTAATCACTACTGTTGGAATTATGGTTCTTATTTATAGTGATAATTATATGGCTCATGATCAAGGCTATTTGCGATTTTTTGCTTATATGAGTTTTTTCAGTACTTCCATG-TTGGGATTAGTTACTAGTTCGAA-TTTGATACAAATTTATATTTTTTGGGAATTGGTTGGGC-TGTGTTCCTATCTATTAATAGGATTTTGGTTTACACGACCTGTTGCGGCAAATGCTTGTCAAAAAGCCTTTGTAACTAATCGTGTAGGGGATTTTGGTTTATTATTAGGAATTTTAGGTTTTTATTGGATAACGGGGAGTTTCGAATTTAGGGATTTATTCGAAATATTCAATAACTTGATTT------ATAAGAATGAGGTAAATTTTTTATTTGTTACTTTATGCGCTGTTCTCTTATTTGCCGGTGCAGTTGCTAAATCCGCCCAATTCCCCCTTCATGTATGGTTACCTGATGCCATGGAGGGTCCTACTCCTATTTCGGCTCTTATACATGCTGCTACTATGGTAGCGGCGGGAATTTTTCTTGTAGCTCGACTTCTTCCTCTTTTCAGAGTTATACCTTACATAATGTATTTGATCTCGGTTATAGGAATAATAACAGTATTATTAGGA-GCTACTTTAGCTCTTGCTCAAAAAGACATTAAGAGAGGTTTAGCCTATTCCACAATGTCTCAATTGGGTTATATGATGTTAGCTCTAGGTATGGGGTCTTATCGAAGCGCTTTATTTCATTTGATTACTCATGCTTATTCCAAAGCATTATTATTTTTAGGATCCGGATCCATTATTCATTCAATGGAAACTATTGTTGGATATTCTCCAGCTAAAAGCCAGAATATGGGTCTTATGGGAGGTTTAAG-AAAACATGTACCAATTACCAAAATCACATTTTTATTAGGTACACTTTCTCTTTGTGGTATTCCACCTCTTGCTTGTTTTTGGTCCAAAGATGAAATTCTTAATGATAGTTGGTTGTATTCGCCAATTTTCGCAATAATAGCTTGGGCCACGGCGGGATTAACCGCATTTTATATGTTTCGGATCTATTTACTTACTTTTGAAGGGCATTTAAACGTTCATTTTCAAAATTATGGTGGGAAACACAAAACCCCTTTATATTCAATATCTCTATGGGGT-----AAAAACGGAGTT-AAGAAAAA---------CTCTTGTTTATTAA------------------------CAATGAATA---------------------ATAATGAAAGTACTTATTTTTTTTCAA---------------------AAA-CTAAATATCCAATTGATA------AAAATGGAAGAAAGATGACACGACCCTTTATGACTATGACTATTGCTCATTTTGAGCATAAAGCGGTTTATTCCTATCCTTATGAATCGGACAATACTATGCTATTCCCAATATTTGTATTAGGACTTTTTACTTTGTTTGTTGGATCTATAGGAATTCCTTTCAACCAAGAGGGA--GGT----AATTTGGATATATTATCGAAATGGTTAGCTCCATCTATAAATCTTTTGCATCAAAAGTCGAATAATTCGATGGATTGGGATGAAT------TTTTAAAGGATGCAGTTCTTTCAGTCAGTATAGCCTATTTCGGAATATTTATAGCATCCTTTTTATATAAACCCATTTATTCTTCTTTAAAAAATTTTGAGTTAATTAATTC---------TTTTGTTAAAAAGGGTCCTAAGAGAATTCTGTGGGACAAAATTATAAATGGCATATATGATTGGTCATATAATCGTGCTTACATAGATGCTTTTTATAAAAAATTATTAGTTGGTGGGATAAGAGGATTAGCTGAATTTACTCATTTTTTTG--------------------------------------------------------------------------------------------------------------------------------------------------------------------------------------------------------------------------------------------------------------------------------------------------------------------------------------------------------------------------------------------------------------------------------------------------------------------------------------------------------------------------------------------------------------------------------------------------------------------------------------------------------------------------------------------------------------------------------------------------------CC-TTGGTAT-GGAAACTTACTAAGTGATCACTTTCAAATTCAGAGAAACCCTGGAATTAACAAAAAT-GGGCAATCMCTGAGCCAAATCCTGT-TTTATGAAAACAAAC-----AAAGGTTCAG----------AAAAA--AAGGATAGGTGCAGAGACTC-AATGGAAGCTATTCTAAC-----AAATGGAGTTAAATGCGTTGGTAGAGGA------ATCTTTAC-----ATCTAAACTTCA--GAAAG-------AAAAAGAATGAAG-TGAAGGATAAACGT------------TATATACATACGTATTGAATACTAT------------ATCAAAMT------------------CAA---ATGATTAATGACGACCCGAATCCG------TA-TTTTMMMM-MM-----------------AAAAAATA---------G-AA-------GAATTGGT---------------GTGAATCGATTCTACATT--------GAAGAAAGAATCGAATATTCATTGATC-AAATCATTCA--------CT-----CCATAGT----CTGATAGATC-----TTTTGAAGAACTGATTAATCGGACGAGAATAAAGATAGAGTCCCGTTCTACA-TGTCAATACCG-----------------GCAACAATGAAATTTATCGTA-AGAG----GAAAATCMGT--------------------------------------------------------------------------------------------------------------------------------------------------------------------------------------------------------------------------------------------------------------------------------------------------------------------------------------------------------CG----------------------------------------------------------------------------------------------------------------------------------------------------------------------------------------------------------------------------------------------------------------------------------------------------------------------------------------------------------------------------------------------------------------------------------------------------------------------------------------------------------------------------------------------------------------------------------------------------------------------------------------------------------------------------------------------------------------------------------------------------------------------------------------------------------------------------------------------------------------------------------------------------------------------------------------------------------------------------------------------------------------------------------------------------------------------------------------------------------------------------------------------------------------------------------------------------------------------------------------------------------------------------------------------------------------------------------------------------------------------------------------------------------------------------------------------------------------------------------------------------------------------------------------------------------------------------------------------------------------------------------------------------------------------------------------------------------------------------------------------------------------------------------------------------------------------------------------------------------------------------------------------------------------------------------------------------------------------------------------------------------------------------------------------------------------------------------------------------------------------------------------------------------------------------------------------------------------------------------------------------------------------------------------------------------------------------------------------------------------------------------------------------------------------------------------------------------------------------------------------------------------------------------------------------------------------------------------------------------------------------------------------------------------------------------------------------------------------------------------------------------------------------------------------------------------------------------------------------------------------------------------------------------------------------------------------------------------------------------------------------------------------------------------------------------------------------------------------------------------------------------------------------------------------------------------------------------------------------------------------------------------------------------------------------------------------------------------------------------------------------------------------------------------------------------------------------------------------------------------------------------------------------------------------------------------------------------------------------------------------------------------------------------------------------------------------------------------------------------------------------------------------------------------------------------------------------------------------------------------------------------------------------------------------------------------------------------------------------------------------------------------------------------------------------------------------------------------------------------------------------------------------------------------------------------------------------------------------------------------------------------------------------------------------------------------------------------------------------------------------------------------------------------------------------------------------------------------------------------------------------------------------------------------------------------------------------------------------------------------------------------------------------------------------------------------------------------------------------------------------------------------------------------------------------------------------------------------------------------------------------------------------------------------------------------------------------------------------------------------------------------------------------------------------------------------------------------------------------------------------------------------
Atropanthe_sinensis    ---------TCGAA-ACCT-GC-GCCGCAG-AACGA-CCCGCG-AAC-GTGTTTG-AAAAA-CCCGGGGG-AGC---CGCGCGGG-CGGG--TGC------TTCCGCCCCTC------GTCCGCGGGTCTCCCTC-CCT---CC--CG-TCCC-CGGCG------CGCGCCCGC-GCGCGG-------CGG------GCGA----CTAACGAA-CCCCGGCGCGGAAAGCG-CCA-AGGAATACT---GAATC--GATAG--CCTGCCTCCC---GCGCC-CCCGTCCGC-GGA-GCGCGC-GGGAGGG--CCTGTG----CTT-C-TTTG-AAACGA--------------------------------------------------------------------------------------------------------------------------------------------------------------------ATCTCGTCG---CCCCCGCA--CGCCTC---GCCCGTACTAC----GGGATGCGGCC--GTGTTGC-GGGG-CGG-A-ACTGGCCTCC--CGT----GAGCCTT--GAG-CTCGCGGCTGGCCTAAAA-AAG-GGT-CCACGTCGAC-GG-ACG-TCGCGGCAA---TTGGTGGTT-GT-GAACCAA----CTCT--C-ATAA--TGCCGCGGCAGGAGCCCGTCGTG-CGTT-CGGACT-CCCAGACCC-TCTCC-ACGCTA-------AG---GCGC--TTCGAC-----------------------------------------------------------------------------------------------------------------------------------------------------------------------------------------------------------------------------------------------------------------------------------------------------------------------------------------------------------------------------------------------------------------------------------------------------------------------------------------------------------------------------------------------------------------------------------------------------------------------------------------------------------------------------------------------------------------------------------------------------------------------------------------------------------------------------------------------------------------------------------------------------------------------------------------------------------------------------------------------------------------------------------------------------------------------------------CTATGTTAATAGGAGCGGGACTTATTCTTTTTCCAACGGCAACAAAAAGTTTTCGCCGTATGTGGGCTTTTCATAGTGTTTTATTGTTAAGCATAGTCATGATTTTTTCAATCTACCTGTCTATTCAGCAAATAAATAGCAGTTCTTTTTATCAATATGTATGGTCTTGGATCATCAATAATGATTTTTCTTTAGACTTCGGATACTTGATCGACCCACTTACTTCTATTATGTCAATATTAATCACTACTGTTGGAATTATGGTTCTTATTTATAGTGATAATTATATGGCTCATGATCAAGGCTATTTGAGATTTTTTGCTTATATGAGTTTTTTCAGTACTTCCATG-TTGGGATTAGTTACTAGTTCGAA-TTTGATACAAATTTATATTTTTTGGGAATTGGTTGGGC-TGTGTTCCTATCTATTAATAGGATTTTGGTTTACACGACCTGTTGCGGCAAATGCTTGTCAAAAAGCGTTTGTAACTAATCGTGTAGGGGATTTTGGTTTATTATTAGGAATTTTAGGTTTTTATTGGATAACAGGGAGTTTAGAATTTAGGGATTTATTCGAAATATTCAATAACTTGAGTT------CTAATAATGAGGTCAATTTTTTATTTGTTACTTTATGCGCTGTTCTCTTATTTGCCGGTGCAGTTGCTAAATCAGCCCAATTCCCCCTTCATGTATGGTTACCTGATGCCATGGAGGGGCCTACTCCTATTTCGGCTCTTATACATGCTGCTACTATGGTAGCGGCGGGAATTTTTCTTGTAGCTCGGCTTCTTCCTCTTTTCAGAGTTATACCTTACATAATGTATTTGATCTCGGTTATAGGAATAATAACAGTATTATTAGGA-GCTACTTTAGCTCTTGCTCAAAAAGACATTAAGAGAGGTTTAGCCTATTCCACAATGTCTCAATTGGGTTATATGATGTTAGCTCTAGGTATGGGGTCTTATCGAAGCGCTTTATTTCATTTGATTACTCATGCTTATTCCAAAGCATTATTATTTTTAGGATCCGGATCCGTTATTCATTCAATGGAAACTATTGTTGGATATTCTCCAGCTAAAAGTCAGAATATGGGTCTTATGGGAGGTTTAAG-AAAACATGTACCAATTACCCAAATCACATTTTTATTAGGTACACTTTCTCTTTGTGGTATTCCACCTCTTGCTTGTTTTTGGTCCAAAGATGAAATTCTTAATGATAGTTGGTTGTATTCGCCAATTTTCGCAATAATAGCTTGGGCCACGGCGGGATTAACCGCATTTTATATGTTTCGGATCTATTTACTTACTTTTGAAGGGCATTTAAACGTTCATTTTCAAAATTTTGGTGGGAAACAAAAAACCCCTTTCTATTCAATATCTCTATGGGGT-----AAAAAGGGAGTT-AAGAAAAA---------CTCTTGTTTATTAC------------------------CAATGAATA---------------------ATAATGAAAGTACTTATTTTTTTTTTA---------------------AAA-CTAAATATCCAATTCATA------AAAATGGAAGAAAGATGACACGACCTTT------TATGACTATTGCTCGTTTTGAGCATAAAACGGTTTATTCCTATCCTTATGAATCGGACAATACTATGCTATTCCCAATATTTGTATTAGGACTCTTTACTTTGTTTGTTGGATCTATAGGAATTCCTTTCAACCAAGAGGGA--GTG----AATTTGGATATATTATCGAAATGGTTAGCTCCATCTATAAATCTTTTGCATCAAAAGTCGAATAATTCGATGGATTGGAATGAAT------TTTTAAAGGATGCAGTTCTTTCAGTCAGTATAGCTTATTTCGGAATATTTATAGCATCCTTTTTATATAAACCCATTTATTCTTCTTTAAAAAATTTTGAATTAATTAATTC---------TTTTGTTAAAAAGGGCCCTAAGAGAATTCTGTGGGACAAAATTCTCAATGGCATATATGATTGGTCATATAATCGTGCTTACATAGATGCTTTTTATACAAGATTCTTTGTTGGTGGGACAAGAGGATTAGCTGAATTTACTCATTTTTTTGGATCCCAGTCTAGTCTATAGGAGG-TT--TTGAAAAGAAAGGAGCAATAATCATTTTCTTGTTCTATCAAGAGGGT-G-CTATTGCTCCTTTC-TTTTTTTCTT-------------------TTTATATT-ATTAAT---T------TACTAG-----T------ATTTTACTT----ACATAGACTTTT---------TTGTTTACAT-------TA----TAGAA---------AAAGAAGTAGAGGATATTT-TCCTG-------CCTTTATTC---------------------ATGATTGAG-TATT-------CTAT-TTTTTTT------T----TTT-------ATTTAAAA-TTGTAGAAATATAA-CTTGTTCCTCTTGTT-GCT-AATGTTACTA-TTTC------ATTT--------------CAAAAAAAAA-------ATAGA--ATTTTGACTTC---------------------------ATAT---TCTTA-----TCTT--T--------------------------------------------------------------------------GAAATAAGAAAGA-------------AG-ATAAATATTTCGAA-CTTTAATC---TTTTT---TTTAT------AATTTAAATAATGTC--------------AAAATGGAATGTA-A---GTAGGCGAGGGCC-TTGGTAT-GGAAACTTACTAAGTGATCACTTTCAAATTCAGAGAAACCCTGGAATTAACAAAAAT-GGGCAATC-CTGAGCCAAATCCTGT-TTTCTGAAAACAAGC-----AAAGGTTCAG----------AAAAA--AAGGATAGGTGCAGAGACTC-AATGAAAGCTATTCTAAC-----AAATGGAGTTAAATGCGTTGGTAGAGGA------ATCTTTAC-----ATCGAAACTTCA--GAAAG-------AAAAAGAATGAAG-TGAAGGATAAACA-------------TATATACATACGTATTGAATACTAT------------AT------------------------CAA---ACGATTAATGACGGCCCGAATCCG------TA-TTTTTTCT-AT-----------------AAAAAATA---------G-AA-------GAATTGGT---------------GTGAATCGATTCTACATT--------GAAGAAAGAATCGAATATTCATTGATC-AAATCATTCA--------CT-----CCATAGT----CTGATAGATC-----TTTTGAAAAACTGATTAATCGGACGAGAATAAAGATAGAGTCCCGTTCTACA-TGTCAATACCT-----------------GCAATAATGAAATTTATAGTA-AGAG----GAAAATCCCT-CGA-CTNNNNNNNNNNNNNNNNNNNNNNNNNNNNNNNNNNNN--------------------NNNNNNNNNNNN-------NACTCCCCAACTAT-TT-----AT-C---CGACCCC--CT--------TT-CC-TTAGCGGTTCCAAACTCCT-TATC------TTTCT-CATTCACTCTAT-------------------------TCTTT-TAG-----------------------AAATGGA--TTTG------------AGCGTAAATGACT-T---------TCTCT-----TATCACAAGT-C--TTG---------------------------TG----ATATATA-------------------TGATACACAT----A----------------------GAAATGAACATC------TTTGAGCAAGGAATCCCT---------AGTTGAATGATTCCCGATCAATA-----------------CAA------TATCATTACTCAT----ACTGAAACTTAGAAA------GTCATCTTT-----TT---GAAGATCGAAGAAAT--------TCCCCGGCTTTGATA----AAA-TTTTTTAATCTACTTT-TGTCCTT------------TT------------AATTGAC-----------ATAGA-----------------------------------------------------------------------------------CCCCAAT--TCTCTA---------------------------------------------------------------------------------------------------------------------------------------------------------------------------------------------------------------------------------------------------------------------------------------------------------------------------------------------------------------------------------------------------------------------------------------------------------------------------------------------------------------------------------------------------------------------------------------------------------------------------------------------------------------------------------------------------------------------------------------------------------------------------------------------------------------------------------------------------------------------------------------------------------------------------------------------------------------------------------------------------------------------------------------------------------------------------------------------------------------------------------------------------------------------------------------------------------------------------------------------------------------------------------------------------------------------------------------------------------------------------------------------------------------------------------------------------------------------------------------------------------------------------------------------------------------------------------------------------------------------------------------------------------------------------------------------------------CAGCGTTGAAATTGTTCGTTTCTTTCACTGCT-ATAAACGTGGGGTTGATCGTGTTTTTGTTGACCACCCAATGTTCTTGGAGAA----AGTAAGCT----T----ATTTTG-------AAC-----------------------------------------------------------------------------------------------------------------------------------------------------------------------------------------------------------------------------------------------------------------------------------------------------------------------------------------------------------------------------------------------------CCTT---AA-AGAGGTCCTGAGCGGTGGCGGATCCAGGATTCAATGGTCCTGGGTGCTCACCTTAAAATCAACAAAAAAT-AAATATCGTTTTGAGTGGG-TTTCGAACTCAACTCCTCCGTGGC-TTAGCATAAAGCCTACCACCTTTTAACCAGAGGAGCTAGATCTTTTATTACTTCATGGGTGCTATTTATTGTTTTATACCAAAATTTTAATATTTTATATATGTCTACATAAAGTATCCGCCACGGTTAATGNGTGCTCGAGCACCAA-AAAATAGTACATGGGTCCTCCCCTGGTCC-----TGA-GGGATAC---------TACAATGTG--------------------------------------------------------AATA-------CACAGAAC--------ACATCA--TTTTGAATTTC-----ATTTGAC--TC-TACTGGT-------GCTTTT--ACCC------TTTAAGGTTTGGGGCAAAACTGCTTCAAAAATTTATGGCCCCAAAGCTGGACAAGATTATATGGACAATGAACTTCGGTTCAGCTTGTTGTGC-----------------------------------------------------------------------------------------CAAGTAAGTTA---------------CGTGGT-GTA-CTG-----TTGTC-TCA--ACT-----T--AT-------GTGGC--------ATTTT-------------------AATCA---TTTTTTAACC-TTG--TTTTCTTGTCACTC----------TCAGGCAGCACTAGAGGCACCCAGAGTT-CTGAATTTGAACTGCAGCAAATACGTCTCAGGACCATATGG----T------AACACCTCCCAG---TTTCAG-AAAGCACC----TTAGCAGTCACA--G---------TTATAACCTTGAAGGT----AATCATCTTT----A-TTTTGCCTATTTC-TGCAGGAGAGGATGTTCTCTTCATTGCCAATGATTGGCACACAGCTCTCATTCCCTGCTACCTGAAGTCAATGTACCAGTCAAGAGGACTCTATATGAAT-GCTAAGGTAA---AATCTCT--TTGTATCCACTT--------------------------------GACTG-CAC----TTTAC--------------------CCTG-CAAAT--CAAGAAGGTTGTATTA--ATATATGAT------AAATTTCACATGGC-CCCAGG-TCGCTTTCTGCATCCATAACATTGCCTACCAAGGCCGATTTACTTTCTCCGACTTCTCTCTTCTCAATCTGCCTGATGAATACAGGAGTTCTTTTGATTTCATTGATGG--------------------------------------------------------------GTATGAG--TTTTATG-------CTTGGAAT-A---AGACACCAAA----------TTTAG--AAGTTCTTT-----TGATGCTAGTA--AATTGAG-TCTT-TCAAATTTTG-CAGATATGAAAAGCCTATTAAGGGTAGGAAAATCAACTGGATGAAGGCTGGGATATTAGAATCACATAGGGTGGTTACAGTGAGCCCATACTATGCCCAAGAACTTGTTTCCGGTGTTGACAAGGGAGTTGAATT-GGATAATGTCCTTCGTAAGACTTGCATAACTGGGATTGTGAAT-GGCATGGATACACAAGAGTGGAACCCAGCAACTGATAAATACACCGATGTCAAATATGATATAACCACTGTAAGACAGGA-TCTTT-CTG-ACTTC-AGTA-TTT-GCAAAAA---TA-TTTTG----TAGGTTTATGAAA--TAAA-GGAGTT-CT-TGCTAATC-AAAATCT----CTATACAGGTCACGGATGCAAAGCCTTTACTGAAGGAGGCTCTTCAAGCAGCAGTTGGCTTGCCTGTTGACAGGAAGATCCCTTTGATTGGGTTCATCGGCAGACTTGAAGAGCAGAAAGGTTCAGACATTCTTGTTGCTGCAATTCACGAGTTCATAGGATTGGATGTTCAAATAATAGTCCTTGTAAGTA-CCGAATAGAC-TCATGGTGTC-------------------------------------------------CGCGTT--G-TTG-TGTTTACTTGTACCC-AAATTGAAATTGACCTGCAACTCGT--CCA-ATCCATCAGGGAACTGGCAAAAAGAAGTTCGAACAGGAGATTGAACAACTCGAAGTGTTGTATCCTGACAAAGCTAAAGGAGTGGCAAA
Atropa_belladonna    ---------TCGAA-ACCT-GC-ATGGCAG-AACGA-CCCGCG-AAC-ACGTTCA---AAC-ACCGGGTT-AGT---CGCGCGGG-AGGAG-CGG------TCCAGCACCTCC-----CCCCGCGCGTCTCT----CCC---CAC-CG-TCCC-CGGCG------CGCGCTCGC-GCGCGG-------CGG------GCGA----CTAACGAA-CCCCGGCGCGGAAAGCG-CCA-AGGAATACG---GAATT--GACAG--CCTGACTCCC---GCGC--CCCGTCCGC-GGC-GCGCGC--GGAGGA--ACCGCG----CTT-CGATCG-AAACGAAAA-TGACTC----------------------------------------------------------------------------------------------------------------------------------------------------------ATCTCGTCG---CCCCCGCA--CGCCGC---GCCCGCACCCC----GGGACGCGGCG--GTGTCGC-GGGG-CGG-ATACTGGCCTCC--CGT----GCGCCTC--GAG-CCCGCGGCCGGCCTAAAT-GCG-AGT-CCACGTCGAC-GG-ACG-TCGCGGCAG---GTGGTGGTT-GT-ATCCCAA----CTCT--C-GTAT--TGTCGCGGCAGTAGCCCGTCGCG-CGTG-TGGACT-CCCGGACCC-TCTTT-GCGCTC-------GG---GCGC--TCCGAC----------------TAGGTCGATTTTGTTGGAAAAT------------CCAGGTTATAACA------ATCAATTTAGTTTACTAATTGTGAAACGTTTAATTACTCGAATGTATCAACAGAATCATTTTCTTAT------------TTCTACTAATGATTCTAACAAAAATA------CATTTTTGGGGTGCAACAAGAGTTTGTATTCTCAAATGATATCAGAGGGATTTGCATTTATTGTGGAAATTCCATTTTCTCTACGATTAATATCTTCTTTATCTTCT------TTCGAAGGCAAAAAGA---------------------------TTTTAAAATCTCATAATTTACGATCAATTCATTCAACATTTCCTTTTTTAGAGGACAATTTTTCACATCTAAATTATGTATTAGATATACTAATACCCTATCCCGTTCATCTGGAAATCTTGGTTCAAACTCTTCGCTATTGGGTAAAAGATGCCTCTTCTTTACATTTATTACGATTCTTTCTCCACGAATATTGGAATTTGAATAGTCTTATTACTTCAAAGAAGCCCGGTTACTCCTTTTCAAAAAAAAATAAAAGATTCTTCTTTTTCTTATATAATTCTTATGTATATGAATGCGAATCCACTTTCGTCTTTCTACGGAACCAATCTTCTCATTTACGACCAACATCTTTTGGAGCCCTTCTTGAACGAATATATTTCTATGGAAAAATAGAACGTCTTGTAGAAGTCTTTGCTAAGGATTTGCAGGTTACCCTATGGTTATTCAAGGAT------CCTTTCATGCATTATGTTAGGTATCAGGGAAAATCAATTCTGGCTTCAAAAGGGACGTTTCTTTTGATTAATAAATGGAAATTTTACCTTGTCAATTTTTGGCAATGTCATTTTTCTCTGTGTTTTCACACAGGAAGGATCCATATAAACCAATTATCCAACCATTCCCG------TGACTTTATGGGCTATCTTTCAAGTGTGCGACTAAATCCTTCAATGGTACGTAGTCAAATGTTA-GAAAACTATGTTAATAGGAGCGGGACTTATTCTTTTTCCAACGGCAACAAAAAGTTTTCGCCGTATGTGGGCTTTTCAGAGTGTTTTATTGTTAAGCATAGTCATGATTTTTTCAATCTACCTGTCTATTCAGSAAATAAATAGCAGTTCTTTTTATCAATATGTATGGTCTTGGATCATSAATAATGATTTTTCTTTAGACTTCGGATACTTGATCGACCCACTTACTTCTATTATGTCAATATTAATCACTACTGTTGGAATTATGGTTCTTATTTATAGTGATAATTATATGGCTCATGATCAAGGCTATTTGAGATTTTTTGCTTATATGAGTTTTTTCAGTACTTCCATG-TTGGGATTAGTTACTAGTTCTAA-TTTGATACAAATTTATATTTTTTGGGAATTGGTTGGGC-TGTGTTCCTATCTATTAATAGGATTTTGGTTTACACGACCTGTTGCGGCAAATGCTTGTCAAAAAGCGTTTGTAACTAATCGTGTAGGGGATTTTGGTTTATTATTAGGAATTTTAGGTTTTTATTGGATAACAGGAAGTTTCGAATTTAGGGATTTATTCGAAATATTCAATAACTTGAGTT------CTAATAATGAGGTCAATTTTTTATTTGTTACTTTATGCGCTGTTCTCTTATTTGCCGGTGCAGTTGCTAAATCCGCCCAATTCCCCCTTCATGTATGGTTACCTGATGCCATGGAGGGACCTACTCCTATTTCGGCTCTTATACATGCTGCTACTATGGTAGCGGCGGGAATTTTTCTTGTAGCTCGGCTTCTTCCTCTTTTCAGAGTTATACCTTATATAATGTATTTGATCTCGGTTATAGGAATAATAACAGTATTATTAGGA-GCTACTTTAGCTCTTGCTCAAAAAGACATTAAGAGAGGTTTAGCCTATTCCACAATGTCTCAATTGGGTTATATGATGTTAGCTCTAGGTATGGGGTCTTATCGAAGCGCTTTATTTCATTTGATTACTCATGCTTATTCCAAAGCATTATTATTTTTAGGATCCGGATCCATTATTCATTCAATGGAAACTATTGTTGGATATTCTCCAGCTAAAAGCCAGAATATGGGTCTTATGGGAGGTTTAAG-AAAACATGTACCAATTACCCAAATCACATTTTTATTAGGTACACTTTCTCTTTGTGGTATTCCACCTCTTGCTTGTTTTTGGTCCAAAGATGAAATTCTTAATGATAGTTGGTTGTATTCGCCAATTTTCGCAATAATAGCTTGGGCCACGGCGGGATTAACCGCATTTTATATGTTTCGGATCTATTTACTTACTTTTGAAGGACATTTAAACGTTCATTTTCAAAATTATGGTGGGAAACAAAAAACCCCTTTCTATTCAATATCTCTATGGGGT-----AAAAAGGGAGTT-AAGAAAAA---------CTCTTATTTATTAA------------------------CAATGAATA---------------------ATAATGAAAGTACTTATTTTTTTTCAA---------------------AAA-CTAAATATCCAATTGATA------AAAATGGAAGAAAGATGACACGACCTTT------TATGACTATTGCTCATTTTGAGCATAAANCGGTTTATTCCTATCCTTATGAATCGGACAATACTATGCTATTCCCAATATTTGTATTAGGACTCTTTACTTTGTTTGTTGGATCTATAGGAATTCCTTTCAACCAAGAGGGA--TGG----AATTTGGATATATTATCGAAATGGTTAGCTCCATCTATAAATCTTTTGCATCAAAAGTCGAATAATTCGATGGATTGGAATGAAT------TTTTAAAGGATGCAGTCCTTTCCGTCAGTATAGCTTATTTCGGAATATTTTTAGCATCCTTTTTATATAAACCTATTTATTCTTCTTTAAAAAATTTTGAGTTAATTAATTC---------TTTTGTTAAAAAGGGCCCTAAGAGAATTCTGTGGGACAAAATTATCAATGGCATATATGATTGGTCATATAATCGTGCTTACATAGATGCTTTTTATACAAGATTCTTAGTTGGTGGGTTAAGAGGATTAGCTGAATTTATTCATTTTTTTGGATCCCAGTCTAGTCTATAGGAGG-TT--TTGAAAAGAAAGGAGCAATAATCATTTTCTTGTTCTATCAAGAGGGT-G-CTATTGCTCCTTTC-TTTTTTTCTT-------------------TTTATATT-ATAAAT---T------TACTAG-----T------ATTTTACTT----ACATAGACTTTT---------TTGTTTACAT-------TA----TAGAA---------AAAGAAGGAGAGGGTATTT-TCCTG-------CATTTATTC---------------------ATGATTGAG-TATT-------CTAT-TTTGATT------TTGTATTT-------ATTTAAAA-TTGTAGAAATATAA-CTTGTTCCTTTTGTT-GCT-AATGTTACTA-TTTC------ATTT--------------CAAAAAAAAAAA-----ATATATAATTTTGACTTC---------------------------ATAT---TCTTA-----TCTT--T--------------------------------------------------------------------------GAAATAAGAAATA-------------AG-ATAAATATTTCGAA-CTTTAATC--TTTTGT---TTTCT------AATTTAAATAATGTA--------------AAAATGGAATGTA-A---GTAGGCGAGGGCC-TTGGTAT-GGAAACTTACTAAGTGATCACTTTCAAATTCAGAGAAACCCTGGAATTAACAAAAAT-GGGCAATC-CTGAGCCAAATCCTGT-TTTCTGAAAACAAAC-----AAAGGTTCAG----------AAAAA--AAGGATAGGTGCAGAGACTC-AATGGAAGCTATTCTAAC-----AAATGGAGTGAAATGCGTTGGTAGAGGA------ATCTTTAC-----ATCGAAACTTCA--GAAAG-------AAAAAGAATGAAG-TGAAGGATAAACA-------------TATATACATACGTATTGAATACTAT------------AT------------------------CAA---ATGATTAATGACGACCCGAATCCG------TA-TTTTTTCT-AT-----------------AAAAAATA---------G-AA-------GAATTGGT---------------GTGAATCGATTCTACATT--------GAAGAAAGAATCGAATATTCATTGATC-AAATCATTCA--------CT-----CCATAGT----CTGATAGATC-----TTTTGAAAAACTGATTAATCGGACGAGAATAAAGATAGAGTCCCGTTCTACA-TGTCAATACCG-----------------GCAACAATGAAATTTATAGTA-AGAG----GAAAATCCGT-CGA-CTTTAAAAATCGTGAGGGTTCAAGTCCCTCTATCCCCA--------------------AAAAGACTATTT-------CACTCCCCAACTAT-TT-----AT-C---CGACCCC--CT--------TT-CC-TTAGCGATTCCAAACTCCT-TATC------TTTCT-CATTCACTCTAT-------------------------TCTTT-TAT-----------------------AAATGGA--TTTG------------AGCGTAAATGGCT-T---------TCTCT-----TATCACAAGT-C--TTG---------------------------TG----ATATATA-------------------TGATACACAT----A----------------------GAAATGAACATC------TTTGAGCAAGGAATCTCT---------AGTTGAATGATTCCCGATCAATA-----------------CAA------TATCATTACTCAT----ACTGAAACTTACAAA------GTCATCTTT-----TT---GAAGATCGAAGAAAT--------TCCCCGGCTTTGATA----AAA-TTTTTTAATCTACTTT-TGTCCTT------------TT------------AATTGAC-----------ATAGA-----------------------------------------------------------------------------------CCCCAGT--TCTCTACTACATGAGATAGCACA-----TAAGATAAA--------GGAAAGAATCTTTCTTTCTCTCTTTTCTTC---------------------TTTCTATATTATA-------------------------TAGAGATGTAC--------------------AACTTTTATCATCAATTTCC------------------TTTATC-----TCTTTATC----T-----------------------------A----------AAGTAAAGGA-----------------AGGGCTCAGAAGAGCCAAGAATATCAAGA-AAAAT---------------------------------------------AAAGAAGACC-------------TCTTTTC----TTTGTCTTGATTTTGTTCGAAA-GGACCCTCTTATTCTCATGGCCTGGTCTGGTCAGTACCCAGCCGGGCCTCTTTTGT----------TCCAAC------GAATTTGAAAAC-----C--------------------AAAATGCCTG-TTA-------TAGTTG--------------TAATATTTCATTT----TAATCG---------AATAGTTAATATTC---------AAGCAACAAGAAAAAATTCCCATTTTT-TTTT--ATTTTTATA-------------------------AAAGT--------AAAATA--------AAATATATGAAATAGAAAATTCGATCAAAA-AAAAAGTCTCATTTCTCTTTCTGCTTTTT---TTTATG---TTTA-CCATCTTG--CTTGCTGGACT------AAAAAAAAGAAGCTTTCGAGT----ATTCCACAATGCATTTTTAT------------------GTTATGATTTTAGTGGTTTT-------------------------------------------------------------------------------------------------------------------------------------------------------------------------------------------------------------------AACGACCCT-AT-CTTATCCTATCTTGATTATC-----------CCAA-TTCCCCAGTTCGACAAAAGTA---------------------------------------------------------------------------------------------------------------------------------------------------------------------------------------------------------------------------------------------------------------------------------------------------------------------------------------------------------------------------------------------------------------------------------------------------------CAGCATTGAAATTGTTCGTTTCTTTCACTGCT-ATAAACGTGGGGTTGATCGTGTTTTTGTTGACCACCCAATGTTCTTGGAGAA----AGTAAGCA----T----ATTTTG-------AAC-----------------------------------------------------------------------------------------------------------------------------------------------------------------------------------------------------------------------------------------------------------------------------------------------------------------------------------------------------------------------------------------------------CCTT---AA-AGA----------------------------------------------------------------------------------------------------------------------------------------------------------------------------------------------------------------------------------------------------------------------------------------------GGTCC-----TGA-GGGATAC---------TGCAATGTG--------------------------------------------------------AATAA------CACAGAAC--------ACGTCA--TTTTGAATTTC-----CTTTGAC--TC-TACTGGT-------GCTTTT--ACCC------TTTAAGGTTTGGGGCAAAACTGCTTCAAAAATTTATGGCCCCAAAGCTGGACAAGATTATATGGACAATGAACTTAGGTTCAGCTTGTTGTGT-----------------------------------------------------------------------------------------CAAGTAAGTTA---------------CGTGTT-GTA-CTG-----TTGTC-TTG--ACT-----T-CAT-------GTGGC--------ATTTT----AT-TT-TTGTATTT-AATCA---TTTTTTAACC-TTG--TTTTCTTGTCACTC----------TCAGGCAGCACTAGAGGCACCTAGAGTT-CTGAATTTGAACTGCAGCAAATACTTCTCAGGACCATATGG----T------AACACCTCCCAG---TTTCAG-AAAGCGCC----TTAGCAGTCACA--G---------CTATATCCTTGTAGGT----AATCATCTTT----A-TTTTGCCTATTTC-TGCAGGAGAGGATGTTCTCTTCATTGCCAATGATTGGCACACAGCTCTCATTCCCTGCTACCTGAAGTCAATGTACCAGTCAAGAGGACTCTATATGAAT-GCTAAGGTAA---AATCTCT--TTTTATCCACTT--------------------------------GACTG-CAC----TTTAC--------------------CCTG-CAAAT--CAAGAAGGTTGTATTA--ATATATGAT------AAATTTCATATTGCCTCCAGG-TCGCTTTCTGCATCCATAACATTGCCTACCAAGGCCGATTTGCTTTCTCCGACTTCTCTCTTCTCAATCTGCCTGATGAATACAGGAGTTCTTTTGATTTCATTGATGG--------------------------------------------------------------GTATGAG--TTTTATG-------CTTGGAAT-A---AGACACCAAA----------TTTAG--AAGTTCTTT-----TGATGCTAGGA--AATTGAG-TCTT-TCAAATTTTG-CAGATATGAAAAGCCTATTAAGGGTAGGAAAATCAACTGGATGAAGGCTGGGATATTAGAATCACATAGGGTGGTTACAGTGAGCCCATACTATGCCCAAGAACTTGTTTCCGGTGTTGACAAGGGAGTTGAATT-GGATAATGTCCTACGTAAGACTTGCATAACTGGGATTGTGAAT-GGCATGGATACACAAGAGTGGAACCCAGCAACTGACAAATACACCGATGTCAAATATGATAAAACCACTGTAAAACAGGA-TCTTT-CTG-ACTTA-AGTA-TTT-GCAAAAAA--TA-TTTTG----AAGGTTTATGAAA--TAAA-GGAGTT-CT-TGCTAATC-AAAATCT----CTATACAGGTCACGGATGCAAAGCCTTTACTGAAGGAGGCTCTTCAAGCAGCAGTTGGCTTGCCTGTTGACAGGAAGACCCCTTTGATTGGGTTCATCGGCAGACTTGAAGAGCAGAAAGGTTCAGACATTCTTGTTGCTGCAATTCACGAGTTCATAGGATTGGATGTTCAAATAATAGTCCTTGTAAGTA-CCGAATAGAC-TCATGGTGTC-------------------------------------------------TGCATT--G-TTG-TGTTTACTTGTGCGC-AAATTGAAATTTACCTGCAACTCGT--CCT-ATGCATCAGGGAACTGGCAAAAAGAAGTTCGAGCAGGAGATTGAACAACTCGAAGTGTTGTATCCTGACAAAGCTAAAGGAGTGGCAAA
Atropa_komarovii    --------------------------------------------------------------------------------------------------------------------------------------------------------------------------------------------------------------------------------------------------------------------------------------------------------------------------------------------------------------------------------------------------------------------------------------------------------------------------------------------------------------------------------------------------------------------------------------------------------------------------------------------------------------------------------------------------------------------------------------------------------------------------------------------------------------------------------------------------------------------------------------------------------------------------------------------------------------------------------------------------------------------------------------------------------------------------------------------------------------------------------------------------------------------------------------------------------------------------------------------------------------------------------------------------------------------------------------------------------------------------------------------------------------------------------------------------------------------------------------------------------------------------------------------------------------------------------------------------------------------------------------------------------------------------------------------------------------------------------------------------------------------------------------------------------------------------------------------------------------------------------------------------------CTATGTTAATAGGAGCGGGACTTATTCTTTTTCCAACGGCAACAAAAAGTTTTCGCCGTATGTGGGCTTTTCAGAGTGTTTTATTGTTAAGCATAGTCATGATTTTTTCAATCTACCTGTCTATTCAGCAAATAAATAGCAGTTCTTTTTATCAATATGTATGGTCTTGGATCATCAATAATGATTTTTCTTTAGACTTCGGATACTTGATCGACCCACTTACTTCTATTATGTCAATATTAATCACTACTGTTGGAATTATGGTTCTTATTTATAGTGATAATTATATGGCTCATGATCAAGGCTATTTGAGATTTTTTGCTTATATGAGTTTTTTCAGTACTTCCATG-TTGGGATTAGTTACTAGTTCTAA-TTTGATACAAATTTATATTTTTTGGGAATTGGTTGGGC-TGTGTTCCTATCTATTAATAGGATTTTGGTTTACACGACCTGTTGCGGCAAATGCTTGTCAAAAAGCGTTTGTAACTAATCGTGTAGGGGATTTTGGTTTATTATTAGGAATTTTAGGTTTTTATTGGATAACAGGAAGTTTCGAATTTAGGGATTTATTCGAAATATTCAATAACTTGAGTT------CTAATAATGAGGTCAATTTTTTATTTGTTACTTTATGCGCTGTTCTCTTATTTGCCGGTGCAGTTGCTAAATCCGCCCAATTCCCCCTTCATGTATGGTTACCTGATGCCATGGAGGGACCTACTCCTATTTCGGCTCTTATACATGCTGCTACTATGGTAGCGGCGGGAATTTTTCTTGTAGCTCGGCTTCTTCCTCTTTTCAGAGTTATACCTTATATAATGTATTTGATCTCGGTTATAGGAATAATAACAGTATTATTAGGA-GCTACTTTAGCTCTTGCTCAAAAAGACATTAAGAGAGGTTTAGCCTATTCCACAATGTCTCAATTGGGTTATATGATGTTAGCTCTAGGTATGGGGTCTTATCGAAGCGCTTTATTTCATTTGATTACTCATGCTTATTCCAAAGCATTATTATTTTTAGGATCCGGATCCATTATTCATTCAATGGAAACTATTGTTGGATATTCTCCAGCTAAAAGCCAGAATATGGGTCTTATGGGAGGTTTAAG-AAAACATGTACCAATTACCCAAATCACATTTTTATTAGGTACACTTTCTCTTTGTGGTATTCCACCTCTTGCTTGTTTTTGGTCCAAAGATGAAATTCTTAATGATAGTTGGTTGTATTCGCCAATTTTCGCAATAATAGCTTGGGCCACGGCGGGATTAACCGCATTTTATATGTTTCGGATCTATTTACTTACTTTTGAAGGACATTTAAACGTTCATTTTCAAAATTATGGTGGGAAACAAAAAACCCCTTTCTATTCAATATCTCTATGGGGT-----AAAAAGGGAGTT-AAGAAAAA---------CTCTTATTTATTAA------------------------CAATGAATA---------------------ATAATGAAAGTACTTATTTTTTTTCAA---------------------AAA-CTAAATATCCAATTGATA------AAAATGGAAGAAAGATGACACGACCTTT------TATGACTATTGCTCATTTTGAGCATAAAACGGTTTATTCCTATCCTTATGAATCGGACAATACTATGCTATTCCCAATATTTGTATTAGGACTCTTTACTTTGTTTGTTGGATCTATAGGAATTCCTTTCAACCAAGAGGGA--GTG----AATTTGGATATATTATCGAAATGGTTAGCTCCATCTATAAATCTTTTGCATCAAAAGTCGAATAATTCGATGGATTGGAATGAAT------TTTTAAAGGATGCAGTCCTTTCCGTCAGTATAGCTTATTTCGGAATATTTTTAGCATCCTTTTTATATAAACCTATTTATTCTTCTTTAAAAAATTTTGAGTTAATTAATTC---------TTTTGTTAAAAAGGGCCCTAAGAGAATTCTGTGGGACAAAATTATCAATGGCATATATGATTGGTCATATAATCGTGCTTACATAGATGCTTTTTATACAAGATTCTTTGTTGGTGGGATAAGAGGATTAGCTGAATTTATTCATTTTTTTGGATCCCAGTCTAGTCTATAGGAGG-TT--TTGAAAAGAAAGGAGCAATAATCATTTTCTTGTTCTATCAAGAGGGT-G-CTATTGCTCCTTTC-TTTTTTTCTT-------------------TTTATATT-ATAAAT---T------TACTAG-----T------ATTTTACTT----ACATAGACTTTT---------TTGTTTACAT-------TA----TAGAA---------AAAGAAGGAGAGGGTATTT-TCCTG-------CATTTATTC---------------------ATGATTGAG-TATT-------CTAT-TTTGATT------TTGTATTT-------ATTTAAAA-TTGTAGAAATATAA-CTTGTTCCTCTTGTT-GCT-AATGTTACTA-TTTC------ATTT--------------CAAAAAAAA--------ATATA--ATTTTGACTTC---------------------------ATAT---TCTTA-----TCTT--T--------------------------------------------------------------------------GAAATAAGAAATA-------------AG-ATAAATATTTCGAA-CTTTAATC--TTTTGT---TTTCT------AATTTAAATAATGTA--------------AAAATGGAATGTA-A---GTAGGCGAGGG------------------------------------------------------------------------------------------------------------------------------------------------------------------------------------------------------------------------------------------------------------------------------------------------------------------------------------------------------------------------------------------------------------------------------------------------------------------------------------------------------------------------------------------------------------------------------------------------------------------------------------------------------------------------------------------------------------------------------------------------------------------------------------------------------------------------------------------------------------------------------------------------------------------------------------------------------------------------------------------------------------------------------------------------------------------------------------------------------------------------------------------------------------------------------------------------------------------------------------------------------------------------------------------------------------------------------------------------------------------------------------------------------------------------------------------------------------------------------------------------------------------------------------------------------------------------------------------------------------------------------------------------------------------------------------------------------------------------------------------------------------------------------------------------------------------------------------------------------------------------------------------------------------------------------------------------------------------------------------------------------------------------------------------------------------------------------------------------------------------------------------------------------------------------------------------------------------------------------------------------------------------------------------------------------------------------------------------------------------------------------------------------------------------------------------------------------------------------------------------------------------------------------------------------------------------------------------------------------------------------------------------------------------------------------------------------------------------------------------------------------------------------------------------------------------------------------------------------------------------------------------------------------------------------------------------------------------------------------------------------------------------------------------------------------------------------------------------------------------------------------------------------------------------------------------------------------------------------------------------------------------------------------------------------------------------------------------------------------------------------------------------------------------------------------------------------------------------------------------------------------------------------------------------------------------------------------------------------------------------------------------------------------------------------------------------------------------------------------------------------------------------------------------------------------------------------------------------------------------------------------------------------------------------------------------------------------------------------------------------------------------------------------------------------------------------------------------------------------------------------------------------------------------------------------------------------------------------------------------------------------------------------------------------------------------------------------------------------------------------------------------------------------------------------------------------------------------------------------------------------------------------------------------------------------------------------------------------------------------------------------------------------------------------------------------------------------------------------------------------------------------------------------------------------------------------------------------------------------------------------------------------------------------------------------------------------------------------------------------------------------------------------------------------------------------------------------------------------------------------------------------------------------------------------------------------------------------------------------------------------------------------------------------------------------------------------------------------------------------------------------------------------------------------------------------------------------------------------------------------------------------------------------------------------------------------------------------------------------------------------------------------------------------------------------------------------------------------------------------------------------------------------------------------------------------------------------------------------------------------------------------------------------------------------------------------------------------------------------------------------------------------------------------------------------------------------------------------------------------------------------------------------------------------------------------------------------------------------------------
Aureliana_fasciculata    -------------------------------------------------------------------------------------------------------------------------------------------------------------------------------------------------------------------------------------------------------------------------------------------------------------------------------------------------------------------------------------------------------------------------------------------------------------------------------------------------------------------------------------------------------------------------------------------------------------------------------------------------------------------------------------------------------------------------------------------------------------------------------------------------------------------------------------TAGGTCGGTTTTGTTGGAAAAT------------CCAGGTTATAACA------ATAAATTTAGTTTCCTAATTGTGAAACGTTTAATTACTCGAATGTATCAACAGAATCATTTTCTTAT------------TTCTACTAATGATTCTAACAAAAATC------CATTTTTGGGGTGCAACAAGAGTTTGTATTCTCAAATGATATCAGAGGGATTTACATTTATTGTGGAAATTCCGTTTTCTCTACGATTAATAT---------CTTCT------TTCGAAGGCAAAAAGA---------------------------TTTTAAAATCTCATAATTTACGATCAATTCATTCAACATTTCCTTTTTTAGAGGACAATTTTTCACATCTAAATTATGTATTAGATATACTAATACCCTACCCCGTTCATCTGGAAATCTTGGTTCAAACTCTTCGCTATTGGGTAAAAGATGCCTCTTCTTTACATTTATTACGATTCTTTCTCCACGAATATTGGAATTTGAATAGTCTTATTACTTCAAAGAAGCCCGGTTACTCCTTTTCAAAAAAAAATCAAAGATTCTTCTTCTTCTTATATAATTCTTATGTATATGAATGGGAATCCACTTTCGTCTTTCTACGGAACCAATCTTCTCATTTACGATCAACATCTTTTGGAGCCCTTCTTGAACGAATATATTTCTATGGAAAAATAGAACGTCTTGTAGAAGTCTTTGCTAAGGATTTTCAGGTTACCTTATGGTTATTCAAGGAT------CCTTTCATGCATTATGTTAGGTATCAAGGAAAATCAATTCTGGCTTCAAAAGGGACGTTTCTTTTGATGAATAAATGGAAATTTTATCTTGTAAATTTTTGGCAATGTCATTTTTTTCTGTGCTTTCACACAGGAAGGATCCATATAAACCAATTATCCAATCATTCCCG------TGACTTTATGGGCTATCTTTCAAGTGTGCGACTAAATCATTCAATGGTACGTAGTCAAATGTTA-GAAAACTATGTTAATAGGCGCGGGACTTATTCTTTTTCCAACGGCAACAAAAAGTTTTCGCCGTATGTGGGCTTTTCAAAGTGTTTTATTGTTAAGCATAGTCATGATTTTTTCAATCTACCTGTCTATTCAGCAAATAAATAGCAGTTCTTTTTATCAATATGTATGGTCTTGGATCATCAATAATGATTTTTCTTTAGACTTCGGATACTTGATCGACCCACTTACTTCTATTATGTCAATATTAATCACTACTGTTGGAATTATGGTTCTTATTTATAGTGATAATTATATGGCTCATGATCAAGGCTATTTGCGATTTTTTGCTTATATGAGTTTTTTCAGTACTTCCATG-TTGGGATTAGTTACTAGTTCGAA-TTTGATACAAATTTATATTTTTTGGGAATTGGTTGGGC-TGTGTTCCTATCTATTAATAGGATTTTGGTTTACACGACCTGTTGCGGCAAATGCTTGTCAAAAAGCCTTTGTAACTAATCGTGTAGGGGATTTTGGTTTATTATTAGGAATTTTAGGTTTTTATTGGATAACGGGGAGTTTCGAATTTAGGGATTTATTCGAAATATTCAATAACTTGATTT------ATAAGAATGAGGTAAATTTGTTATTTGTTACTTTATGCGCTGTTCTCTTATTTGCCGGTGCAGTTGCTAAATCCGCCCAATTCCCCCTTCATGTATGGTTACCTGATGCCATGGAGGGTCCTACTCCTATTTCGGCTCTTATACATGCTGCTACTATGGTAGCGGCGGGAATTTTTCTTGTAGCTCGACTTCTTCCTCTTTTCAGAGTTATACCTTACATAATGTATTTGATCTCGGTTATAGGAATAATAACAGTATTATTAGGA-GCTACTTTAGCTCTTGCTCAAAAAGACATTAAGAGAGGTTTAGCCTATTCCACAATGTCTCAATTGGGTTATATGATGTTAGCTCTAGGTATGGGGTCTTATCGAAGCGCTTTATTTCATTTGATTACTCATGCTTATTCCAAAGCATTATTATTTTTAGGATCCGGATCCATTATTCATTCAATGGAAACTATTGTTGGATATTCTCCAGCTAAAAGCCAGAATATGGGTCTTATGGGAGGTTTAAG-AAAACATGTACCAATTACCAAAATCACATTTTTATTAGGTACACTTTCTCTTTGTGGTATTCCACCTCTTGCTTGTTTTTGGTCCAAAGATGAAATTCTTAATGATAGTTGGTTGTATTCGCCAATTTTCGCAATAATAGCTTGGGCCACGGCGGGATTAACCGCATTTTATATGTTTCGGATCTATTTACTTACTTTTGAAGGGCATTTAAACGTTCATTTTCAAAATTATGGTGGGAAACACAAAACCCCTTTATATTCAATATCTCTATGGGGT-----AAAAACGGAGTT-AAGAAAAA---------CTTTTGTTTATTAA------------------------CAATGAATA---------------------ATAATGAAAGTACTTATTTTTTTTCAA---------------------AAA-CTAAATATCCAATTGATA------AAAATGGAAGAAAGATGACACGACCCTTTATGACTATGACTATTGCTCATTTTGAGCATAAAGCGGTTTATTCCTATCCTTATGAATCGGACAATACTATGCTATTCCCAATATTTGTATTAGGACTTTTTACTTTGTTTGTTGGATCTATAGGAATTCCTTTCAACCAAGAGGGA--GGG----AATTTGGATATATTATCGAAATGGTTAGCTCCATCTATAAATCTTTTGCATCAAAAGTCGAATAATTCGATGGATTGGGATGAAT------TTTTAAAGGATGCAGTTCTTTCAGTCAGTATAGCCTATTTCGGAATATTTATAGCATCCTTTTTATATAAACCCATTTATTCTTCTTTAAAAAATTTTGAGTTAATTAATTC---------TTTTGTTAAAAAGGGTCCTAAGAGAATTCTGTGGGACAAAATTATAAATGGCATATATGATTGGTCATATAATCGTGCTTACATAGATGCTTTTTATACAAAATTATTAGTTGGTGGGATAAGAGGATTAGCTGAATTTACTCATTTTTTTGGATTCCAGTCTAGTCTATAGGAGG-TT--TTGAAAAGAAAGGAGCAATAATCATTTTCTTGTTCTACCAAGAGGGT-G-CTATTGCTCCTTTC-TTTTTTTCTT-------------------TTTAT-TT-ATTAAT---T------TACTAG-----T------ATTTTACTT----ACATAGACTTTT---------TTGTTTACAT-------TA----TAGAA---------AAAG-------------------------------------------------------------------------------------------------------------------------------------------------------------------------------------------------------------------------------------------------------------------------------------------------------------------------------------------------------------------AAAATAAGAAAGA-------------AG-AGAAATA-TTCGAA-CTTGAATC--TTTTGT---TTTAT------AATTAAAATAATGTA--------------AAAATGGAATGTA-A---GTAGGCGAGGG-------TAT-GGAAACTTACTAAGTGATCACTTTCAAATTCAGAGAAACCCTGGAATTAACAAAAAT-GGGCAATC-CTGAGCCAAATCCTGT-TTTATGAAAACAAAC-----AAAGGTTCAG----------AAAAA--AAGGATAGGTGCAGAGACTC-AATGGAAGCTATTCTAAC-----AAATGGAGTTAAATGCGTTGGTAGAGGA------ATCTTTAC-----ATCTAAACTTCA--GAAAG-------AAAAAGAATGAAG-TGAAGGATAAACG-------------TATATACATACGTATTGAATACTAT------------AT------------------------CAA---ATGATTAATGACGACCCGAATCCG------TA-TTTT------------------------AAAAAATA---------G-AA-------GAATTGGT---------------GTGAATCGATTCTACATT--------GAAGAAAGAATCGAATATTCATTGATC-AAATCATTCA--------CT-----CCATAGT----CTGATAGATC-----TTTTGAAGAACTGATTAATCGGACGAGAATAAAGATAGAGTCCCGTTCTACA-TGTCAATACCG-----------------GCAACAATGAAATTTATAGTA-AGAG----GAAAATCCGT-CGA-CTTTAAAAATCGTGAGGGTTCAAGTCCCTCTATCCCCA--------------------AAAAGACTATTT-------CACTCCCCAACTAT-TT-----AT-C---CGACCCC--CT--------TT-CC-TTAGCGGTTCCAAATTCCT-TATC------TTTCT-CATTCACTCTAT-------------------------TATTT-TAG-----------------------CAATGTA--TTTT------------AGCGTAAATGGCT-T---------TATCT-----TATCACAAGC-C--TTG---------------------------TG----ATATATA-------------------TGATACACAT----A----------------------GAAATGAACATC------TTTGAGCATGGAAGCCCT---------AGTTGAATGATTCCCGACCAATA-----------------CAA------TATCATTACCCAT----ACTGAAACTTACAAA------GTCATCTTT-----TT---GAAGATCGAAGAAAT--------TCCCCGGCTTTAATA----AAA-TCTTTTAATCTACTTT-TGTCCTT------------TT------------AATTTAC-----------AAAGA----------------------------------------------------------------------CCCATTGACAAAGACCCAGT--TCTATG-----------------------------------------------------------------------------------------------------------------------------------------------------------------------------------------------------------------------------------------------------------------------------------------------------------------------------------------------------------------------------------------------------------------------------------------------------------------------------------------------------------------------------------------------------------------------------------------------------------------------------------------------------------------------------------------------------------------------------------------------------------------------------------------------------------------------------------------------------------------------------------------------------------------------------------------------------------------------------------------------------------------------------------------------------------------------------------------------------------------------------------------------------------------------------------------------------------------------------------------------------------------------TTAACTG------CGAATG-------------AT---ACAATAT--AT-TTCTTCCATTGCC-CT--------------------------------------------------------------------------------------------------ATTC-AAGCATG---------------------------------------------------------------------------------------------------------------------------------------------------------------------------------------------------TGAT----------CCTTACCTTTG-TCT-GCAGGTTAAAGTTGGAGACAGCATTGAAATTGTTCGTTTCTTTCACTGCT-ATAAACGTGGGGTTGATCGTGTTTTTGTTGACCACCCAATGTTCTTGGAGAA----AGTAAGCA----T----ATTCTG-------AAC-----------------------------------------------------------------------------------------------------------------------------------------------------------------------------------------------------------------------------------------------------------------------------------------------------------------------------------------------------------------------------------------------------CCTT---AG-AGA----------------------------------------------------------------------------------------------------------------------------------------------------------------------------------------------------------------------------------------------------------------------------------------------GGTCC-----TGA-GGGATAC---------GTCAATCTG--------------------------------------------------------AATA-------CAAAGAACGCATTAATACATTA--TTTTGAACGTC-----ATTTGAC--TC-TACTGGT-------GCTTTT--ACCC------TTTAAGGTTTGGGGCAAAACTGGTTCAAAAATTTATGGCCCCAAAGCTGGACAAGATTATTTGGACAATGAACTTAGGTTCAGCTTGTTGTGT-----------------------------------------------------------------------------------------CAAGTAAGTTA---------------C---TT-GTA-CTG-----TTGTC-TTG--ACT-----T-TAT-------GTGGC--------ATTTT----AC-TT-TTGTCTTT-AACCA---TTTTTTAACC-TTG--TTTTCTTGTCACTC----------TCAGGCAGCACTAGAGGCACCTAGAGTT-CTGAATTTGAACTGCAGCAAATACTTCTCAGGACCATATGG----T------AACACCTCCTAG---TTTCAG-AAAGCACC----TTAGCAGTCACA--T---------TTATATTCTAGGAGGTA---ATCAATCCAT----A-TTTTGTTTATTTC-TGCAGGAGAGGATGTTCTCTTCATTGCCAATGATTGGCACACAGCTCTCATTCCTTGTTACCTGAAGTCAATGTACCAGTCAAGAGGAATCTATATGAAT-GCGAAGGTAA---AGTCTGT--TTGTATTCACTT--------------------------------GATTG-CAC----TTTAC--------------------CCTG-CAAAT--CAAGAAGGTTGTATTA--ATATATGAT------AAATTTTCAT------------------------------------------------------------------------------------------------------------------------------------------------------------------------------------------------------------------------------------------------------------------------------------------------------------------------------------------------------------------------------------------------------------------------------------------------------------------------------------------------------------------------------------------------------------------------------------------------------------------------------------------------------------------------------------------------------------------------------------------------------------------------------------------------------------------------------------------------------------------------------------------------------------------------------------------------------------------------------------------------------------------------------------------------------------------------------------------------------------
Benthamiella_patagonica    ---------------------------------------------------------------------------------------------------------------------------------------------------------------------------------------------------------------------------------------------------------------------------------------------------------------------------------------------------------------------------------------------------------------------------------------------------------------------------------------------------------------------------------------------------------------------------------------------------------------------------------------------------------------------------------------------------------------------------------------------------------------------------------------------------------------------------------------------------------------------------------------------------------------------------------------------------------------------------------------------------------------------------------------------------------------------------------------------------------------------------------------------------------------------------------------------------------------------------------------------------------------------------------------------------------------------------------------------------------------------------------------------------------------------------------------------------------------------------------------------------------------------------------------------------------------------------------------------------------------------------------------------------------------------------------------------------------------------------------------------------------------------------------------------------------------------------------------------------------------------------------------------------------TATGTTAATAGGAGCGGGACTTATTCTTTTTCCAACGGCAACAAAAAGTTTTCGCCGTATGTGGGCTTTTCAGAGTGTTTTATTGTTAAGCATAGTCATGCTTTTTTCAATCTATCTGTCTATTCAGCAAATAAATAGCAGTTCTTTTTATCAATATGTATGGTCTTGGATCATCAATAATGATTTTTCTTTAGAATTCGGTTACTTGATCGACCCACTTACTTCTATTATGTCAATATTAATCACTACTGTTGGAATTATGGTTCTTATTTATAGTGATAATTATATGGCTTATGATCAAGGCTATTTGAGATTTTTTGCTTATATGAGTTTTTTCAGTACTTCCATG-TTGGGATTAGTTACTAGTTCAAA-TTTGATACAAATTTATATTTTTTGGGAATTGGTTGGGC-TGTGTTCCTATCTATTAATAGGGTTTTGGTTTACACGACCTGTTGCAGCAAATGCTTGTCAAAAAGCGTTTGTAACTAATCGTGTAGGGGATTTTGGTTTATTATTAGGAATTTTAGGTTTTTATTGGATAACAGGGAGTTTCGAATTTAGGGATTTATTCGAAATATTCAATAACTTGATTT------ATAATAATGAGGTCAATTTTTTATTTGTTACTTTATGTGCTGTTCTCTTATTTGCCGGGGCAGTTGCTAAATCCGCCCAATTCCCCCTTCATGTATGGTTACCTGATGCCATGGAAGGGCCTACTCCTATTTCGGCTCTTATACATGCTGCTACTATGGTAGCGGCGGGAATTTTTCTTGTAGCTAGGCTTCTTCCTCTTTTCAGAGTTATACCTTACATAATGTATTTCATCTCGGTTATAGGAATAATAACAGTATTCTTAGGA-GCTACTTTAG-----------------------------------------------------------------------------------------------------------------------------------------------------------------------------------------------------------------------------------------------------------------------------------------------------------------------------------------------------------------------------------------------------------------------------------------------------------------------------------------------------------------------------------------------------------------------------------------------------------------------------------------------------------------------------------------------------------------------------------------------------------------------------------------------------------------------------------------------------------------------------------------------------------------------------------------------------------------------------------------------------------------------------------------------------------------------------------------------------------------------------------------------------------------------------------------------------------------------------------------------------------------------------------------------------------------------------------------------------------------------------------------------------------------------------------------------------------------------------------------------------------------------------------------------------------------------------------------------------------------------------------------------------------------------------------------------------------------------------------------------------------------------------------------------------------------------------------------------------------------------------------------------------------------------------------------------------------------------------------------------------------------------------------------------------------------------------------CTTTCAAATTCAGAGAAACCCTGGAATTAACAAAAAT-GGGCAATC-CTGAGCCAAATCCTGT-TTTCCGAAAACAAAC-----AAAGGTTCAG----------AAAAA--AAGGATAGGTGCAGAGACTC-AATGGAAGCTATTCTAAC-----AAATGGAGTTAAATGCGTTGGTAGAGGA------ATCTTTAC-----TTCGAAACTTCA--GAAAT-------AAAAAGAATGAAG-TGAAGGATAAACG-------------TATATACATACGTATTGAATACTAT------------AT------------------------CAA---ATGATTAATGACGACCCGAATCCC------TA-TTTTTTCT-ATAA---------------AAAAAATA---------G-AA-------GAATTGGT---------------GTGAATCGATTCTACATT--------GAAGAAAGAATCGAATATTCATTGATC-AAATCATTCA--------CC-----CCATAGT----CTGAGAGATC-----TTTTGAAGAACTGATTAATCAGACGAGAATAAAGATAGAGTCCCGTTCTACA-TGTCAATACCG-----------------GCAACAATGAAATTTATAGTA-AGAG----GAAAATCCGT-CGA-C--------------------------------------------------------------------------------------------------------------------------------------------------------------------------------------------------------------------------------------------------------------------------------------------------------------------------------------------------------------------------------------------------------------------------------------------------------------------------------------------------------------------------------------------------------------------------------------------------------------------------------------------------------------------------------------------------------------------------------------------------------------------------------------------------------------------------------------------------------------------------------------------------------------------------------------------------------------------------------------------------------------------------------------------------------------------------------------------------------------------------------------------------------------------------------------------------------------------------------------------------------------------------------------------------------------------------------------------------------------------------------------------------------------------------------------------------------------------------------------------------------------------------------------------------------------------------------------------------------------------------------------------------------------------------------------------------------------------------------------------------------------------------------------------------------------------------------------------------------------------------------------------------------------------------------------------------------------------------------------------------------------------------------------------------------------------------------------------------------------------------------------------------------------------------------------------------------------------------------------------------------------------------------------------------------------------------------------------------------------------------------------------------------------------------------------------------------------------------------------------------------------------------------------------------------------------------------------------------------------------------------------------------------------------------------------------------------------------------------------------------------------------------------------------------------------------------------------------------------------------------------------------------------------------------------------------------------------------------------------------------------------------------------------------------------------------------------------------------------------------------------------------------------------------------------------------------------------------------------------------------------------------------------------------------------------------------------------------------------------------------------------------------------------------------------------------------------------------------------------------------------------------------------------------------------------------------------------------------------------------------------------------------------------------------------------------------------------------------------------------------------------------------------------------------------------------------------------------------------------------------------------------------------------------------------------------------------------------------------------------------------------------------------------------------------------------------------------------------------------------------------------------------------------------------------------------------------------------------------------------------------------------------------------------------------------------------------------------------------------------------------------------------------------------------------------------------------------------------------------------------------------------------------------------------------------------------------------------------------------------------------------------------------------------------------------------------------------------------------------------------------------------------------------------------------------------------------------------------------------------------------------------------------------------------------------------------------------------------------------------------------------------------------------------------------------------------------------------------------------------------------------------------------------------------------------------------------------------------------------------------------------------------------------------------------------------------------------------------------------------------------------------------------------------------------------------------------------------------------------------
Benthamiella_skottsbergii    --------------------------------------------------------------------------------------------------------------------------------------------------------------------------------------------------------------------------------------------------------------------------------------------------------------------------------------------------------------------------------------------------------------------------------------------------------------------------------------------------------------------------------------------------------------------------------------------------------------------------------------------------------------------------------------------------------------------------------------------------------------------------------------------------------------------------------------------------------------------------------------------------------------------------------------------------------------------------------------------------------------------------------------------------------------------------------------------------------------------------------------------------------------------------------------------------------------------------------------------------------------------------------------------------------------------------------------------------------------------------------------------------------------------------------------------------------------------------------------------------------------------------------------------------------------------------------------------------------------------------------------------------------------------------------------------------------------------------------------------------------------------------------------------------------------------------------------------------------------------------------------------------------CNATGTNNNTAGGNGCGGGACTTCTTCTTTTTCCGACGGCAACAAAAAGTCTTCGCCGTATGTGGGCTTTTCAGAGTGTTTTATTGTTAAGYATAGTCATGATTTTTTCAATCTATCTGTCTATTCAGCAAATAAATAGCAGTTCTATCTATCAATATGTATGGTCTTGGATCATCRATAATGATTTTTCTTTAGAATTCGGNTACTTGATCGACCCACTTACTTCTATTATGTCAATRTTAATCACTACTGTTGGAATTATGGTTCTTATTTATAGTGATAATTATATGGCTCAYGATCAAGGRTAYTTGAGATTTTTTGCTTATATGAGTTTTTTCAGTACTTCCATG-TTGGGATTAGTTACTAGTTCAAA-TTTGATACAAATTTATATTTTTTGGGAATTGGTTGGGM-TGTGTTCCTATCTATTAATAGGATTTTGGTTCACACGACCTNTTGCGGCAAATGCTTGTCAAAAANCGTNNNNNNNNNNNNNNNNNNNNNNTTTTGGTTTANNANTAGGAATTTTNGGTTTTTATTGGATAACAGGTAGTTTCGAATTTAGAGATTTATTCGAAATATTCAATAACTTGAGTT------CTAATAATGAGGTCAATTTTTTATTTGTTACTTTATGCGCTGTTCTCTTATTTGCCGGTGCAATTGCTAAATCCGCTCAATTCCCCCTTCATGTATGGTTACCTGATGCCATGGAGGGGCCTACTCCTATTTCTGCTCTTATACATGCTGCTACTATGGTAGCGGCGGGAATTTTTCTTGTAGCTCGGCTTCTTCCTCTTTTCAGAGTTATACCTTACATAATGTATTTCATCTCGGTTATAGGAATAATAACAGTATTMTTAGGA-GCTACTTTAGCTCTTGCTCAAAAAGACATTAAGAAGGGTTTAGCCTATTCCACAATGTCTCAATTGGGTTATATGATGTTAGCTCTAGGTATGGGGTCTTATCGAAGTGCTTTATTTCATTTGATTACTCATGCTTATTCCAAAGCTTTATTATTTTTAGGATCCGGATCCATTATTCATTCAATGGAAACTGTTGTTGGATATTCTCCAGCTAAAAGCCAGAATATGGGCCTTATGGGAGGTTTAAG-AAAACATGTACCAATTACCATTATCACATTTTTATTAGGTACACTTTCTCTTTGTGGTATTCCGCCTCTTGCTTGTTTTTGGTCCAAAGATGAAATTCTTNATGATAGTANGTTGTWTTCGCCAACTCTTGCAATAWTANCTTGGGCCACGGCGNNNNNNNNNNNNNNNNNNNNNNNNNNGATCTATTTACTTACTTTTGAAGGGCATTTAAACGTTCATTTTCAAAATTATGGTGGTAAACAAAAAACACCTTTCTACTCAATATCTCTATGGGGT-----AAAAAAGGACTT-AAGAAAAA---------CTCTTGTTTATTAA------------------------CAATCAATA---------------------ATAATGAAAGTACTTATTTTTTTTCAA---------------------AAA-CTAAATATCCAATTGATATTGATGAAAATGGAAGAAAGATGGCACAACCTTT------TATGACTGTTGCTCATTTTGAACATAAAGGGCTTTCTTCCTATNNNNNNNNNNNNNNNNNNNNNNNNNTATTTCCAATATTTGTATTAGGACTCTKTACTTTGTTTGTTGGATCTCTAGGAATTCCTWTCAAACAAGAGGGA--GTT----AATTTGGATATATTATCGAAATGGTTAGCTCCATCTATAAATCTTTTGCATCAAGAGTCGAATAATTCAATGGATTGGAATGAAT------TTTTAAAAGATGCAGTTCTTTCAGTCAGTATAGCTTATTTAGGAATATTTATAGCATCCTTTTTATATAAACCCGTTTATTCTTCTTTTAAAAATTTGGAGTTAATTAATTC---------ATTTGTTAAAAAGGGTCCYAAGAGAATTCTGTGGGACAAAATTCTAAATGGCATATATGATTGGTCATATAATCGTGCTTACATAGATGCCTTTTATACAAGATTCTTAGTTGGTGGGATAAGAGGATTAGCGGAATTTACTTATTTTTTTG--------------------------------------------------------------------------------------------------------------------------------------------------------------------------------------------------------------------------------------------------------------------------------------------------------------------------------------------------------------------------------------------------------------------------------------------------------------------------------------------------------------------------------------------------------------------------------------------------------------------------------------------------------------------------------------------------------------------------------------------------------------------------------------------------------------------------------------------------------------------------------------------------------------------------------------------------------------------------------------------------------------------------------------------------------------------------------------------------------------------------------------------------------------------------------------------------------------------------------------------------------------------------------------------------------------------------------------------------------------------------------------------------------------------------------------------------------------------------------------------------------------------------------------------------------------------------------------------------------------------------------------------------------------------------------------------------------------------------------------------------------------------------------------------------------------------------------------------------------------------------------------------------------------------------------------------------------------------------------------------------------------------------------------------------------------------------------------------------------------------------------------------------------------------------------------------------------------------------------------------------------------------------------------------------------------------------------------------------------------------------------------------------------------------------------------------------------------------------------------------------------------------------------------------------------------------------------------------------------------------------------------------------------------------------------------------------------------------------------------------------------------------------------------------------------------------------------------------------------------------------------------------------------------------------------------------------------------------------------------------------------------------------------------------------------------------------------------------------------------------------------------------------------------------------------------------------------------------------------------------------------------------------------------------------------------------------------------------------------------------------------------------------------------------------------------------------------------------------------------------------------------------------------------------------------------------------------------------------------------------------------------------------------------------------------------------------------------------------------------------------------------------------------------------------------------------------------------------------------------------------------------------------------------------------------------------------------------------------------------------------------------------------------------------------------------------------------------------------------------------------------------------------------------------------------------------------------------------------------------------------------------------------------------------------------------------------------------------------------------------------------------------------------------------------------------------------------------------------------------------------------------------------------------------------------------------------------------------------------------------------------------------------------------------------------------------------------------------------------------------------------------------------------------------------------------------------------------------------------------------------------------------------------------------------------------------------------------------------------------------------------------------------------------------------------------------------------------------------------------------------------------------------------------------------------------------------------------------------------------------------------------------------------------------------------------------------------------------------------------------------------------------------------------------------------------------------------------------------------------------------------------------------------------------------------------------------------------------------------------------------------------------------------------------------------------------------------------------------------------------------------------------------------------------------------------------------------------------------------------------------------------------------------------------------------------------------------------------------------------------------------------------------------------------------------------------------------------------------------------------------------------------------------------------------------------------------------------------------------------------------------------------------------------------------------------------------------------------------------------------------------------------------------------------------------------------------------------------------------------------------------------------------------------------------------------------------------------------------------------------------------------------------------------------------------------------------------------------------------------------------------------------------------------------------------------------------------------------------------------------------------------------------------------------------------------------------------------------------------------------
Bouchetia_anomala    ---------TCGAA-ACCT-GC-AGAGCAG-AACGA-CCCGCG-AAC-ATGTTTA----ACAACCCGGGGGGGC---CGCC--------------------TCCGGACGGCC------------------------CCC---TC--CT-TCCC-CGGCG------GGCGCTTCTACGCCCGCA-----CGG------GTGA----ACAACGAA-CCCCGGCGCGGAACGCG-CCA-AGGAATACT---TAACG--AGCAG--CCTGCCCCTC---GCGA--CCCGTCCGC-GGT-GATCGC-GGGGGGA--CCTGAG----CTA-CTTTTG-AAACCAAAA-CGACTCTCGGCAACGGATATCTCGGCTCTCGCATCGATGAAGAACGTAGCGAAATGCGATACTTGGTGTGAATTGCAGAATCCCGTGAACCATCGAGTCTTTGAACGCAAGTTGCGCCCGAAGCCATTAGGCCGAGGGCACGTCTGCCTGGGCGTCACGCATCGCGTCT---CCCTCGCA--CCCCAC-------------------GCTTGCGGTG------CTT-GGGA-CGG-ATATTGGCCTCC--CGT----GCGCCCC--GCG-CGCGCGGTTGGCCCAAAT-GAG-AGTCCCGCGTCGAC-GG-ACG-TCGCGGCGA---GTGGTGGTT-GA-AACTCAA----CTCT--C-GTAA--CGCCGCGGCTCCAACCCGTCGCT-CGCT-CGGGCT-CCGAGACCC-TCAGC-GCGCTC-------TC---GCGC--TCCGAAC-GCG------------------------------------------------------------------------------------------------------------------------------------------------------------------------------------------------------------------------------------------------------------------------------------------------------------------------------------------------------------------------------------------------------------------------------------------------------------------------------------------------------------------------------------------------------------------------------------------------------------------------------------------------------------------------------------------------------------------------------------------------------------------------------------------------------------------------------------------------------------------------------------------------------------------------------------------------------------------------------------------------------------------------------------------------------------------------------------------------------------------------------------------------------------------------------------------------------------------------------------------------------------------------------------------------------------------------------------------------------------------------------------------------------------------------------------------------------------------------------------------------------------------------------------------------------------------------------------------------------------------------------------------------------------------------------------------------------------------------------------------------------------------------------------------------------------------------------------------------------------------------------------------------------------------------------------------------------------------------------------------------------------------------------------------------------------------------------------------------------------------------------------------------------------------------------------------------------------------------------------------------------------------------------------------------------------------------------------------------------------------------------------------------------------------------------------------------------------------------------------------------------------------------------------------------------------------------------------------------------------------------------------------------------------------------------------------------------------------------------------------------------------------------------------------------------------------------------------------------------------------------------------------------------------------------------------------------------------------------------------------------------------------------------------------------------------------------------------------------------------------------------------------------------------------------------------------------------------------------------------------------------------------------------------------GATCCCAGTTTAGTCTATAGGAAGTTTTGTTGAAAAGAAAGGAGCTGTAATCATTTTCTTGTTCTATCAAGAGGGT-G-CTATTGCTCCTTTC--TTTTTTCTT-----------------------------TTTAT---T------TACTAG-----T------ATTTGACTT----ATATAGACTTTT---------TTGTTTACAT-------TA----TAGAA---------AAAGAAGGAGAGGGCGTTT-GCCTG-------CATTTATTC---------------------ATGATTGAG-TGTT-------CTAT-TTCGATT------TTGTATTA-------ATTTCAAATTTGTAGAAATAGAA-CTTGTTCCTCTTGTT-GCT-AATGCTACTA-TATC--TATTATAT-TATCTATTTTTTGATTAAAAAAA-------AGATA--ATTTTGACTTC---------------------------ATAT---TCTTA-----TCAT--T--------------------------------------------------------------------------GAAATAAGAGTGA-------------AA-AGAAATA-TTCGAA-CTTTACTC--TTTTGT---TTTCTTTTTCTGAT-GGACTAATGTA--------------AAAAAGGAATGGA-A---GTAGGCGAGGG-------------AAACTTACTANGTGANCACTTTCAA-TTCAGAGAAA-CCTGGAATT-ACAAAA-T-GGGC-ATC-CTGAGCCCAATCCTGT--TTCCGAAAACAAAC-----AAAGGTTCAG----------AAAAA--AAGGATAGGTGCCGAGACTC-CATGGAAGCTATTCTAAC-----AAATGGAGTTAAATGCGTTGGTAGAGGA------ATCTTTAC-----ATCGAAATTTCC--GAAAT-------AAAAAGACTGAAG-TGAAGGATAAACG-------------TATATACATATGTATTGAATACTAT------------AT------------------------CAA---ATGATTAATGACGACCCGAATTCG------TA-TTTTTTCT-AT-----------------AAAAAATT---------G-AA-------GAATTGGG--------------TGTGAATCGATTCCGCATT--------GAAGAAAGAATCGAATATTCATTGATCCAAATCATTCC-------ACT-----CCAAAGT----CTGATAGATC-----TTTNGAAGAACTGATTAATCGGACGAGAATAAAGATAGAGTCCCGTTCTACATGTCCAATACCG-----------------GCANNNNNNNNNNNNNNNNNNNNNNNNNNNNNNNNNNNNNNNNNNNNNNNNNNNNNNNNNNNNNNNNNNNNNNNNNNNNNNNNNNNNNNNNNNNNNNNNNNNNNNNNNNNNNNNNNNNNNNNCACTCCCCAACTAT-TT-----CT-C---GGACCCC--CC--------TT-CC-TTAGCGGTTTCAAATTCCT-TATC------TTTCT-CATCCACTTTAT-------------------------TCTTT-TAG-----------------------AAAAGGT--TTTG------------GGCGTAAATGGCT-T---------TCTCT-----TATCACAAAT-C--TTG---------------------------TG----ATATATA-------------------TGATACACATAGAAA----------------------GAAATGAAGATC------TTTGAGCAAGGAATCCCT---------AGTTGAATGATTCCCGATCAATA----------------------------GAATTACTCAT----ACTGAAACTTCCAAA------GTCATCTTT-----TT---GAAGATCGAAGAAAT--------TCCCCGGCTTTGATC----AAA-ATTTGGAATCTCCTTT-TGCCCTT------------TT------------AATTGAC-----------ATAGA-----------------------------------------------------------------------------------CCCCAGT--TCTCTA-------------------------------------------------------------------------------------------------------------------------------------------------------------------------------------------------------------------------------------------------------------------------------------------------------------------------------------------------------------------------------------------------------------------------------------------------------------------------------------------------------------------------------------------------------------------------------------------------------------------------------------------------------------------------------------------------------------------------------------------------------------------------------------------------------------------------------------------------------------------------------------------------------------------------------------------------------------------------------------------------------------------------------------------------------------------------------------------------------------------------------------------------------------------------------------------------------------------------------------------------------------------------------------------------------------------------------------------------------------------------------------------------------------------------------------------------------------------------------------------------------------------------------------------------------------------------------------------------------------------------------------------------------------------------------------------------------------------------------------------------------------------------------------------------------------------------------------------------------------------------------------------------------------------------------------------------------------------------------------------------------------------------------------------------------------------------------------------------------------------------------------------------------------------------------------------------------------------------------------------------------------------------------------------------------------------------------------------------------------------------------------------------------------------------------------------------------------------------------------------------------------------------------------------------------------------------------------------------------------------------------------------------------------------------------------------------------------------------------------------------------------------------------------------------------------------------------------------------------------------------------------------------------------------------------------------------------------------------------------------------------------------------------------------------------------------------------------------------------------------------------------------------------------------------------------------------------------------------------------------------------------------------------------------------------------------------------------------------------------------------------------------------------------------------------------------------------------------------------------------------------------------------------------------------------------------------------------------------------------------------------------------------------------------------------------------------------------------------------------------------------------------------------------------------------------------------------------------------------------------------------------------------------------------------------------------------------------------------------------------------------------------------------------------------------------------------------------------------------------------------------------------------------------------------------------------------------------------------------------------------------------------------------------------------------------------------------------------------------------------------------------------------------------------------------------------------------------------------------------------------------------------------------------------------------------------------------------------------------------------------------------------------------------------------------------
Bouchetia_erecta    ---------TCGAA-ACCT-GC-ATAGCAG-AACGA-CCCGCG-AAC-ATGTTTA----ACAACCTGGGG-GGC---CGCC-------------------------------------TCCGGACGGCTC-------CC---TC--CT-TCCC-CGGCG------GGCGCTTCTGCGCTCGCA-----CGG------GTGA----ACAACGAA-CCCCGGCGCGGAACGCG-CCA-AGGAATACT---TAACG--AGCAG--CCTGCCCCTT---GCGA--CCCGTCCGC-GGT-GATCGC-GGGGGGA--CCTGAG----CTA-CTTTTG-AAACCAAAA-CGACTCTCGGCAACGGATATCTCGGCTCTCGCATCGATGAAGAACGTAGCGAAATGCGATACTTGGTGTGAATTGCAGAATCCCGTGAACCATCGAGTCTTTGAACGCAAGTTGCGCCCGAAGCCATTAGGCCGAGGGCACGTCTGCCTGGGCGTCACGCATCGCGCCT---CCCTCGCA--CCCCAC-------------------GCTTGCGGTG------CTT-GGGA-CGG-ATATTGGCCTCC--CGT----GCGC--C--CCG-CGCGCGGTTGGCCCAAAT-GAG-AGT-CCACGTCGAC-GG-ACG-TCGCGGCGA---GTGGTGGTT-GA-AACTCAA----CTCT--C-GTAA--CGCTGCGGCTCCAACCCGTCGCT-CGCT-CGGGCT-CCGAGACCC-TCAGC-GCGCTC-------TC---GCGC--TCCGAAC-GCG------------------------------------------------------------------------------------------------------------------------------------------------------------------------------------------------------------------------------------------------------------------------------------------------------------------------------------------------------------------------------------------------------------------------------------------------------------------------------------------------------------------------------------------------------------------------------------------------------------------------------------------------------------------------------------------------------------------------------------------------------------------------------------------------------------------------------------------------------------------------------------------------------------------------------------------------------------------------------------------------------------------------------------------------------------------------------CTATGTTAATAGGAGCGGGTCTTATTCTTTTTCCAACGGCAACAAAAAGTTTTCGCCGTATGTGGGCTTTTCAGAGTGTTTTATTGTTAAGCCTAGTCATGATTTTGTCAATCTATCTGTCTATTCAGCAAATAAATAGTAGTTCTTTTTATCAATATGTATGGTCTTGGATCATCAATAATGATTTTTCTTTAGAATTCGGATACTTGATCGACCCACTTACTTCTATTATGTCAATATTAANCACTACTGTTGGAATTATGGTTCTGATTTATAGTGATAATTATATGGCTCATGATCAAGGCTATTTGAGATTTTTTGCTTATATGAGTTTTTTCAGTACTTCCATG-TTGGGATTAGTTACTAGTTCGAA-TTTGATACAAATTTATATTTTTTGGGAATTGGTTGGGC-TATGCTCCTATCTATTAATAGGATTTTGGTTTACACGACCTGTTGCGGCAAATGCTTGTCAAAAAGCATTTGTAACGAATCGTGTAGGGGATTTTGGTTTATTATTAGGAATTTTAGGTTTTTATTGGCTAACGGGGAGTTTCGAATTTAGGGATTTATTCGAAATATTCAATAACTTAATTT------TAAATAATGAGGTCAATTTTTTATTTGTTACTTTCTGTGCTGTTCTCTTATTTGCCGGTCCAGTTGCTAAATCTGCTCAATTCCCTCTTCATGTATGGTTACCTGATGCCATGGAGGGGCCTACTCCTATTTCGGCACTTATCCATGCTGCTACTATGGTAGCGGCGGGAATTTTTCTTGTGGCTCGGCTTCTTCCTCTTTTCAGAGTTATACCTTACATAATGTATTTCATCTCGGTTATAGGAATAATAACAGTATTATTAGGA-GCTACTTTAGCTCTTGCTCAAAAAGACATTAAGAGAGGTTTAGCCTATTCCACAATGTCTCAATTGGGTTATATGATGTTAGCTCTAGGTATGGGGTCTTATCGAAGCGCTTTATTTCATTTGATAACTCATGCTTATTCCAAAGCATTATTATTTTTAGGATCTGGATCTATTATTCATTCAATGGAAACAATTGTTGGATATTCTCCAGCTAAAAGCCAGAATCTGGGTCTTATGGGAGGTTTAAG-AAAACATATACCAATTACCAAAATCACCTTTTTCTTAGGTACGCTTTCTCTTTGTGGTATTCCACCTCTTGCTTGTTTTTGGTCCAAAGATGAAATTCTTAATGATAGTTGGTTGTATTCGCCAGTTTTCGCAATAATAGCTTGGGCCACGGCGGGATTAACCGNATTTTATATGTTTCGGATCTATTTACTTACTTTTGAAGGACATTTAAACGTTCATTTGCAAAATTATGGTGGGAAACAACAAACCCCCTTCTATTCAATATCGTTATGGGGG-----AAAGGGGGAGTT-AAGAAAAA---------CTCTTGCTTAGTAA------------------------------------------------------CTTGGAAAAATACTTATTTTTTTTCAA---------------------AAA-AGAACTATCCAATTGAGG------AAAATGGAAGAAAGATGACGGCACCTTT------TATGACTATTGCTCATTTTGANNNTAAAGCAGTTTATTCCTATCCTTATGAATCTGACAATACTATGCTATTCCCAATATTTGTATTAGGTTTCTTTACTTTGTTTGTTGGGNCTCTAGGAATTCCTAGAGNNNNNGAGGGG---------------GATATATTATCGAAATGGTTAGCTCCATCTATAAATCTTTTGCATCAAAAGTCGAATAATTCAATAGATTGGAATGAAT------TTTTAAAGGATGGAGTTCTTTCAGTCAGTATAGCTTATTTCGGAATATTGATAGCATCCTTTTTATATAAACCCATTTATTCTTCTTTTAAAACATTTGAGTTAATTAATTC---------ATTTGTTAAAAAAGGTCCCAAGAGAGTGCTGTGGGACAAAATTCAAAATGGCGTATATTGTTGGTCATATAATCGTGCTTACATCGATGCTTTTTATACAAGATTCTTTGTTGGTGGGATAAGAGGATTAGCTGAATTTACTCATTTTTTTG--------------------------------------------------------------------------------------------------------------------------------------------------------------------------------------------------------------------------------------------------------------------------------------------------------------------------------------------------------------------------------------------------------------------------------------------------------------------------------------------------------------------------------------------------------------------------------------------------------------------------------------------------------------------------------------------------------------------------------------------------------CC-TTGGTAT-GGAAACTTACTAAGTGATCACTTTCAAATTCAGAGAAACCCTGGAATTAACAAAAAT-GGGCAATC-CTGAGCCAAATCCTGT-TTTCCGAAAACAAAC-----AAAGGTTCAG----------AAAAA--AAGGATAGGTGCAGAGACTC-AATGGAAGCTATTCTAAC-----AAATGGAGTTAAATGCGTTGGTAGAGGA------ATCTTTAC-----ATCGAAATTTCA--GAAAG-------AAAAAGACTGAAG-TGAAGGATAAACG-------------TATATACATATGTATTGAATACTAT------------AT------------------------CAA---ATGATTAATGACGACCCGAATTCG------TA-TTTTTTCT-AT-----------------AAAAAATC---------G-AA-------GAATTGGT---------------GTGAATCGATTCCGCATT--------GAAGAAAGAATCGAATATTCATTGATC-AAATCATTCA--------CT-----CCAAAGT----CTGATAGATC-----TTTTGAAGAACTGATTAATCGGACGAGAATAAAGATAGAGTCCCGTTCTACA-TGTCAATACCG-----------------GCAACAATGAAATTTATAGTA-AGAG----GAAAATCCGT-CGA-CTTTAAAAATCGTGAGGGTTCAAGTCCCTCTATCCCCN--------------------AAAAGACTCTTT-------CACTCCCCAACTAT-TT-----CT-C---GGACCCC--CC--------TT-CC-TTAGCGGTTTCAAATTCCT-TATC------TTTCT-CATCCACTTTAT-------------------------TCTTT-TAG-----------------------AAAAGGT--TTTG------------GGCGTAAATGGCT-T---------TCTCT-----TATCACAAAT-C--TTG---------------------------TG----ATATATA-------------------TGATACACATAGAAA----------------------GAAATGAAGATC------TTTGAGCAAGGAATCCCT---------AGTTGAATGATTCCCGATCAATA----------------------------GAATTACTCAT----ACTGAAACTTCCAAA------GTCATCTTT-----TT---GAAGATCGAAGAAAT--------TCCCCGGCTTTGATC----AAA-ATTTGGAATCTCCTTT-TGCCCTT------------TT------------AATTGAC-----------ATAGA-----------------------------------------------------------------------------------CCCCAGT--TCTCTA-------------------------------------------------------------------------------------------------------------------------------------------------------------------------------------------------------------------------------------------------------------------------------------------------------------------------------------------------------------------------------------------------------------------------------------------------------------------------------------------------------------------------------------------------------------------------------------------------------------------------------------------------------------------------------------------------------------------------------------------------------------------------------------------------------------------------------------------------------------------------------------------------------------------------------------------------------------------------------------------------------------------------------------------------------------------------------------------------------------------------------------------------------------------------------------------------------------------------------------------------------------------------------------------------------------------------------------------------------------------------------------------------------------------------------------------------------------------------------------------------------------------------------------------------------------------------------------------------------------------------------------------------------------------------------------------------------------------------------------------------------------------------------------------------------------------------------------------------------------------------------------------------------------------------------------------------------------------------------------------------------------------------------------------------------------------------------------------------------------------------------------------------------------------------------------------------------------------------------------------------------------------------------------------------------------------------------------------------------------------------------------------------------------------------------------------------------------------------------------------------------------------------------------------------------------------------------------------------------------------------------------------------------------------------------------------------------------------------------------------------------------------------------------------------------------------------------------------------------------------------------------------------------------------------------------------------------------------------------------------------------------------------------------------------------------------------------------------------------------------------------------------------------------------------------------------------------------------------------------------------------------------------------------------------------------------------------------------------------------------------------------------------------------------------------------------------------------------------------------------------------------------------------------------------------------------------------------------------------------------------------------------------------------------------------------------------------------------------------------------------------------------------------------------------------------------------------------------------------------------------------------------------------------------------------------------------------------------------------------------------------------------------------------------------------------------------------------------------------------------------------------------------------------------------------------------------------------------------------------------------------------------------------------------------------------------------------------------------------------------------------------------------------------------------------------------------------------------------------------------------------------------------------------------------------------------------------------------------------------------------------------------------------------------------------------
Brachistus_stramoniifolius    GGATCATTGTCGAA-ACCT-GC-AAAGCAG-AACGA-CCCGCG-AAC-CCGTTCC---AAC-ACC-GGGG-AGC---CGTGCGGG-CGGGG-TGC------TCC-GCCCCCC------TCCGTGCGCCTC------CCT---CG--CA-TCCC-CGGCG----CGCGCGC----GCGCGC--------CGG------GCGA----TTAACGAA-CCCCGGCGCGGAAAGCG-CCA-AGGAATACC---GAATC--GATAG--CCTGCCCCTC---GCGC--CCCGTCCGC-GGC-GCGCGC-GGGGGGA--CCTGCG----CTT-CACTCG-AAACGCAAA-CGACTCTCGGCAACGGATATCTCGGCTCTCGCATCGATGAAGAACGCAGCGAAATGCGATACTTGGTGTGAATTGCAGAATCCCGTGAACCATCGAGTCTTTGAACGCAAGTTGCGCCCGAAGCCACTAGGCCGAGGGCACGCCTGCCTGGGCGTCACGCATCGCGTCG---CCCCCTCA--CCCCGC-------------------------GGG---GTGTCGT-GGGG-CGG-ATGCTGGCCTCC--CGT----GCGCCCG--GAG-CGCGCGGCCGGCCTAAAT-GCG-AGT-CCACGTCGAC-GG-ACG-TCGCGGCAA---GTGGTGGTT-GA-AACTCAA----CTCT--C-GTGG--CGTCGCGGCCACAGCCCGTCGCG-CGTG-CCGGCT-CCGAGACCC-TTCCA-GCGCTC-------AG---GCGC--TCCGACC-GCGACCCCAGGTCA-------------------------------------------------------------------------------------------------------------------------------------------------------------------------------------------------------------------------------------------------------------------------------------------------------------------------------------------------------------------------------------------------------------------------------------------------------------------------------------------------------------------------------------------------------------------------------------------------------------------------------------------------------------------------------------------------------------------------------------------------------------------------------------------------------------------------------------------------------------------------------------------------------------------------------------------------------------------------------------------------------------------------------------------------------------------CTATGTTAATAGGCGCGGGACTTATTCTTTTTCCAACGGCAACAAAAAGTTTTCGCCGTATGTGGGCTTTTCAAAGTGTTTTATTGTTAAGCATAGTCATGATTTTTTCAATCTACCTGTCTATTCAGCAAATAAATAGCAGTTCTTTTTATCAATATGTATGGTCTTGGATCATCAATAATGATTTTTCTTTAGACTTCGGATACTTGATCGACCCACTTACTTCTATTATGTCAATATTAATCACTACTGTTGGAATTATGGTTCTTATTTATAGTGATAATTATATGGCTCATGATCAAGGCTATTTGCGATTTTTTGCTTATATGAGTTTTTTCAGTACTTCCATG-TTGGGATTAGTTACTAGTTCGAA-TTTGATACAAATTTATATTTTTTGGGAATTGGTTGGGT-TGTGTTCCTACCTATTAATAGGATTTTGGTTTACACGACCTGTTGCGGCAAATGCTTGTCAAAAAGCATTTGTAACTAATCGTGTAGGGGATTTTGGTTTATTATTAGGAATTTTAGGTTTTTATTGGATAACGGGGAGTTTCGAATTTAGGGATTTATTCGAAATATTCAATAACTTGATTT------ATAAGAATGAGGTCAATTTTTTATTTGTTACTTTATGCGCTGTTCTCTTATTTGCCGGTGCAGTTGCTAAATCCGCCCAATTCCCCCTTCATGTATGGTTACCTGATGCCATGGAGGGGCCTACTCCTATTTCGGCTCTTATACATGCTGCTACTATGGTAGCGGCGGGAATTTTTCTTGTAGCTCGACTTCTTCCTCTTTTCAGAGTTATACCTTACATAATGTATTTGATCTCGATTATAGGAATAATAACAGTATTATTAGGA-GCTACTTTAGCTCTTGCTCAAAAAGACATTAAGAGAGGTTTAGCCTATTCCACAATGTCTCAATTGGGTTATATGATGTTAGCTCTAGGTATGGGGTCTTATCGAAGCGCTTTATTTCATTTGATTACTCATGCTTATTCCAAAGCATTATTATTTTTAGGATCCGGATCCATTATTCATTCAATGGAAACTATTGTTGGATATTCTCCAGTTAAAAGCCAGAATATGGGTCTTATGGGAGGTTTAAG-AAAACATGTACCAATTACCAAAATAACATTTTTATTAGGTACACTTTCTCTTTGTGGTATTCCACCTCTTGCTTGTTTTTGGTCCAAAGATGAAATTCTTAATAATAGTTGGTTGTATTCGCCAATTTTCGCAATAATAGCTTGGGCCACGGCGGGATTAACCGCATTTTATATGTTTCGGATCTATTTACTTACTTTTGAAGGGCATTTAAACGTTCATTTTCAAAATTATGGTGGGAAACACAAAACCCCTTTCTACTCAATATCTCTATGGGGT-----AAAAACGGAGTT-AAGAAAAA---------CTCTTGTTTATTAA------------------------CAATGAATA---------------------ATAATGAAAGTACTTATCTTTTTTCAA---------------------AAA-CTAAATATCCAATTGATA------AAAATGGAAGAAAGATGACACGACCTTT------TATGACTATTGCTCATTTTGAGCATAAAGCGGTTTATTCCTATCCTTATGAATCGGACAATACTATGCTATTCCCAATATTTGTATTAGGACTCTTTACTTTGTTTGTTGGATCCATAGGAATTCCTTTCAACCAAGAGGGA--GGG----AATTTGGATATATTATCGAAATGGTTAGCTCCATCTATAAATCTTTTGCATCAAAAGTCGAATAATTCGATGGATTGGGATGAAT------TTTTAAAGGATGCAGTTCTTTCAGTCAGTATAGCTTATTTCGGAATATTTATAGCATCCTTTTTATATAAACCCATTTATTCTTCTTTAAAAAATTTTGAGTTAATTAATTC---------TTTTGTTAAAAAGGGTCCTAAGAGAATTCTGTGGGACAAAATTATAAATGGCATATATGATTGGTCATATAATCGTGCTTACATAGATGCTTTTTATACAAGATTCTTAGTTGGTGGGATAAGGGGATTAGCTGAATTTACTCATTTTTTTG--------------------------------------------------------------------------------------------------------------------------------------------------------------------------------------------------------------------------------------------------------------------------------------------------------------------------------------------------------------------------------------------------------------------------------------------------------------------------------------------------------------------------------------------------------------------------------------------------------------------------------------------------------------------------------------------------------------------------------------------------------------------------TACTAAGTGATCACTTTCAAATTCAGAGAAACCCTGGAATTAACAAAAAT-GGGCAATC-CTGAGCCAAATCCTGT-TTTCTGAAAACAAAC-----AAAGGTTCAG----------AAAAA--AAGGATAGGTGCAGAGACTC-AATGGAAGCTATTCTAAC-----AAATGGAGTTAAATGCGTTGGTAGAGGA------ATCTTTAC-----ATCGAAACTTCA--GAAAG-------AAAAAGAATGAAG-TGAAGGATAAACG-------------TATATACATACGTATTGAATACTAT------------AT------------------------CAA---ATGATTAATGACGACCCGAATCCG------TA-TTTTTTCT-AT-----------------AAAAAATA---------G-AA-------GAATTGGT---------------GTGAATCGATTCTACATT--------GAAGAAAGAATCGAATATTCATTGATC-AAATCATTCA--------CT-----CCATAGT----CTGATAGATC-----TTTTGAAGAACTGATTAATCGGACGAGAATAAAGATAGAGTCCCGTTCTACA-TGTCAATACCG-----------------GCAACAATGAAATTTATAGTA-AGAG----GAAAATCCGT-CGA-CTTTAAAAATCGTGAGGNNNNNNNNNNNNNNNNNNNNN--------------------NNAAGATTATTT-------CACTCCCCAACTAT-TT-----AT-C---CGACCCC--CT--------TT-CC-TTAGCGGTTCCAAATTCCT-TATC------TTTCT-CATTCACTCTAT-------------------------TATTT-TAG-----------------------CAATGGA--TTTT------------AGCGTAAATGGCT-T---------TCTCT-----TATTACAAGC-C--TTG---------------------------TG------ATATA-------------------TGATACACAT----A----------------------GAAATGAACATC------TTTGAGCATGGAAGCCCT---------AGTTGAATGATTCCCGACCAATA-----------------CAA------TATCATTACCCAT----ACTGAAACTTACAAA------GTCATCTTT-----TT---GAAGATCGAAGAAAT--------TCCCCGGCTTTAATA----AAA-TTTTTTAATCGACTTT-TGTCCTT------------TT------------AATTGAC-----------AAAGA----------------------------------------------------------------------CCTATTGACAAAGACCCAGT--TCTATG----------------------------------------------------------------------------------------------------------------------------------------------------------------------------------------------------------------------------------------------------------------------------------------------------------------------------------------------------------------------------------------------------------------------------------------------------------------------------------------------------------------------------------------------------------------------------------------------------------------------------------------------------------------------------------------------------------------------------------------------------------------------------------------------------------------------------------------------------------------------------------------------------------------------------------------------------------------------------------------------------------------------------------------------------------------------------------------------------------------------------------------------------------------------------------------------------------------------------------------------------------------------------------------------------------------------------------------------------------------------------------------------------------------------------------------------------------------------------------------------------------------------------------------------------------------------------------------------------------------------------------------------------------------------------------------------------------------------------------------------------------------------------------------------------------------------------------------------------------------------------------------------------------------------------------------------------------------------------------------------------------------------------------------------------------------------------------------------------------------------------------------------------------------------------------------------------------------------------------------------------------------------------------------------------------------------------------------------------------------------------------------------------------------------------------------------------------------------------------------------------------------------------------------------------------------------------------------------------------------------------------------------------------------------------------------------------------------------------------------------------------------------------------------------------------------------------------------------------------------------------------------------------------------------------------------------------------------------------------------------------------------------------------------------------------------------------------------------------------------------------------------------------------------------------------------------------------------------------------------------------------------------------------------------------------------------------------------------------------------------------------------------------------------------------------------------------------------------------------------------------------------------------------------------------------------------------------------------------------------------------------------------------------------------------------------------------------------------------------------------------------------------------------------------------------------------------------------------------------------------------------------------------------------------------------------------------------------------------------------------------------------------------------------------------------------------------GATACCCAAGAGTGGAACCCCGCAACCGACAAGTACACTGATGTCAAATATGATATCACCACTGTAAGATAGGA-TCTTC-CTG-ACTTA-ACTA-TAT-GCTAAAA---TA-TTTTG----TATGTTTTTCAAAA-TGAA-GGAGTT-CT-TGATAATC-AAAATCT----CTAATCAGGTCATGGACGCGAAGCCTTTACTGAAGGAGGCTCTTCAAGCAGCAGTTGGCTTACCTGTTGACAGGAACATCCCTTTGATTGGCTTCATCGGCAGACTTGAAGAGCAGAAAGGTTCAGACATTCTTGTTGCTGCAATTCACAAGTTCATCGGGTTGGATGTTCAAATAGTAGTCCTTGTAAGTA-CCAAATGGAC-TCATGGTGTC-------------------------------------------------TGGGTT--G-TTG-TGTTTACTTGTGCCA-AAATTGAAATTGACCTGCAATTCAT--ACT-ATGCATCAGGGAACTGGCAAAAAGAAGTTCGAGCAGGAGATTGAACAGCTCGAAGTGTTGTATCCTGACAAAGCTAAAGGAGTGGCAAA
Browallia_eludens    --------------------------------------------------------------------------------------------------------------------------------------------------------------------------------------------------------------------------------------------------------------------------------------------------------------------------------------------------------------------------------------------------------------------------------------------------------------------------------------------------------------------------------------------------------------------------------------------------------------------------------------------------------------------------------------------------------------------------------------------------------------------------------------------------------------------------------------------------------------------------------------------------------------------------------------------------------------------------------------------------------------------------------------------------------------------------------------------------------------------------------------------------------------------------------------------------------------------------------------------------------------------------------------------------------------------------------------------------------------------------------------------------------------------------------------------------------------------------------------------------------------------------------------------------------------------------------------------------------------------------------------------------------------------------------------------------------------------------------------------------------------------------------------------------------------------------------------------------------------------------------------------------------CTATGTTAATAGGAGCGGGACTTATTCTTTTTCCAACGGCAACAAAAAGTTTTCGCCGTATGTGGGCTTTTCAGAGTGTTTTATTGTTAAGCATAGTCATGATTTTTTCAATCTATCTATCTATTCAGCAAATAAATCGCAGTTCTGTGTATCAATATGTATGGTCTTGGATCATCAGTAATGATTTTTCTTTAGAATTCGGATACTTGGTCGACCCACTTACTTCTATTATGTCAATATTAATCACTACTGTTGGAATTTTGGTTCTTATTTATAGTGATAATTATATGGCTCATGATCAAGGCTATTTGAGATTTTTTGCTTATATGAGTTTGTTCAGTACTTCCATG-TTGGGATTAGTTACTAGTTCTAA-TTTGATACAAATTTATATTTTTTGGGAATTGGTTGGGC-TGTGTTCCTATCTATTAATAGGATTTTGGTTTACACGACCTGTTGCGGCAAATGCTTGTCAAAAAGCCTTTGTCACTAATCGTATAGGGGATTTTGGTTTATTATTAGGAATTTTAGGTTTTTATTGGATAACCGGGAGTTTCGAATTTAGGGATTTATTCGAAATATTAAATAACTTGATTT------CTAATAACGAGGTTAATTCTTTATTTGTTACTTTATGTGCTGTTCTCTTATTTGCCGGTCCCGTTGCTAAATCCGCCCAATTCCCCCTCCATGTATGGTTACCCGATGCGATGGAGGGGCCTACTCCTATTTCGGCTCTTATACATGCTGCTACTATGGTAGCGGCGGGGATTTTTCTTGTAGCTAGGCTTTTTCCTCTTTTCCGAGTTATACCTTACATAATGTATTTCATCTCGATTATAGGAATAATAACAGTATTATTAGGA-GCTACTTTAGCTCTTNCCCAAAAAGACATTAAGAGAGGTTTAGCCTATTCCACAATGTCTCAATTGGGTTATATGATGTTAGCTCTAGGTATGGGGTCTTATCGAAGCGCTTTATTTCATTTGATTACTCATGCTTATTCCAAAGCTTTATTATTTTTAGGATCCGGATNNATTATTCATTCCATGGAAACTATTGTTGGATATTCTCCAGCTAAAAGCCAGAATATGGGTCTTATGGGAGGGTTAAG-AAAACATGTACCAATTACCAAAATTACATTTTTATTAGGTACACTTTCTCTTTGTGGTATTCCACCTTTTGCTTGTTTTTGGTCCAAAGATGAAATTCTTAATGATAGTTGGTTGTATTCGCCCATTTTCGCAATAATAGCTTTGGCCACGGCGGGATTAACCGCATTTTATATGTTTCGCATCTATTTACTTACTTTTGAAGGCCATTTAAACGTTCATTTTCAAAATTATGATGGGAAACAAAAAATTCCTTTCTATTCCATATCTCTATGGGGG-----AAAAAAGGAGTT-AAGAAAAA---------CTGTTGGTTAGTAA------------------------CAATGAATA---------------------ATAAAAAAAGTACTCCTTTTTTTTCAA---------------------AAA-CTAAATATCCAATTGATG------AAAATGAAATAAAGATGACACGACCTTT------TATGACTATTGCTAAAAATCAGCATACGGCTGTTTATTCCTATCCTTATGAATCGGACAATACTATGCTATTCCCAATATTTATATTAGGGTTCTTTACTTTGTTTGTTGGATCTCTAGGAATTCCTTTCAATCAAGAAGGG--GTG----AATTTGGATATATTATCGAAATGGTTAGCTCCATCTATAAATCTTTTGCATCAAAAGTCGAATAATTTGGTGGATTGGAATGAAT------TTTTGAAGGATGCCATTCTTTCAGTCAGTATAGCTTATTTCGGAATATTTATAGCATCCTTTTTATATAAACCCATTTATTCTTCTTTCAAAAATTTTGAGTTAATTAATTC---------ATTTGTTACAAAGGGTCCTAAGAGAATTCTGTGGGACAAAATTCAAAATGGCGTATATGATTGGTCATATAATCGTGCTTACATAGATGCTTTTTATACAAGATTCTTGGTTGGTGCCATAAGAGGATTAGCCGAATTGACTCATTTTTTTG--------------------------------------------------------------------------------------------------------------------------------------------------------------------------------------------------------------------------------------------------------------------------------------------------------------------------------------------------------------------------------------------------------------------------------------------------------------------------------------------------------------------------------------------------------------------------------------------------------------------------------------------------------------------------------------------------------------------------------------------------------CC-TTGGTAT-GGAAACTTACTAAGTGATCGCTTTCAAATTCAGAGAAACCCCGGAATTAACAAAAAT-GGGCAATC-CTGAGCCAAATCCTGT-TTTCCGAAAACAAAC-----AAAGGTTAAG------------AAA--AAGGATAGGTGCAGAGACTC-AATGGAAGCTATTCTAAC-----AAATGGAGTGAAATACGTTGGTAGAGGA------ATCTTTCC-----ATCGAAACTTCA--GAAAG-------AAAAAGAATGAAG-TGAAGGATAAACG-------------TATATACATACGTATTGAATACTAT------------AT------------------------CAAATGATGATTAATGACGACCCGAATCCG------TA-TTTTTTCT-AT-----------------CAAAAATA---------G-AA-------GAATTGGT---------------GTAAATCAATTCTACATT--------GAAGAAAGCATCGAATATTCCTTGATC-AAATCATTCA--------CT-----CCATAGT----CTGATAGATC-----TTTTGAAGAACTGATTAATCGGACGAGAATAAAGATAGAGTCCCGTTCTACA-TGTCAATACCG-----------------GCAACAATGAAATTTATCGTA-AGAG----GAAAATCCGT-CGA-CTTTAAAAATCGTGAGGGTTCAAGTCCCTCTATCCCCA--------------------AAAAGACTATTT-------GACTCCCCAACTAT-TT-----AT-C---CGACCCC--TT--------TT-CC-TTAGCGGTTTCAAATTCCT-TATC------TTTCT-CATTCACTCTATTCTTT--------------------TCTTT-TAG-----------------------AAATGGA--TTTG------------AGCGTAAATGGCT-T---------TCTCT-----TATCACAAGT-C--TTG---------------------------TG----ATATATAT------------------TGATACACAT----A----------------------GAAATGAACATC------TTTGAGCAAGCAATCCCT---------AGTTGAATGATTCCCGATCAATA----------------TCAT------TACTATTACTCAT----ACGGAAACTTACAAA------GTCATCTTT-----TT---GAAGATCGACGAAATGTCCCGGCTTTCCGGCTTTGATA----AAA--TTTTTAATCTACTTT-TGTCCTT------------TT------------AATTGAC-----------ATAGG-----------------------------------------------------------------------------------CACCAGT--TCTCTA-------------------------------------------------------------------------------------------------------------------------------------------------------------------------------------------------------------------------------------------------------------------------------------------------------------------------------------------------------------------------------------------------------------------------------------------------------------------------------------------------------------------------------------------------------------------------------------------------------------------------------------------------------------------------------------------------------------------------------------------------------------------------------------------------------------------------------------------------------------------------------------------------------------------------------------------------------------------------------------------------------------------------------------------------------------------------------------------------------------------------------------------------------------------------------------------------------------------------------------------------------------------------------------------------------------------------------------------------------------------------------------------------------------------------------------------------------------------------------------------------------------------------------------------------------------------------------------------------------------------------------------------------------------------------------------------------------------------------------------------------------------------------------------------------------------------------------------------------------------------------------------------------------------------------------------------------------------------------------------------------------------------------------------------------------------------------------------------------------------------------------------------------------------------------------------------------------------------------------------------------------------------------------------------------------------------------------------------------------------------------------------------------------------------------------------------------------------------------------------------------------------------------------------------------------------------------------------------------------------------------------------------------------------------------------------------------------------------------------------------------------------------------------------------------------------------------------------------------------------------------------------------------------------------------------------------------------------------------------------------------------------------------------------------------------------------------------------------------------------------------------------------------------------------------------------------------------------------------------------------------------------------------------------------------------------------------------------------------------------------------------------------------------------------------------------------------------------------------------------------------------------------------------------------------------------------------------------------------------------------------------------------------------------------------------------------------------------------------------------------------------------------------------------------------------------------------------------------------------------------------------------------------------------------------------------------------------------------------------------------------------------------------------------------------------------------------------------------------------------------------------------------------------------------------------------------------------------------------------------------------------------------------------------------------------------------------------------------------------------------------------------------------------------------------------------------------------------------------------------------------------------------------------------------------------------------------------------------------------------------------------------------------------------------------------------
Browallia_speciosa    --------------------------------------------------------------------------------------------------------------------------------------------------------------------------------------------------------------------------------------------------------------------------------------------------------------------------------------------------------------------------------------------------------------------------------------------------------------------------------------------------------------------------------------------------------------------------------------------------------------------------------------------------------------------------------------------------------------------------------------------------------------------------------------------------------------------------------------------------------------------------------------------------------------------------------------------------------------------------------------------------------------------------------------------------------------------------------------------------------------------------------------------------------------------------------------------------------------------------------------------------------------------------------------------------------------------------------------------------------------------------------------------------------------------------------------------------------------------------------------------------------------------------------------------------------------------------------------------------------------------------------------------------------------------------------------------------------------------------------------------------------------------------------------------------------------------------------------------------------------------------------------------------------CTATGTTAATAGGAGCGGGACTTATTCTTTTCCCAACGGCAACAAAAAGTTTTCGCCGTATGTGGGCTTTTCCGAGTGTTTTATTGTTAAGCATAGTCATGATTTTTTCCGTTTTTCTGTCTATTCAGCAAATAAATAGCAGTTCCGTTTATCAATATGTATGGTCTTGGATCATCAGTAATGATTTTTCTTTAGACTNCGGATACTTGATCGACCCCCTTACTTCTATTATGTCAATATTAATCACTACTGTTGGAATTATGGTTCTTATTTATAGTGATAATTATATGGCTCATGATCAAGGCTATTTGAGATTTTTTGCTTATATGAGTTTGTTCAGTACTTCCATG-TTGGGATTAGTTACTAGTTCGAA-TTTGATACAAATTTATATTTTTTGGGAATTGGTTGGGC-TGTGTTCCTATCTATTAATAGGATTTTGGTTTACACGACCTGTTGCGGCAAATGCTTGTCAAAAAGCGTTTGTAACTAATCGTATAGGGGATTTTGGTTTATTATTAGGAATTTTAGGTTTTTATTGGATAACAGGGAGTTTCGAATTTAGGGATTTATTCGAAATATTCAATAACTTGATTT------ATAATAATGAGGTGAATTTTTTATTTGTTACTTTATGTGCTGTTCTCTTATTTGCCGGTGCAGTTGCTAAATCCGCCCAATTCCCCCTCCATGTATGGTTACCAGATGCCATGGAGGGGCCTACTCCTATTTCGGCTCTTATACATGCTGCTACTATGGTAGCGGCGGGAATTTTTCTTGTAGCTAGGCTTCTTCCTCTTTTCCGAGTTATACCTTACATAATGTATTTGATCTCGGTTATAGGAATAATAACAGTATTATTAGGA-GCTACTTTAGCTCTTGCTCAAAAAGACATTAAGAGAGGGTTAGCCTATTCCACAATGTCTCAATTAGGTTATATGATGTTAGCTCTAGGTATGGGGTCTTATCGAAGCGCTTTATTTCATTTGATTACTCATGCTTATTCCAAAGCTTTATTATTTTTAGGATCCGGATCCATTATTCATTCAATGGAAACTATTGTTGGATATTCTCCAGCTAAAAGCCAGAATATGGGTCTTATGGGAGGGTTAAG-AAAACACGTACCAATTACCAAAATCACATTTTTATTAGGTACACTTTCTCTTTGTGGTATTCCGCCTTTTGCTTGTTTTTGGTCCAAAGATGAAATTCTTAATGATAGTTGGTTGTATTCGCCAATTTTCGCAATAATAGCTTGGGCCACGGNNGGATTAACCGNATTTTATATGTTTCGGATCTATTTACTTACTTTTGAAGGGCATTTAAACGTTAATTTTCAAAATTATGATGGGAAACAAAAAACCCCTTTCTATTCAATATCTCTATGGGGT-----AAAAAAGGAGTT-AAGAAAAA---------CTGTTGCTTAGTAA------------------------CAATGAATA---------------------ATAATGAAAGTACTTATTTTTTTTCAA---------------------AAA-CCAAATATCCAATTGATG------AAAATGGAAGAAAGATGACACGACCTTT------TATGACTATTGCTCAAAATGAGCATACGACCCTTTATTCCTATCCTTATGAATCGGACAATACTATGCTATTCCCAATATTTATATTAGGGCTCTTTACTTTGTTTGTTGGATCTCTAGGAATTCCTTTCAATCAACNNGGN--GTA----AATTTGGATATATTATCGAAATGGTTAGCTCCATCTATAAATCTTTTGCATCAAAAGTCAAATAATTTGATGAATTGGAATGAAT------TTTTAAAGGATGCCGTTCTTTCAGTCAGTATAGCCTATTTCGGAATATTTATAGCATCCTTTTTATATAAACCCATTTATTCTTCTTTAAAAAAATTTGAGTTAATTAATTC---------ATTTGTTAAAAAGGGTCCAAGGAGAATTCTGTGGGACAAAATTCTAAATGGCGTATATGATTGGTCATATAATCGTGCTTACATAGATGCTTTTTATACAAGATTCTTGGTTGGTGGGATAAGAGGATTAGCTGAATTTACTCATTTTTTTG--------------------------------------------------------------------------------------------------------------------------------------------------------------------------------------------------------------------------------------------------------------------------------------------------------------------------------------------------------------------------------------------------------------------------------------------------------------------------------------------------------------------------------------------------------------------------------------------------------------------------------------------------------------------------------------------------------------------------------------------------------CC-TTGGTAT-GGAAACTTACTAAGTGATCACTTTCAAATTCAGAGAAACCCTGGAATTAACAAAAAT-GGGCAATC-CTGAGCCAAATCCTGT-TTTCCGAAAACAAAC-----AAAGGTTAAG------------AAA--AAGGATAGGTGCAGAGACTC-AATGGAAGCTATTCTAAC-----AAATGGAGTTAAATGCGTTGGTAGAGGA------ATCTTTAC-----ATCGAAACTTCA--GAAAG---AAAAAAAAAGAATGAAG-TGAAAGATAAACG-------------TATATACATACGTATTGAATACTAT------------AT------------------------CAA---ATGATTAATGACGACCCGAATCCG------TA-TTTTTTCT-AT-----------------AAAAAATC---------G-AA-------GAATTGGT---------------GTAAATAGATTCTACATT--------GAAGAAAGAATCGAATATTCCTTGATC-AAATCATTCA--------CT-----CCATAGT----CTGATAACTT-----TTTTGGA-AACTGGTTAATCGGACGAGAATAAAGATAGAGTCCCGTTCTACA-TGTCAATACCGGAACAATGNNATTTACCGCAACAATGAAATTTATTGTA-NGAG----GAAAATCCGT-------------------TGGGTTTAAGTCCTNTTTCTCCAA--------------------AAGACNNTATTT-------CACTCCCCAACTAT-TTATCAAAT-----CAAACCC--CT--------TTTCC-TTAAGCGGTCCAAATTCCT-TATC------TTTCT-CATTCCCTCTATTCTTT--------------------TCTTT-TAG-----------------------AAATGGA--TTTG------------AGTGTAAATGGCT-T---------TCTCT-----TATCANAAGT-C--TTG---------------------------TG----ATATATA-------------------TGATACACAT----A----------------------GAAATGAACATC------TTTGAGCAAGCAATCCCT---------AGTTGAATGATTCCCGATCAATA----------------TCAT------TACTATTACTCAT----ACTGAAACTTACAAA------GTCAGCTTT-----TT---GAAGATCGACGAAAT--------GTCCCGGCTTTGATA----AAA--TTTTTAATCTACTTT-TGCCCTT------------TT------------AATTGAC-----------ATAGG-----------------------------------------------------------------------------------CCCCAGT--ATCCTA-------------------------------------------------------------------------------------------------------------------------------------------------------------------------------------------------------------------------------------------------------------------------------------------------------------------------------------------------------------------------------------------------------------------------------------------------------------------------------------------------------------------------------------------------------------------------------------------------------------------------------------------------------------------------------------------------------------------------------------------------------------------------------------------------------------------------------------------------------------------------------------------------------------------------------------------------------------------------------------------------------------------------------------------------------------------------------------------------------------------------------------------------------------------------------------------------------------------------------------------------------------------------------------------------------------------------------------------------------------------------------------------------------------------------------------------------------------------------------------------------------------------------------------------------------------------------------------------------------------------------------------------------------------------------------------------------------------------------------------------------------------------------------------------------------------------------------------------------------------------------------------------------------------------------------------------------------------------------------------------------------------------------------------------------------------------------------------------------------------------------------------------------------------------------------------------------------------------------------------------------------------------------------------------------------------------------------------------------------------------------------------------------------------------------------------------------------------------------------------------------------------------------------------------------------------------------------------------------------------------------------------------------------------------------------------------------------------------------------------------------------------------------------------------------------------------------------------------------------------------------------------------------------------------------------------------------------------------------------------------------------------------------------------------------------------------------------------------------------------------------------------------------------------------------------------------------------------------------------------------------------------------------------------------------------------------------------------------------------------------------------------------------------------------------------------------------------------------------------------------------------------------------------------------------------------------------------------------------------------------------------------------------------------------------------------------------------------------------------------------------------------------------------------------------------------------------------------------------------------------------------------------------------------------------------------------------------------------------------------------------------------------------------------------------------------------------------------------------------------------------------------------------------------------------------------------------------------------------------------------------------------------------------------------------------------------------------------------------------------------------------------------------------------------------------------------------------------------------------------------------------------------------------------------------------------------------------------------------------------------------------------------------------------------------------------
Brugmansia_arborea    -------------------------------------------------------------------------------------------------------------------------------------------------------------------------------------------------------------------------------------------------------------------------------------------------------------------------------------------------------------------------------------------------------------------------------------------------------------------------------------------------------------------CGCATCGCGTCG--CCCCCCGCA--CAGCGC---GCCCAAA-TTCTT---GGCCGCGGCA--GTGTCGT-GGGG-CGG-ATACTGGCCTCC--CGT----GCGCCTC--GAG-CTCGCGGCTGGCCTAAAT-GCG-AGT-CCACGTCGAC-GG-ACG-TCACGGCAA---GTGGTGGTT-GA-AGCTCAG----CTCT--C-GTAG--TGCCGTGGCTGCAGACCGTCGCC-CGTT-TGGGCT-CCTAGACCC-TTCGC-GCGCTT-------AG---GCGC--TCCGACC-G--------------------------------------------------------------------------------------------------------------------------------------------------------------------------------------------------------------------------------------------------------------------------------------------------------------------------------------------------------------------------------------------------------------------AATTATGTATTAGATATACTAATACCCTACCCCGTTCATCTGGAAATCTTGGTTCAAACTCTTCGCTATTGGGTAAAAGATGCCTCTTCTTTACATTTATTACGATTCTTTCTCCACGAATATTGGAATTTGAATAGTCTTATTACTTCAAAGAAGCCCGGTTACTCCTTTTCCAAAAAAAATAAAAGATTCTTCTTCTTCTTATATAATTCTTATGTATATGAATGCGAATACACTTTCGTCTTTCTACGGAACCAATCTTCTCATTTAGGATCAACATCTTTTAGAGCCCTTCTTGAACGAATATATTTCTATGGAAAAATAGAACGTCTTGTAGAAGTCTTTGCTAAGGATTTTCAGGTTACCCTATGGTTATTCAAGGAT------CCTTTCATGCATTATGTTAGGTATCAAGGAAAATCAATTCTGGCTTCAAAAGGGACGTTTCTTTTTATGAATAAATGGAAATTTTACCTTGTCAATTTTTGGCAATGTCATTTTTCTCTGTGCTTTCACACAGGAAGGATCCATATAAACCAATTATCCAACCATTCCCG------TGACTTTATGGGCTATCTTTCAAGTGTGCGACTAAATCATTCAATGGTACGTAGTCAAATGTTC-GAAAA--------------------------------------------------------------------------------------------------------------------------------------------------------------------------------------------------------------------------------------------------------------------------------------------------------------------------------------------------------------------------------------------------------------------------------------------------------------------------------------------------------------------------------------------------------------------------------------------------------------------------------------------------------------------------------------------------------------------------------------------------------------------------------------------------------------------------------------------------------------------------------------------------------------------------------------------------------------------------------------------------------------------------------------------------------------------------------------------------------------------------------------------------------------------------------------------------------------------------------------------------------------------------------------------------------------------------------------------------------------------------------------------------------------------------------------------------------------------------------------------------------------------------------------------------------------------------------------------------------------------------------------------------------------------------------------------------------------------------------------------------------------------------------------------------------------------------------------------------------------------------------------------------------------------------------------------------------------------------------------------------------------------------------------------------------------------------------------------------------------------------------------------------------------------------------------------------------------------------------------------------------------------------------------------------------------------------------------------------------------------------------------------------------------------------------------------------------------------------------------------------------------------------------------------------------------------------------------------------------------------------------------------------------------------------------------------------------------------------------------------------------------------------------------------------------------------------------------------------------------------------------------------------------------------------------------------------------------------------------------------------------------------------------------------------------------------------------------------------------------------------------------------------------------------------------------------------------------------------------------------------------------------------------------------------------------------------------------------------------------------------------------------------------------------------------------------------------------------------------------------------------------------------------------------------------------------------------------------------------------------------------------------------------------------------------------------------------------------------------------------------------------------------------------------------------------------------------------------------------------------------------------------------------------------------------------------------------------------------------------------------------------------------------------------------------------------------------------------------------------------------------------------------------------------------------------------------------------------------------------------------------------------------------------------------------------------------------------------------------------------------------------------------------------------------------------------------------------------------------------------------------------------------------------------------------------------------------------------------------------------------------------------------------------------------------------------------------------------------------------------------------------------------------------------------------------------------------------------------------------------------------------------------------------------------------------------------------------------------------------------------------------------------------------------------------------------------------------------------------------------------------------------------------------------------------------------------------------------------------------------------------------------------------------------------------------------------------------------------------------------------------------------------------------------------------------------------------------------------------------------------------------------------------------------------------------------------------------------------------------------------------------------------------------------------------------------------------------------------------------------------------------------------------------------------------------------------------------------------------------------------------------------------------------------------------------------------------------------------------------------------------------------------------------------------------------------------------------------------------------------------------------------------------------------------------------------------------------------------------------------------------------------------------------------------------------------------------------------------------------------------------------------------------------------------------------------------------------------------------------------------------------------------------------------------------------------------------------------------------------------------------------------------------------------------------------------------------------------------------------------------------------------------------------------------------------------------------------------------------------------------------------------------------------------------------------------------------------------------------------------------------------------------------------------------------------------------------------------------------------------------------------------------------------------------------------------------------------------------------------------------------------------------------------------------------------------------------------------------------------------------------------------------------------------------------------------------------------------------------------------------------------------------------------------------------------------------------------------------------------------------------------------------------------------------------------------------------------------------------------------------------------------------------------------------------------------------------------------------------------------------------------------------------------------------------------------------------------------------------------------------------------------------------------------------------------------------------------------------------------------------------------------------------------------------------------------------------------------------------------------------------------------------------------------------------------------------------------------------------------------------------------------------------------------------------------------------------------------------------------------------------------------------------------------------------------------------------------------------------------------------------------------------------------------------------------------------------------------------------------------------------------------------------------------------------------------------------------------------------------------------------------------------------------------------------------------------------------------------------------------------------------------------------------------------------------------------------------------------------------------------------------------------------------------------------------------------------
Brugmansia_aurea    -------------------------------------------------------------------------------------------------------------------------------------------------------------------------------------------------------------------------------------------------------------------------------------------------------------------------------------------------------------------------------------------------------------------------------------------------------------------------------------------------------------------------------------------------------------------------------------------------------------------------------------------------------------------------------------------------------------------------------------------------------------------------------------------------------------------------------------TAGGTCGATTTTGTTGGAAAAT------------CCAGGTTATAACA------ATAAATTTAGTTTACTAATTGTGAAACGTTTAATTACTCGAATGTATCAACAGAATCATTTTCTTAT------------TTTTACTAATGATTCTAACAAAAATC------CATTTTTGAGGTGCAACAAGAGTTTGTATTCTCAAATGATATCAGAGGGATTTCCATTTATTGTGGAAATGCCCTTTTCTCTACGATTAATATCTTCTTTATCTTCT------TTCGAAGGCAAAAAGA---------------------------TTTTCAAATCTCATAATTTCCGATCAATTCATTCAACATTTCCTTTTTTAGAGGACAATTTTTCACATCTAAATTATGTATTAGATATACTAATACCCTACCCCGTTCATCTGGAAATCTTGGTTCAAACTCTTCGCTATTGGGTAAAAGATGCCTCTTCTTTACATTTATTACGATTCTTTCTCCACGAATATTGGAATTTGAATAGTCTTATTACTTCAAAGAAGCCCGGTTACTCCTTTTCCAAAAAAAATAAAAGATTCTTCTTCTTCTTATATAATTCTTATGTATATGAATGCGAATCCACTTTCGTCTTTCTACGGAACCAATCTTCTCATTTAGGATCAACATCTTTTAGAGCCCTTCTTGAACGAATATATTTCTATGGAAAAATAGAACGTCTTGTAGAAGTCTTTGCTAAGGATTTTCAGGTTACCCTATGGTTATTCAAGGAT------CCTTTCATGCATTATGTTAGGTATCAAGGAAAATCAATTCTGGCTTCAAAAGGGACGTTTCTTTTTATGAATAAATGGAAATTTTACCTTGTCAATTTTTGGCAATGTCATTTTTCTCTGTGCTTTCACATAGGAAGGATCCATATAAACCAATTATCCAACCATTCCCG------TGACTTTATGGGCTATCTTTCAAGTGTGCGACTAAATCATTCAATGGTACGTAGTC--------------CTATGTTAATAGGGGCGGGACTTATTCTTTTTCCAACGGCAACAAAAAGTTTTCGACGTATGTGGGCTTTTCAGAGTGTTTTATTGTTAAGCATAGTCATGATTTTTTCAATCTACCTGTCTATTCAGCAAATAAATAGCAGTTCTTTTTATCAATATATATGGTCTTGGATCATCAATAATGATTTTTCTTTAGACTTCGGATACTTGATTGACCCACTTACTTCTATTATGTCAATATTAATCACTACTGTTGGAATTATGGTTCTTATTTATAGTGATAATTATATGGCCCATGATCAAGGCTATTTGAGATTTTTTGCTTATATGAGTTTTTTCAGTACTTCCATG-TTAGGATTAGTTACTAGTTCGAA-TTTGATACAAATTTATATTTTTTGGGAATTGGTTGGGC-TGTGTTCCTATCTATTAATAGGATTTTGGTTTACACGACCTGTTGCGGCAAATGCTTGTCAAAAAGCGTTTGTAACTAATCGTGTAGGGGATTTTGGTTTATTATTAGGAATTTTAGGTTTTTATTGGATAACGGGAACTTTCGAATTTAGGGATTTATTCGAAATATTCAATAACTTGATTT------ATAATAATGAGGTCAATTTTTTATTTGTTACTTTATGCGCTGTTCTCTTATTTGCCGGTGCAGTTGCTAAATCCGCCCAATTCCCCCTTCATGTATGGTTACCTGATGCCATGGAGGGGCCTACTCCTATTTCGGCTCTTATACATGCTGCTACTATGGTAGCGGCGGGAATTTTTCTTGTAGCTCGGCTTCTTCCTCTTTTCAGAGTTATACCTTACATAATGTATTTCATCTCGGTTATAGGAATAATAACAGTATTATTAGGA-GCTACTTTAGCTCTTGCTCAAAAAGACATTAAGAGAGCTTTAGCCTATTCCACAATGTCTCAATTGGGTTATATGATGTTAGCTCTAGGTATGGGGTCTTATCGAAGCGCTTTATTTCATTTGATTACTCATGCTTATTCCAAAGCATTATTATTTTTAGGATCCGGATCCATTATTCATTCAATGGAAACTATTGTTGGATATTCTCCAGCTAAAAGCCAGAATATGGGTCTTATGGGAGGTTTAAG-AAAACATGTCCCAATTACCAAAATCACATTTTTATTAGGTACACTTTCTCTTTGTGGTATTCCACCTCTTGCTTGTTTTTGGTCCAAAGATGAAATTCTTAATGATAGTTGGTTGTATTCGCCAATTTTCGCAATAATAGCTTGGGCCACGGCGGGATTAACCGCATTTTATATGTTTCGGATCTATTTACTTACTTTTGAAGGACATTTAAACGTCCATTTTAAAAATTATGGTGGGAAACACAAAACCCCTTTCTATTCAATATCTCTATGGGGT-----AAAAACGGAGTT-AAGAAAAA---------CTTTTGTTTATTAA------------------------CAATGAATA---------------------ATAATGAAAGTACTTATTTTTTTTCAA---------------------AAA-CTAAATATCCAATTGATA------AAAATGGAAGAAAGATGACACGACCTTT------TATGACTCTTGCTCATTTTGAGCATAAAGCGGTTTATTCCTATCCTTATGAATCGGACAATACTATGCTATTCCCAATATTTGTATTAGGCCTTTTTACTTTGTTTGTTGGATCTCTAGGAATTCCTTTCAACCAAGAGGGA--GTT----AATTTGGATATATTATCGAAATGGTTAGCTCCATCTATAAATCTTTTGCATCAAAAGTCGAATAATTCGATAGAGTGGAATGAAT------TTTTAAAGGATGCAGTTCTTTCAGTCAGTATAGCTTATTTCGGAATATTTATAGCATCCTTTTTATATAAACCCGTTTATTCTTCTTTAAAAAATTTTGAGTTAATTAATTC---------TTTTGTTAAAAAGGGTCCTAAGAGAATTCTGTGGGACAAAATTCTAAATGGCATATATGATTGGTCATATAATCGTGCTTACATAGATGCTTTTTATACAAGATTCTTAGTTGGTGGGATAAGAGGATTAGCTGAAGTTACTCATTTTTTTG--------------------------------------------------------------------------------------------------------------------------------------------------------------------------------------------------------------------------------------------------------------------------------------------------------------------------------------------------------------------------------------------------------------------------------------------------------------------------------------------------------------------------------------------------------------------------------------------------------------------------------------------------------------------------------------------------------------------------------------------------------CC-TTGGTAT-GGAAACTTACTAAGTGATCACTTTCAAATTCAGAGAAACCCTGGAATTAACAAAAAT-GGGCAATC-CTGAGCCAAATCCTGT-TTTCTGAAAACAAAC-----AAAGGTTCAG----------AAAAA--AAGGATAGGTGCAGAGACTC-AATGGAAGCTATTCTAAC-----AAATGGAGTTAAATGCGTTGGTAGAGGA------ATCTTTACATCGAATCGAAACTTCA--GAAAG-------AAAAAGAATGAAG-TGAAGGATAAACG-------------TATATACATACGTATTGAATACTAT------------AT------------------------CAA---ATGATTAATGACGACCCGAATCCG------TA-TTTTTTCT-AT-----------------AAAAAATA---------G-AA-------GAATTGGT---------------GTGACTCGATTCTACATT--------GAAGAAAGAATCGAATATTCATTGATC-AAATCATTCA--------CT-----CCACAGT----CTGATAGATC-----TTTTGAAGAACTGATTAATCGGACGAGAATAAAGATAGAGTCCCGTTCTACA-TGTCAATACCG-----------------GCAACAATGAAATTTATAGTA-AGAG----GAAAATCCGT-CGA-CTTTAAAAATCGTGAGGGTTCAAGTCCCTCTATCCCCA--------------------AAAAGACTATTT-------CACTCCCCAACTAT-TT-----AT-C---CGACCCC---T--------TT-CC-TTAGCGGTTCCAAATTCCT-TATC------TTTCT-CATTCACTCTAT-------------------------TCTTT-GAG-----------------------AAATGGA--TTTT------------TGCGTAAATGGCT-T---------TCTCT-----TATCACAAGT-C--TTG---------------------------TG----ATATATA-------------------TGATACACAT----A----------------------GAAATGAACATC------TTTGAGCAAGGAATCCCT---------AGTTGAATGATTCCCGATCAATA-----------------CAA------TATCATTACTCAT----ACTGAAACTTACAAA------GGCATCTTT-----TT---GAAGATCGAAGAAAT--------TCCCCGGCTTTGATA----AAA-CTTTTTAATTGACTTT-TGTCCTT------------TT------------ACTTGACAAGTT------CTATA------------------------------------------------------------------------------------ACCAGT--ATCATA-------------------------------------------------------------------------------------------------------------------------------------------------------------------------------------------------------------------------------------------------------------------------------------------------------------------------------------------------------------------------------------------------------------------------------------------------------------------------------------------------------------------------------------------------------------------------------------------------------------------------------------------------------------------------------------------------------------------------------------------------------------------------------------------------------------------------------------------------------------------------------------------------------------------------------------------------------------------------------------------------------------------------------------------------------------------------------------------------------------------------------------------------------------------------------------------------------------------------------------------------------------------------------------------------------------------------------------------------------------------------------------------------------------------------------------------------------------------------------------------------------------------------------------------------------------------------------------------------------------------------------------------------------------------------------------------------------------------------------------------------------------------------------------------------------------------------------------------------------------------------------------------------------------------------------------------------------------------------------------------------------------------------------------------------------------------------------------------------------------------------------------------------------------------------------------------------------------------------------------------------------------------------------------------------------------------------------------------------------------------------------------------------------------------------------------------------------------------------------------------------------------------------------------------------------------------------------------------------------------------------------------------------------------------------------------------------------------------------------------------------------------------------------------------------------------------------------------------------------------------------------------------------------------------------------------------------------------------------------------------------------------------------------------------------------------------------------------------------------------------------------------------------------------------------------------------------------------------------------------------------------------------------------------------------------------------------------------------------------------------------------------------------------------------------------------------------------------------------------------------------------------------------------------------------------------------------------------------------------------------------------------------------------------------------------------------------------------------------------------------------------------------------------------------------------------------------------------------------------------------------------------------------------------------------------------------------------------------------------------------------------------------------------------------------------------------------------------------------------------------------------------------------------------------------------------------------------------------------------------------------------------------------------------------------------------------------------------------------------------------------------------------------------------------------------------------------------------------------------------------------------------------------------------------------------------------------------------------------------------------------------------------------------------------------------------
Brugmansia_sanguinea    --------------------------------------------------------------------------------------------------------------------------------------------------------------------------------------------------------------------------------------------------------------------------------------------------------------------------------------------------------------------------------------------------------------------------------------------------------------------------------------------------------------------------------------------------------------------------------------------------------------------------------------------------------------------------------------------------------------------------------------------------------------------------------------------------------------------------------------------------------------------------------------------------------------------------------------------------------------------------------------------------------------------------------------------------------------------------------------------------------------------------------------------------------------------------------------------------------------------------------------------------------------------------------------------------------------------------------------------------------------------------------------------------------------------------------------------------------------------------------------------------------------------------------------------------------------------------------------------------------------------------------------------------------------------------------------------------------------------------------------------------------------------------------------------------------------------------------------------------------------------------------------------------------CTATGTTAATAGGGGCGGGACTTATTCTTTTTCCAACGGCAACAAAAAGTTTTCGCCGTATGTGGGCTTTTCAGAGTGTTTTATTGTTAAGCATAGTCATGATTTTTTCAATCTACCTGTCTATTCAGCAAATAAATAGCAGTTCTTTTTATCAATATGTATGGTCTTGGATCATCAATAATGATTTTTCTTTAGACTTCGGATACTTGATTGACCCACTTACTTCTATTATGTCAATATTAATCACTACTGTTGGAATTATGGTTCTTATTTATAGTGATAATTATATGGCTCATGATCAAGGCTATTTGAGATTTTTTGCTTATATGAGTTTTTTCACTACTTCCATG-TTGGGATTAGTTACTAGTTCGAA-TTTGATACAAATTTATATTTTTTGGGAATTGGTTGGGC-TGTGTTCCTATCTATTAATCGGATTTTGGTTTACACGACCTGTTGCGGCAAATGCTTGTCAAAAAGCGTTTGTAACTAATCGTGTAGGGGATTTTGGTTTATTATTAGGAATTTTAGGTTTTTATTGGATAACGGGAACTTTCGAATTTAGGGATTTATTCGAAATATTCAATAACTTGATTT------ATAATAATGAGGTCAATTTTTTATTTGTTACTTTATGCGCTGTTCTCTTATTTGCCGGTGCAGTTGCTAAATCCGCCCAATTCCCCCTTCATGTATGGTTACCTGATGCCATGGAGGGGCCTACTCCTATTTCGGCTCTTATACATGCTGCTACTATGGTAGCGGCGGGAATTTTTCTTGTAGCTCGGCTTCTTCCTCTTTTCAGAGTTATACCTTACATAATGTATTTCATCTCGGTTATAGGAATAATAACAGTATTATTAGGA-GCTACTTTAGCTCTTGCTCAAAAAGACATTAAGAGAGCTTTAGCCTATTCCACAATGTCTCAATTGGGTTATATGATGTTAGCTCTAGGTATGGGGTCTTATCGAAGCGCTTTATTTCATTTGATTACTCATGCTTATTCCAAAGCATTATTATTTTTAGGATCCGGATCCATTATTCATTCAATGGAAACTATTGTTGGATATTCTCCAGCTAAAAGCCAGAATATGGGTCTTATGGGAGGTTTAAG-AAAACATGTCCCAATTACCAAAATCACATTTTTATTAGGTACACTTTCTCTTTGTGGTATTCCACCTCTTGCTTGTTTTTGGTCCAAAGATGAAATTCTTAATGATAGTTGGTTGTATTCACCAATTTTCGCAATAATAGCTTGGGCCACGGCGGGATTAACCGCATTTTATATGTTTCGGATCTATTTACTTACTTTTGAAGGGCATTTAAACGTCCATTTTCAAAATTATGGTGGGAAAAACAAAACCCCTTTCTATTCAATATCTCTATGGGGT-----AAAAACGGAGTT-AAGAAAAA---------CTCTTGTTTATTAA------------------------CAATGAATA---------------------ATAATGAAAGTACTTATTTTTTTTCAA---------------------AAA-CTAAATATCCAATTGAGA------AAAATGGAAGAAAGATGACACGACCTTT------TATGACTCTTGCTCATTTTGAGCATAAAGCGGTTTATTCCTATCCTTATGAATCGGACAATACTATGCTATTCCCAATATTTGTATTAGGCCTCTTTACTTTGTTTGTTGGATCTCTAGGAATTCCTTTCAACCAAGAGGGA--GTG----AATTTGGATATATTATCAAAATGGTTAGCTCCATCTATAAATCTTTTGCATCAAAAGTCGAATAATTCGATGGAGTGGAATGAAT------TTTTAAAGGATGCAGTTCTTTCAGTCAGTATAGCTTATTTCGGAATATTTATAGCATCCTTTTTATATAAACCCGTTTATTCTTCTTTAAAAAATTTTGAGTTAATTAATTC---------TTTTGTTAAAAAGGGTCCTAAGAGAATTCTGTGGGACAAAATTCTAAATGGCATATATGATTGGTCATATAATCGTGCTTACATAGATTCTTTTTATACAAGATTCTTAGTTGGTGGGATAAGAGGATTAGCTGAATTTACTCATTTTTTTG--------------------------------------------------------------------------------------------------------------------------------------------------------------------------------------------------------------------------------------------------------------------------------------------------------------------------------------------------------------------------------------------------------------------------------------------------------------------------------------------------------------------------------------------------------------------------------------------------------------------------------------------------------------------------------------------------------------------------------------------------------CC-TTGGTAT-GGAAACTTACTAAGTGATCACTTTCAAATTCAGAGAAACCCTGGAATTAACAAAAAT-GGGCAATC-CTGAGCCAAATCCTGT-TTTCTGAAAACAAAC-----AAAGGTTCAG----------AAAAA--AAGGATAGGTGCAGAGACTC-AATGGAAGCTATTCTAAC-----AAATGGAGTTAAATGCGTTGGTAGAGGA------ATCTTTAC-----ATCGAAACTTCA--CAAAG-------AAAAAGAATGAAG-TGAAGGATAAACG-------------TATATACATACGTATTGAATACTAT------------AT------------------------CAA---ATGATTAATGACGACCCGAATTCG------TA-TTTTTTCT-AT-----------------AAAAAATA---------G-AA-------GAATTGGT---------------GTGACTCGATTCTACATT--------GAAGAAAGAATCGAATATTCATTGATC-AAATCATTCA--------CT-----CCACAGT----CTGATAGATC-----TTTTGAAGAACTGATTAATCGGACGAGAATAAAGATAGAGTCCCGTTCTACA-TGTCAATACCG-----------------GCAACAATGAAATTTATAGTA-AGAG----GAAAATCCGT-CGA-CTTTAAAAATCGTGAGGGTTCAAGTCCCTCTATCCCCA--------------------AAAAGACTATTT-------CACTCCCCAACTAT-TT-----AT-C---TGACCCC---T--------TT-CC-TTAGCGGTTCCAAATTCCT-TATC------TTTCT-CATTCACTCTAT-------------------------TCTTT-GAG-----------------------AAATGGA--TTTT------------TGCGTAAATGGCT-T---------TCTCT-----TATCACAAGT-C--TTG---------------------------TG----ATATATA-------------------TGATACACAT----A----------------------GAAATGAACATC------TTTGAGCAAGGAATCCCT---------AGTTGAATGATTCCCGATCAATA-----------------CAA------TATCATTACTCAT----ACTGAAACTTACAAA------GTCATCTTT-----TT---GAAGATCGAAGAAAT--------TCCCCGGCTTTGATA----AAA-CTTTTTAATCGACTTT-TGTCCTT------------TT------------ACTTGACAAGTT------CTATA------------------------------------------------------------------------------------ACCAGT--ATCATA-------------------------------------------------------------------------------------------------------------------------------------------------------------------------------------------------------------------------------------------------------------------------------------------------------------------------------------------------------------------------------------------------------------------------------------------------------------------------------------------------------------------------------------------------------------------------------------------------------------------------------------------------------------------------------------------------------------------------------------------------------------------------------------------------------------------------------------------------------------------------------------------------------------------------------------------------------------------------------------------------------------------------------------------------------------------------------------------------------------------------------------------------------------------------------------------------------------------------------------------------------------------------------------------------------------------------------------------------------------------------------------------------------------------------------------------------------------------------------------------------------------------------------------------------------------------------------------------------------------------------------------------------------------------------------------------------------------------------------------------------------------------------------------------------------------------------------------------------------------------------------------------------------------------------------------------------------------------------------------------------------------------------------------------------------------------------------------------------------------------------------------------------------------------------------------------------------------------------------------------------------------------------------------------------------------------------------------------------------------------------------------------------------------------------------------------------------------------------------------------------------------------------------------------------------------------------------------------------------------------------------------------------------------------------------------------------------------------------------------------------------------------------------------------------------------------------------------------------------------------------------------------------------------------------------------------------------------------------------------------------------------------------------------------------------------------------------------------------------------------------------------------------------------------------------------------------------------------------------------------------------------------------------------------------------------------------------------------------------------------------------------------------------------------------------------------------------------------------------------------------------------------------------------------------------------------------------------------------------------------------------------------------------------------------------------------------------------------------------------------------------------------------------------------------------------------------------------------------------------------------------------------------------------------------------------------------------------------------------------------------------------------------------------------------------------------------------------------------------------------------------------------------------------------------------------------------------------------------------------------------------------------------------------------------------------------------------------------------------------------------------------------------------------------------------------------------------------------------------------------------------------------------------------------------------------------------------------------------------------------------------------------------------------------------------------
[truncated: 11,133,850 more chars]
