# Supplementary material for: A phylogenetic framework for evolutionary study of the nightshades (Solanaceae): a dated 1000-tip tree
Source: BMC Evol Biol. 2013 Sep 30;13:214. doi: 10.1186/1471-2148-13-214 (PMC3850475; doi:10.1186/1471-2148-13-214)
Supplement: Additional file 7 — Supermatrix partitions (RAxML input). Details of the partitioning scheme used in the supermatrix for the Maximum Likelihood analysis in RAxML. [file 1471-2148-13-214-S7.txt]

DNA, ITS = 1-805
DNA, matK = 806-1832
DNA, ndhF = 1833-3956
DNA, psbA = 3957-4684
DNA, trnLF = 4685-6171
DNA, trnSG = 6172-7371
DNA, waxy = 7372-10672
