# Supplementary material for: A phylogenetic framework for evolutionary study of the nightshades (Solanaceae): a dated 1000-tip tree
Source: BMC Evol Biol. 2013 Sep 30;13:214. doi: 10.1186/1471-2148-13-214 (PMC3850475; doi:10.1186/1471-2148-13-214)
Supplement: Additional file 8 — Supermatrix excluded regions (RAxML input). Details of the excluded regions within the supermatrix alignment file in RAxML. [file 1471-2148-13-214-S8.txt]

56-205 246-248 261-262 268-275 280-282 302-304 512-514 531-569 706-707 766-772 4289-4294 4386-4409 4810-4826 4937-4943 5097-5113 5575-5599 5609-5631 5639-5654 5701-5734 6157-6158 6189-6193 6388-6421 6495-6539 7091-7301 7460-7557 7570-7761 7769-7778 7935-8323 8337-8622 8662-8717 8751-8756 8764-8770 8801-8802 8807-8812 8906-8994 9088-9092 9113-9115 9249-9251 9726-9787 9795-9796
