# Supplementary material for: A phylogenetic framework for evolutionary study of the nightshades (Solanaceae): a dated 1000-tip tree
Source: BMC Evol Biol. 2013 Sep 30;13:214. doi: 10.1186/1471-2148-13-214 (PMC3850475; doi:10.1186/1471-2148-13-214)
Supplement: Additional file 9 — BEAST xml input file. Input file used for Bayesian relaxed molecular clock dating analysis in BEAST. [file 1471-2148-13-214-S9.xml]

<?xml version="1.0" standalone="yes"?>

<!-- Generated by BEAUTi v1.6.1                                              -->
<!--       by Alexei J. Drummond and Andrew Rambaut                          -->
<!--       Department of Computer Science, University of Auckland and        -->
<!--       Institute of Evolutionary Biology, University of Edinburgh        -->
<!--       http://beast.bio.ed.ac.uk/                                        -->
<beast>

	<!-- The list of taxa to be analysed (can also include dates/ages).          -->
	<!-- ntax=1076                                                               -->
	<taxa id="taxa">
		<taxon id="Ipomoea"/>
		<taxon id="Acnistus_arborescens"/>
		<taxon id="Anisodus_acutangulus"/>
		<taxon id="Anisodus_carniolicoides"/>
		<taxon id="Anisodus_luridus"/>
		<taxon id="Anisodus_tanguticus"/>
		<taxon id="Anthocercis_angustifolia"/>
		<taxon id="Anthocercis_gracilis"/>
		<taxon id="Anthocercis_ilicifolia"/>
		<taxon id="Anthocercis_intricata"/>
		<taxon id="Anthocercis_littorea"/>
		<taxon id="Anthocercis_myosotidea"/>
		<taxon id="Anthocercis_racemosa"/>
		<taxon id="Anthocercis_sylvicola"/>
		<taxon id="Anthocercis_viscosa"/>
		<taxon id="Anthotroche_blackii"/>
		<taxon id="Anthotroche_myoporoides"/>
		<taxon id="Anthotroche_pannosa"/>
		<taxon id="Anthotroche_walcottii"/>
		<taxon id="Athenaea_pogogena"/>
		<taxon id="Athenaea_sp"/>
		<taxon id="Atropanthe_sinensis"/>
		<taxon id="Atropa_belladonna"/>
		<taxon id="Atropa_komarovii"/>
		<taxon id="Aureliana_fasciculata"/>
		<taxon id="Benthamiella_patagonica"/>
		<taxon id="Benthamiella_skottsbergii"/>
		<taxon id="Bouchetia_anomala"/>
		<taxon id="Bouchetia_erecta"/>
		<taxon id="Brachistus_stramoniifolius"/>
		<taxon id="Browallia_eludens"/>
		<taxon id="Browallia_speciosa"/>
		<taxon id="Brugmansia_arborea"/>
		<taxon id="Brugmansia_aurea"/>
		<taxon id="Brugmansia_sanguinea"/>
		<taxon id="Brunfelsia_americana"/>
		<taxon id="Brunfelsia_uniflora"/>
		<taxon id="Calibrachoa_parviflora"/>
		<taxon id="Calibrachoa_pygmaea"/>
		<taxon id="Calibrachoa_sellowiana"/>
		<taxon id="Capsicum_annuum"/>
		<taxon id="Capsicum_baccatum"/>
		<taxon id="Capsicum_campylopodium"/>
		<taxon id="Capsicum_cardenasii"/>
		<taxon id="Capsicum_ceratocalyx"/>
		<taxon id="Capsicum_chacoense"/>
		<taxon id="Capsicum_chinense"/>
		<taxon id="Capsicum_ciliatum"/>
		<taxon id="Capsicum_coccineum"/>
		<taxon id="Capsicum_eximium"/>
		<taxon id="Capsicum_flexuosum"/>
		<taxon id="Capsicum_frutescens"/>
		<taxon id="Capsicum_galapagoense"/>
		<taxon id="Capsicum_geminifolium"/>
		<taxon id="Capsicum_hunzikerianum"/>
		<taxon id="Capsicum_lanceolatum"/>
		<taxon id="Capsicum_lycianthoides"/>
		<taxon id="Capsicum_minutiflorum"/>
		<taxon id="Capsicum_pereirae"/>
		<taxon id="Capsicum_pubescens"/>
		<taxon id="Capsicum_recurvatum"/>
		<taxon id="Capsicum_rhomboideum"/>
		<taxon id="Capsicum_schottianum"/>
		<taxon id="Capsicum_tovarii"/>
		<taxon id="Capsicum_villosum"/>
		<taxon id="Cestrum_acutifolium"/>
		<taxon id="Cestrum_aurantiacum"/>
		<taxon id="Cestrum_chiriquianum"/>
		<taxon id="Cestrum_dasyanthum"/>
		<taxon id="Cestrum_diurnum"/>
		<taxon id="Cestrum_elegans"/>
		<taxon id="Cestrum_endlicheri"/>
		<taxon id="Cestrum_fasciculatum"/>
		<taxon id="Cestrum_fragile"/>
		<taxon id="Cestrum_fulvescens"/>
		<taxon id="Cestrum_glanduliferum"/>
		<taxon id="Cestrum_guatemalense"/>
		<taxon id="Cestrum_inclusum"/>
		<taxon id="Cestrum_irazuense"/>
		<taxon id="Cestrum_laxum"/>
		<taxon id="Cestrum_luteovirescens"/>
		<taxon id="Cestrum_macrophyllum"/>
		<taxon id="Cestrum_megalophyllum"/>
		<taxon id="Cestrum_milciomejiae"/>
		<taxon id="Cestrum_miradorense"/>
		<taxon id="Cestrum_mortonianum"/>
		<taxon id="Cestrum_nocturnum"/>
		<taxon id="Cestrum_oblongifolium"/>
		<taxon id="Cestrum_pacayense"/>
		<taxon id="Cestrum_pittieri"/>
		<taxon id="Cestrum_poasanum"/>
		<taxon id="Cestrum_regelii"/>
		<taxon id="Cestrum_rigidum"/>
		<taxon id="Cestrum_roseum"/>
		<taxon id="Cestrum_sphaerocarpum"/>
		<taxon id="Cestrum_strigilatum"/>
		<taxon id="Cestrum_thyrsoideum"/>
		<taxon id="Cestrum_tomentosum"/>
		<taxon id="Cestrum_tuerckheimii"/>
		<taxon id="Cestrum_violaceum"/>
		<taxon id="Cestrum_virgaurea"/>
		<taxon id="Chamaesaracha_coronopus"/>
		<taxon id="Chamaesaracha_sordida"/>
		<taxon id="Coeloneurum_ferrugineum"/>
		<taxon id="Combera_paradoxa"/>
		<taxon id="Crenidium_spinescens"/>
		<taxon id="Cuatresia_exiguiflora"/>
		<taxon id="Cuatresia_riparia"/>
		<taxon id="Cyphanthera_albicans"/>
		<taxon id="Cyphanthera_anthocercidea"/>
		<taxon id="Cyphanthera_microphylla"/>
		<taxon id="Cyphanthera_odgersii"/>
		<taxon id="Datura_bernhardii"/>
		<taxon id="Datura_ceratocaula"/>
		<taxon id="Datura_discolor"/>
		<taxon id="Datura_ferox"/>
		<taxon id="Datura_inoxia"/>
		<taxon id="Datura_laevis"/>
		<taxon id="Datura_leichhardtii"/>
		<taxon id="Datura_metel"/>
		<taxon id="Deprea_orinocensis"/>
		<taxon id="Datura_quercifolia"/>
		<taxon id="Datura_rosei"/>
		<taxon id="Datura_stramonium"/>
		<taxon id="Deprea_bitteriana"/>
		<taxon id="Deprea_paneroi"/>
		<taxon id="Deprea_sylvaticum"/>
		<taxon id="Discopodium_penninervium"/>
		<taxon id="Duboisia_hopwoodii"/>
		<taxon id="Duboisia_leichhardtii"/>
		<taxon id="Duboisia_myoporoides"/>
		<taxon id="Duckeodendron_cestroides"/>
		<taxon id="Dunalia_brachyacantha"/>
		<taxon id="Dunalia_obovata"/>
		<taxon id="Dunalia_solanacea"/>
		<taxon id="Dunalia_spathulata"/>
		<taxon id="Dunalia_spinosa"/>
		<taxon id="Dyssochroma_viridiflora"/>
		<taxon id="Eriolarynx_fasciculata"/>
		<taxon id="Eriolarynx_lorentzii"/>
		<taxon id="Espadaea_amoena"/>
		<taxon id="Exodeconus_miersii"/>
		<taxon id="Fabiana_imbricata"/>
		<taxon id="Goetzea_ekmanii"/>
		<taxon id="Goetzea_elegans"/>
		<taxon id="Grammosolen_dixonii"/>
		<taxon id="Grammosolen_truncatus"/>
		<taxon id="Henoonia_myrtifolia"/>
		<taxon id="Heteranthia_decipiens"/>
		<taxon id="Hunzikeria_texana"/>
		<taxon id="Hyoscyamus_albus"/>
		<taxon id="Hyoscyamus_aureus"/>
		<taxon id="Hyoscyamus_desertorum"/>
		<taxon id="Hyoscyamus_leptocalyx"/>
		<taxon id="Hyoscyamus_muticus"/>
		<taxon id="Hyoscyamus_niger"/>
		<taxon id="Hyoscyamus_pusillus"/>
		<taxon id="Hyoscyamus_turcomanicus"/>
		<taxon id="Iochroma_australe"/>
		<taxon id="Iochroma_calycinum"/>
		<taxon id="Iochroma_cardenasianum"/>
		<taxon id="Iochroma_confertiflorum"/>
		<taxon id="Iochroma_cornifolium"/>
		<taxon id="Iochroma_cyaneum"/>
		<taxon id="Iochroma_edule"/>
		<taxon id="Iochroma_ellipticum"/>
		<taxon id="Iochroma_fuchsioides"/>
		<taxon id="Iochroma_gesnerioides"/>
		<taxon id="Iochroma_grandiflorum"/>
		<taxon id="Iochroma_lehmannii"/>
		<taxon id="Iochroma_loxense"/>
		<taxon id="Iochroma_nitidum"/>
		<taxon id="Iochroma_parvifolium"/>
		<taxon id="Iochroma_salpoanum"/>
		<taxon id="Iochroma_squamosum"/>
		<taxon id="Iochroma_stenanthum"/>
		<taxon id="Iochroma_umbellatum"/>
		<taxon id="Jaborosa_integrifolia"/>
		<taxon id="Jaborosa_sativa"/>
		<taxon id="Jaborosa_squarrosa"/>
		<taxon id="Jaltomata_andersonii"/>
		<taxon id="Jaltomata_antillana"/>
		<taxon id="Jaltomata_aspera"/>
		<taxon id="Jaltomata_auriculata"/>
		<taxon id="Jaltomata_bernardelloana"/>
		<taxon id="Jaltomata_bicolor"/>
		<taxon id="Jaltomata_biflora"/>
		<taxon id="Jaltomata_bohsiana"/>
		<taxon id="Jaltomata_cajacayensis"/>
		<taxon id="Jaltomata_chihuahuensis"/>
		<taxon id="Jaltomata_chotanae"/>
		<taxon id="Jaltomata_contumacensis"/>
		<taxon id="Jaltomata_darcyana"/>
		<taxon id="Jaltomata_dendroidea"/>
		<taxon id="Jaltomata_dentata"/>
		<taxon id="Jaltomata_grandiflora"/>
		<taxon id="Jaltomata_guillermo-guerrae"/>
		<taxon id="Jaltomata_herrerae"/>
		<taxon id="Jaltomata_lanata"/>
		<taxon id="Jaltomata_leivae"/>
		<taxon id="Jaltomata_lezamae"/>
		<taxon id="Jaltomata_lojae"/>
		<taxon id="Jaltomata_lomana"/>
		<taxon id="Jaltomata_mionei"/>
		<taxon id="Jaltomata_nigricolor"/>
		<taxon id="Jaltomata_oppositifolia"/>
		<taxon id="Jaltomata_paneroi"/>
		<taxon id="Jaltomata_procumbens"/>
		<taxon id="Jaltomata_repandidentata"/>
		<taxon id="Jaltomata_sagastegui"/>
		<taxon id="Jaltomata_salpoensis"/>
		<taxon id="Jaltomata_sanchez-vegae"/>
		<taxon id="Jaltomata_sinuosa"/>
		<taxon id="Jaltomata_tayabambae"/>
		<taxon id="Jaltomata_truxillana"/>
		<taxon id="Jaltomata_umbellata"/>
		<taxon id="Jaltomata_ventricosa"/>
		<taxon id="Jaltomata_viridiflora"/>
		<taxon id="Jaltomata_weberbaueri"/>
		<taxon id="Jaltomata_yacheri"/>
		<taxon id="Jaltomata_yungayensis"/>
		<taxon id="Juanulloa_mexicana"/>
		<taxon id="Larnax_dilloniana"/>
		<taxon id="Larnax_hawkesii"/>
		<taxon id="Larnax_nieva"/>
		<taxon id="Larnax_parviflora"/>
		<taxon id="Larnax_peruviana"/>
		<taxon id="Larnax_psilophyta"/>
		<taxon id="Larnax_purpurea"/>
		<taxon id="Larnax_sachapapa"/>
		<taxon id="Larnax_subtriflora"/>
		<taxon id="Larnax_suffruticosa"/>
		<taxon id="Larnax_sylvarum"/>
		<taxon id="Latua_pubiflora"/>
		<taxon id="Leptoglossis_darcyana"/>
		<taxon id="Leucophysalis_grandiflora"/>
		<taxon id="Leucophysalis_nana"/>
		<taxon id="Leucophysalis_viscosa"/>
		<taxon id="Lycianthes_acapulcensis"/>
		<taxon id="Lycianthes_acutifolia"/>
		<taxon id="Lycianthes_amatitlanensis"/>
		<taxon id="Lycianthes_asarifolia"/>
		<taxon id="Lycianthes_beckneriana"/>
		<taxon id="Lycianthes_biflora"/>
		<taxon id="Lycianthes_ciliolata"/>
		<taxon id="Lycianthes_dejecta"/>
		<taxon id="Lycianthes_denticulata"/>
		<taxon id="Lycianthes_fasciculata"/>
		<taxon id="Lycianthes_furcatistellata"/>
		<taxon id="Lycianthes_geminiflora"/>
		<taxon id="Lycianthes_glandulosa"/>
		<taxon id="Lycianthes_heteroclita"/>
		<taxon id="Lycianthes_inaequilatera"/>
		<taxon id="Lycianthes_jalicensis"/>
		<taxon id="Lycianthes_jelskii"/>
		<taxon id="Lycianthes_lenta"/>
		<taxon id="Lycianthes_lycioides"/>
		<taxon id="Lycianthes_lysimachioides"/>
		<taxon id="Lycianthes_moziniana"/>
		<taxon id="Lycianthes_multiflora"/>
		<taxon id="Lycianthes_nitida"/>
		<taxon id="Lycianthes_peduncularis"/>
		<taxon id="Lycianthes_pringlei"/>
		<taxon id="Lycianthes_pseudolycioides"/>
		<taxon id="Lycianthes_radiata"/>
		<taxon id="Lycianthes_rantonnei"/>
		<taxon id="Lycianthes_rzedowskii"/>
		<taxon id="Lycianthes_saltensis"/>
		<taxon id="Lycianthes_sanctaeclarae"/>
		<taxon id="Lycianthes_shanesii"/>
		<taxon id="Lycianthes_stephanocalyx"/>
		<taxon id="Lycianthes_surotatensis"/>
		<taxon id="Lycianthes_synanthera"/>
		<taxon id="Lycianthes_tricolor"/>
		<taxon id="Lycium_acutifolium"/>
		<taxon id="Lycium_afrum"/>
		<taxon id="Lycium_ameghinoi"/>
		<taxon id="Lycium_americanum"/>
		<taxon id="Lycium_amoenum"/>
		<taxon id="Lycium_andersonii"/>
		<taxon id="Lycium_arenicola"/>
		<taxon id="Lycium_athium"/>
		<taxon id="Lycium_australe"/>
		<taxon id="Lycium_barbarum"/>
		<taxon id="Lycium_berlandieri"/>
		<taxon id="Lycium_boerhaviifolium"/>
		<taxon id="Lycium_bosciifolium"/>
		<taxon id="Lycium_brevipes"/>
		<taxon id="Lycium_californicum"/>
		<taxon id="Lycium_carolinianum"/>
		<taxon id="Lycium_cestroides"/>
		<taxon id="Lycium_chanar"/>
		<taxon id="Lycium_chilense"/>
		<taxon id="Lycium_chinense"/>
		<taxon id="Lycium_ciliatum"/>
		<taxon id="Lycium_cinereum"/>
		<taxon id="Lycium_cooperi"/>
		<taxon id="Lycium_cuneatum"/>
		<taxon id="Lycium_dasystemum"/>
		<taxon id="Lycium_decumbens"/>
		<taxon id="Lycium_depressum"/>
		<taxon id="Lycium_deserti"/>
		<taxon id="Lycium_duplicatum"/>
		<taxon id="Lycium_eenii"/>
		<taxon id="Lycium_elongatum"/>
		<taxon id="Lycium_europaeum"/>
		<taxon id="Lycium_exsertum"/>
		<taxon id="Lycium_ferocissimum"/>
		<taxon id="Lycium_fremontii"/>
		<taxon id="Lycium_fuscum"/>
		<taxon id="Lycium_gariepense"/>
		<taxon id="Lycium_gilliesianum"/>
		<taxon id="Lycium_grandicalyx"/>
		<taxon id="Lycium_hirsutum"/>
		<taxon id="Lycium_horridum"/>
		<taxon id="Lycium_infaustum"/>
		<taxon id="Lycium_macrodon"/>
		<taxon id="Lycium_microphyllum"/>
		<taxon id="Lycium_minimum"/>
		<taxon id="Lycium_minutifolium"/>
		<taxon id="Lycium_morongii"/>
		<taxon id="Lycium_nodosum"/>
		<taxon id="Lycium_oxycarpum"/>
		<taxon id="Lycium_pallidum"/>
		<taxon id="Lycium_parishii"/>
		<taxon id="Lycium_pilifolium"/>
		<taxon id="Lycium_puberulum"/>
		<taxon id="Lycium_pumilum"/>
		<taxon id="Lycium_rachidocladum"/>
		<taxon id="Lycium_ruthenicum"/>
		<taxon id="Lycium_sandwicense"/>
		<taxon id="Lycium_schizocalyx"/>
		<taxon id="Lycium_schweinfurthii"/>
		<taxon id="Lycium_shawii"/>
		<taxon id="Lycium_shockleyi"/>
		<taxon id="Lycium_stenophyllum"/>
		<taxon id="Lycium_strandveldense"/>
		<taxon id="Lycium_tenue"/>
		<taxon id="Lycium_tenuispinosum"/>
		<taxon id="Lycium_tetrandrum"/>
		<taxon id="Lycium_texanum"/>
		<taxon id="Lycium_torreyi"/>
		<taxon id="Lycium_truncatum"/>
		<taxon id="Lycium_villosum"/>
		<taxon id="Lycium_vimineum"/>
		<taxon id="Lycium_yunnanense"/>
		<taxon id="Mandragora_autumnalis"/>
		<taxon id="Mandragora_caulescens"/>
		<taxon id="Mandragora_chinghaiensis"/>
		<taxon id="Mandragora_officinarum"/>
		<taxon id="Mandragora_turcomanica"/>
		<taxon id="Markea_panamensis"/>
		<taxon id="Markea_ulei"/>
		<taxon id="Melananthus_guatemalensis"/>
		<taxon id="Mellissia_begoniifolia"/>
		<taxon id="Merinthopodium_neuranthum"/>
		<taxon id="Metternichia_princeps"/>
		<taxon id="Metternichia_sp"/>
		<taxon id="Nectouxia_formosa"/>
		<taxon id="Nicandra_physalodes"/>
		<taxon id="Nicotiana_acaulis"/>
		<taxon id="Nicotiana_acuminata"/>
		<taxon id="Nicotiana_africana"/>
		<taxon id="Nicotiana_alata"/>
		<taxon id="Nicotiana_amplexicaulis"/>
		<taxon id="Nicotiana_arentsii"/>
		<taxon id="Nicotiana_benavidesii"/>
		<taxon id="Nicotiana_bonariensis"/>
		<taxon id="Nicotiana_cavicola"/>
		<taxon id="Nicotiana_clevelandii"/>
		<taxon id="Nicotiana_cordifolia"/>
		<taxon id="Nicotiana_corymbosa"/>
		<taxon id="Nicotiana_digluta"/>
		<taxon id="Nicotiana_eastii"/>
		<taxon id="Nicotiana_excelsior"/>
		<taxon id="Nicotiana_exigua"/>
		<taxon id="Nicotiana_forgetiana"/>
		<taxon id="Nicotiana_forsteri"/>
		<taxon id="Nicotiana_glauca"/>
		<taxon id="Nicotiana_glutinosa"/>
		<taxon id="Nicotiana_goodspeedii"/>
		<taxon id="Nicotiana_gossei"/>
		<taxon id="Nicotiana_kawakamii"/>
		<taxon id="Nicotiana_knightiana"/>
		<taxon id="Nicotiana_langsdorffii"/>
		<taxon id="Nicotiana_linearis"/>
		<taxon id="Nicotiana_longiflora"/>
		<taxon id="Nicotiana_maritima"/>
		<taxon id="Nicotiana_megalosiphon"/>
		<taxon id="Nicotiana_miersii"/>
		<taxon id="Nicotiana_nesophila"/>
		<taxon id="Nicotiana_noctiflora"/>
		<taxon id="Nicotiana_nudicaulis"/>
		<taxon id="Nicotiana_obtusifolia"/>
		<taxon id="Nicotiana_occidentalis"/>
		<taxon id="Nicotiana_otophora"/>
		<taxon id="Nicotiana_palmeri"/>
		<taxon id="Nicotiana_paniculata"/>
		<taxon id="Nicotiana_pauciflora"/>
		<taxon id="Nicotiana_petunioides"/>
		<taxon id="Nicotiana_picilla"/>
		<taxon id="Nicotiana_plumbaginifolia"/>
		<taxon id="Nicotiana_quadrivalvis"/>
		<taxon id="Nicotiana_raimondii"/>
		<taxon id="Nicotiana_repanda"/>
		<taxon id="Nicotiana_rosulata"/>
		<taxon id="Nicotiana_rotundifolia"/>
		<taxon id="Nicotiana_rustica"/>
		<taxon id="Nicotiana_simulans"/>
		<taxon id="Nicotiana_solanifolia"/>
		<taxon id="Nicotiana_spegazzinii"/>
		<taxon id="Nicotiana_stocktonii"/>
		<taxon id="Nicotiana_suaveolens"/>
		<taxon id="Nicotiana_sylvestris"/>
		<taxon id="Nicotiana_tabacum"/>
		<taxon id="Nicotiana_thyrsiflora"/>
		<taxon id="Nicotiana_tomentosa"/>
		<taxon id="Nicotiana_tomentosiformis"/>
		<taxon id="Nicotiana_trigonophylla"/>
		<taxon id="Nicotiana_umbratica"/>
		<taxon id="Nicotiana_undulata"/>
		<taxon id="Nicotiana_velutina"/>
		<taxon id="Nicotiana_wigandioides"/>
		<taxon id="Nierembergia_andina"/>
		<taxon id="Nierembergia_angustifolia"/>
		<taxon id="Nierembergia_aristata"/>
		<taxon id="Nierembergia_boliviana"/>
		<taxon id="Nierembergia_browallioides"/>
		<taxon id="Nierembergia_calycina"/>
		<taxon id="Nierembergia_ericoides"/>
		<taxon id="Nierembergia_graveolens"/>
		<taxon id="Nierembergia_hatschbachii"/>
		<taxon id="Nierembergia_hippomanica"/>
		<taxon id="Nierembergia_linariifolia"/>
		<taxon id="Nierembergia_micrantha"/>
		<taxon id="Nierembergia_pinifolia"/>
		<taxon id="Nierembergia_pulchella"/>
		<taxon id="Nierembergia_repens"/>
		<taxon id="Nierembergia_rigida"/>
		<taxon id="Nierembergia_rivularis"/>
		<taxon id="Nierembergia_scoparia"/>
		<taxon id="Nierembergia_spathulata"/>
		<taxon id="Nierembergia_tucumanensis"/>
		<taxon id="Nierembergia_veitchii"/>
		<taxon id="Nolana_acuminata"/>
		<taxon id="Nolana_adansonii"/>
		<taxon id="Nolana_albescens"/>
		<taxon id="Nolana_aplocaryoides"/>
		<taxon id="Nolana_arequipensis"/>
		<taxon id="Nolana_aticoana"/>
		<taxon id="Nolana_baccata"/>
		<taxon id="Nolana_balsamiflua"/>
		<taxon id="Nolana_carnosa"/>
		<taxon id="Nolana_cerrateana"/>
		<taxon id="Nolana_chancoana"/>
		<taxon id="Nolana_chapiensis"/>
		<taxon id="Nolana_clivicola"/>
		<taxon id="Nolana_coelestis"/>
		<taxon id="Nolana_confinis"/>
		<taxon id="Nolana_coronata"/>
		<taxon id="Nolana_crassulifolia"/>
		<taxon id="Nolana_diffusa"/>
		<taxon id="Nolana_divaricata"/>
		<taxon id="Nolana_elegans"/>
		<taxon id="Nolana_filifolia"/>
		<taxon id="Nolana_flaccida"/>
		<taxon id="Nolana_galapagensis"/>
		<taxon id="Nolana_gayana"/>
		<taxon id="Nolana_humifusa"/>
		<taxon id="Nolana_incana"/>
		<taxon id="Nolana_inflata"/>
		<taxon id="Nolana_intonsa"/>
		<taxon id="Nolana_johnstonii"/>
		<taxon id="Nolana_laxa"/>
		<taxon id="Nolana_leptophylla"/>
		<taxon id="Nolana_lezamae"/>
		<taxon id="Nolana_linearifolia"/>
		<taxon id="Nolana_lycioides"/>
		<taxon id="Nolana_mollis"/>
		<taxon id="Nolana_onoana"/>
		<taxon id="Nolana_pallida"/>
		<taxon id="Nolana_paradoxa"/>
		<taxon id="Nolana_parviflora"/>
		<taxon id="Nolana_peruviana"/>
		<taxon id="Nolana_pilosa"/>
		<taxon id="Nolana_plicata"/>
		<taxon id="Nolana_pterocarpa"/>
		<taxon id="Nolana_ramosissima"/>
		<taxon id="Nolana_rostrata"/>
		<taxon id="Nolana_rupicola"/>
		<taxon id="Nolana_salsoloides"/>
		<taxon id="Nolana_scaposa"/>
		<taxon id="Nolana_sedifolia"/>
		<taxon id="Nolana_sessiliflora"/>
		<taxon id="Nolana_spathulata"/>
		<taxon id="Nolana_sphaerophylla"/>
		<taxon id="Nolana_stenophylla"/>
		<taxon id="Nolana_tarapacana"/>
		<taxon id="Nolana_thinophila"/>
		<taxon id="Nolana_tocopillensis"/>
		<taxon id="Nolana_tomentella"/>
		<taxon id="Nolana_urubambae"/>
		<taxon id="Nolana_villosa"/>
		<taxon id="Nolana_volcanica"/>
		<taxon id="Nolana_weissiana"/>
		<taxon id="Nolana_werdermannii"/>
		<taxon id="Nolana_willeana"/>
		<taxon id="Nothocestrum_latifolium"/>
		<taxon id="Nothocestrum_longifolium"/>
		<taxon id="Oryctes_nevadensis"/>
		<taxon id="Pantacantha_ameghinoi"/>
		<taxon id="Petunia_altiplana"/>
		<taxon id="Petunia_axillaris"/>
		<taxon id="Petunia_bonjardinensis"/>
		<taxon id="Petunia_exserta"/>
		<taxon id="Petunia_integrifolia"/>
		<taxon id="Petunia_littoralis"/>
		<taxon id="Petunia_mantiqueirensis"/>
		<taxon id="Petunia_reitzii"/>
		<taxon id="Petunia_saxicola"/>
		<taxon id="Petunia_scheideana"/>
		<taxon id="Petunia_secreta"/>
		<taxon id="Physalis_acutifolia"/>
		<taxon id="Physalis_alkekengi"/>
		<taxon id="Physalis_angulata"/>
		<taxon id="Physalis_angustifolia"/>
		<taxon id="Physalis_angustiphysa"/>
		<taxon id="Physalis_arborescens"/>
		<taxon id="Physalis_arenicola"/>
		<taxon id="Physalis_campanulata"/>
		<taxon id="Physalis_carpenteri"/>
		<taxon id="Physalis_caudella"/>
		<taxon id="Physalis_cinerascens"/>
		<taxon id="Physalis_cordata"/>
		<taxon id="Physalis_coztomatl"/>
		<taxon id="Physalis_crassifolia"/>
		<taxon id="Physalis_glutinosa"/>
		<taxon id="Physalis_greenmanii"/>
		<taxon id="Physalis_hederifolia"/>
		<taxon id="Physalis_heterophylla"/>
		<taxon id="Physalis_ignota"/>
		<taxon id="Physalis_lagascae"/>
		<taxon id="Physalis_lanceolata"/>
		<taxon id="Physalis_lassa"/>
		<taxon id="Physalis_longifolia"/>
		<taxon id="Physalis_melanocystis"/>
		<taxon id="Physalis_microcarpa"/>
		<taxon id="Physalis_microphysa"/>
		<taxon id="Physalis_minima"/>
		<taxon id="Physalis_minimaculata"/>
		<taxon id="Physalis_mollis"/>
		<taxon id="Physalis_nicandroides"/>
		<taxon id="Physalis_patula"/>
		<taxon id="Physalis_peruviana"/>
		<taxon id="Physalis_philadelphica"/>
		<taxon id="Physalis_pruinosa"/>
		<taxon id="Physalis_pubescens"/>
		<taxon id="Physalis_pumila"/>
		<taxon id="Physalis_sordida"/>
		<taxon id="Physalis_virginiana"/>
		<taxon id="Physalis_viscosa"/>
		<taxon id="Physalis_walteri"/>
		<taxon id="Physochlaina_infundibularis"/>
		<taxon id="Physochlaina_orientalis"/>
		<taxon id="Physochlaina_physaloides"/>
		<taxon id="Physochlaina_praealta"/>
		<taxon id="Plowmania_nyctaginoides"/>
		<taxon id="Protoschwenkia_mandonii"/>
		<taxon id="Przewalskia_tangutica"/>
		<taxon id="Quincula_lobata"/>
		<taxon id="Reyesia_sp"/>
		<taxon id="Salpichroa_origanifolia"/>
		<taxon id="Salpiglossis_sinuata"/>
		<taxon id="Saracha_punctata"/>
		<taxon id="Saracha_quitensis"/>
		<taxon id="Schizanthus_alpestris"/>
		<taxon id="Schizanthus_candidus"/>
		<taxon id="Schizanthus_grahamii"/>
		<taxon id="Schizanthus_hookeri"/>
		<taxon id="Schizanthus_integrifolius"/>
		<taxon id="Schizanthus_lacteus"/>
		<taxon id="Schizanthus_laetus"/>
		<taxon id="Schizanthus_litoralis"/>
		<taxon id="Schizanthus_parvulus"/>
		<taxon id="Schizanthus_pinnatus"/>
		<taxon id="Schizanthus_porrigens"/>
		<taxon id="Schizanthus_tricolor"/>
		<taxon id="Schultesianthus_leucanthus"/>
		<taxon id="Schultesianthus_megalandrus"/>
		<taxon id="Schwenckia_glabrata"/>
		<taxon id="Schwenckia_lateriflora"/>
		<taxon id="Sclerophylax_adnatifolia"/>
		<taxon id="Sclerophylax_gilliesii"/>
		<taxon id="Sclerophylax_sp"/>
		<taxon id="Sclerophylax_spinescens"/>
		<taxon id="Scopolia_carniolica"/>
		<taxon id="Scopolia_japonica"/>
		<taxon id="Scopolia_lutescens"/>
		<taxon id="Scopolia_parviflora"/>
		<taxon id="Sessea_corymbiflora"/>
		<taxon id="Sessea_stipulata"/>
		<taxon id="Sessea_vestita"/>
		<taxon id="Solandra_brachycalyx"/>
		<taxon id="Solandra_grandiflora"/>
		<taxon id="Solanum_absconditum"/>
		<taxon id="Solanum_abutiloides"/>
		<taxon id="Solanum_acanthodapis"/>
		<taxon id="Solanum_acaule"/>
		<taxon id="Solanum_accrescens"/>
		<taxon id="Solanum_acerifolium"/>
		<taxon id="Solanum_achacachense"/>
		<taxon id="Solanum_acroscopicum"/>
		<taxon id="Solanum_aculeastrum"/>
		<taxon id="Solanum_aculeatissimum"/>
		<taxon id="Solanum_acutilobum"/>
		<taxon id="Solanum_adhaerens"/>
		<taxon id="Solanum_adscendens"/>
		<taxon id="Solanum_aethiopicum"/>
		<taxon id="Solanum_aggregatum"/>
		<taxon id="Solanum_agrarium"/>
		<taxon id="Solanum_agrimonifolium"/>
		<taxon id="Solanum_alandiae"/>
		<taxon id="Solanum_albicans"/>
		<taxon id="Solanum_albidum"/>
		<taxon id="Solanum_aligerum"/>
		<taxon id="Solanum_allophyllum"/>
		<taxon id="Solanum_amblymerum"/>
		<taxon id="Solanum_americanum"/>
		<taxon id="Solanum_amygdalifolium"/>
		<taxon id="Solanum_anceps"/>
		<taxon id="Solanum_andreanum"/>
		<taxon id="Solanum_anguivi"/>
		<taxon id="Solanum_angustialatum"/>
		<taxon id="Solanum_angustifolium"/>
		<taxon id="Solanum_annuum"/>
		<taxon id="Solanum_aphyodendron"/>
		<taxon id="Solanum_appendiculatum"/>
		<taxon id="Solanum_arachnidanthum"/>
		<taxon id="Solanum_arboreum"/>
		<taxon id="Solanum_argentinum"/>
		<taxon id="Solanum_argopetalum"/>
		<taxon id="Solanum_arnezii"/>
		<taxon id="Solanum_arundo"/>
		<taxon id="Solanum_asperolanatum"/>
		<taxon id="Solanum_asperum"/>
		<taxon id="Solanum_asterophorum"/>
		<taxon id="Solanum_asteropilodes"/>
		<taxon id="Solanum_asymmetriphyllum"/>
		<taxon id="Solanum_atropurpureum"/>
		<taxon id="Solanum_aturense"/>
		<taxon id="Solanum_aviculare"/>
		<taxon id="Solanum_avilesii"/>
		<taxon id="Solanum_bahamense"/>
		<taxon id="Solanum_batoides"/>
		<taxon id="Solanum_beaugleholei"/>
		<taxon id="Solanum_berthaultii"/>
		<taxon id="Solanum_betaceum"/>
		<taxon id="Solanum_bicorne"/>
		<taxon id="Solanum_bolivianum"/>
		<taxon id="Solanum_bonariense"/>
		<taxon id="Solanum_brevicaule"/>
		<taxon id="Solanum_brevifolium"/>
		<taxon id="Solanum_brownii"/>
		<taxon id="Solanum_buddleifolium"/>
		<taxon id="Solanum_bukasovii"/>
		<taxon id="Solanum_bulbocastanum"/>
		<taxon id="Solanum_bumeliifolium"/>
		<taxon id="Solanum_cacosmum"/>
		<taxon id="Solanum_caesium"/>
		<taxon id="Solanum_cajanumense"/>
		<taxon id="Solanum_calileguae"/>
		<taxon id="Solanum_campanulatum"/>
		<taxon id="Solanum_campylacanthum"/>
		<taxon id="Solanum_candidum"/>
		<taxon id="Solanum_candolleanum"/>
		<taxon id="Solanum_capense"/>
		<taxon id="Solanum_capsicastrum"/>
		<taxon id="Solanum_capsiciforme"/>
		<taxon id="Solanum_capsicoides"/>
		<taxon id="Solanum_cardiophyllum"/>
		<taxon id="Solanum_carduiforme"/>
		<taxon id="Solanum_caricifolium"/>
		<taxon id="Solanum_caripense"/>
		<taxon id="Solanum_carolinense"/>
		<taxon id="Solanum_cataphractum"/>
		<taxon id="Solanum_centrale"/>
		<taxon id="Solanum_cerasiferum"/>
		<taxon id="Solanum_chacoense"/>
		<taxon id="Solanum_chamaepolybotryon"/>
		<taxon id="Solanum_cheesmaniae"/>
		<taxon id="Solanum_chenopodinum"/>
		<taxon id="Solanum_chenopodium"/>
		<taxon id="Solanum_chilense"/>
		<taxon id="Solanum_chippendalei"/>
		<taxon id="Solanum_chmielewskii"/>
		<taxon id="Solanum_chomatophilum"/>
		<taxon id="Solanum_chrysotrichum"/>
		<taxon id="Solanum_cinereum"/>
		<taxon id="Solanum_circaeifolium"/>
		<taxon id="Solanum_circinatum"/>
		<taxon id="Solanum_citrullifolium"/>
		<taxon id="Solanum_clandestinum"/>
		<taxon id="Solanum_clarkiae"/>
		<taxon id="Solanum_clarum"/>
		<taxon id="Solanum_cleistogamum"/>
		<taxon id="Solanum_coactiliferum"/>
		<taxon id="Solanum_colombianum"/>
		<taxon id="Solanum_comarapanum"/>
		<taxon id="Solanum_comptum"/>
		<taxon id="Solanum_conditum"/>
		<taxon id="Solanum_confusum"/>
		<taxon id="Solanum_conicum"/>
		<taxon id="Solanum_cookii"/>
		<taxon id="Solanum_cordovense"/>
		<taxon id="Solanum_coriaceum"/>
		<taxon id="Solanum_corifolium"/>
		<taxon id="Solanum_crinitipes"/>
		<taxon id="Solanum_crinitum"/>
		<taxon id="Solanum_crispum"/>
		<taxon id="Solanum_crotonoides"/>
		<taxon id="Solanum_cumingii"/>
		<taxon id="Solanum_cunninghamii"/>
		<taxon id="Solanum_curvicuspe"/>
		<taxon id="Solanum_cyaneopurpureum"/>
		<taxon id="Solanum_cylindricum"/>
		<taxon id="Solanum_dasyphyllum"/>
		<taxon id="Solanum_davisense"/>
		<taxon id="Solanum_decompositiflorum"/>
		<taxon id="Solanum_delitescens"/>
		<taxon id="Solanum_demissum"/>
		<taxon id="Solanum_densevestitum"/>
		<taxon id="Solanum_dianthophorum"/>
		<taxon id="Solanum_dimorphispinum"/>
		<taxon id="Solanum_dioicum"/>
		<taxon id="Solanum_diphyllum"/>
		<taxon id="Solanum_diploconos"/>
		<taxon id="Solanum_discolor"/>
		<taxon id="Solanum_dissectum"/>
		<taxon id="Solanum_ditrichum"/>
		<taxon id="Solanum_diversiflorum"/>
		<taxon id="Solanum_doddsii"/>
		<taxon id="Solanum_donianum"/>
		<taxon id="Solanum_drymophilum"/>
		<taxon id="Solanum_dulcamara"/>
		<taxon id="Solanum_echinatum"/>
		<taxon id="Solanum_ehrenbergii"/>
		<taxon id="Solanum_elachophyllum"/>
		<taxon id="Solanum_elaeagnifolium"/>
		<taxon id="Solanum_ellipticum"/>
		<taxon id="Solanum_enantiophyllanthum"/>
		<taxon id="Solanum_endopogon"/>
		<taxon id="Solanum_esuriale"/>
		<taxon id="Solanum_etuberosum"/>
		<taxon id="Solanum_evolvulifolium"/>
		<taxon id="Solanum_exiguum"/>
		<taxon id="Solanum_fallax"/>
		<taxon id="Solanum_felinum"/>
		<taxon id="Solanum_ferocissimum"/>
		<taxon id="Solanum_fiebrigii"/>
		<taxon id="Solanum_fraxinifolium"/>
		<taxon id="Solanum_fructo-tecto"/>
		<taxon id="Solanum_furfuraceum"/>
		<taxon id="Solanum_fusiforme"/>
		<taxon id="Solanum_gabrielae"/>
		<taxon id="Solanum_galapagense"/>
		<taxon id="Solanum_gardneri"/>
		<taxon id="Solanum_giganteum"/>
		<taxon id="Solanum_glabratum"/>
		<taxon id="Solanum_glaucophyllum"/>
		<taxon id="Solanum_glutinosum"/>
		<taxon id="Solanum_goetzei"/>
		<taxon id="Solanum_grayi"/>
		<taxon id="Solanum_guerreroense"/>
		<taxon id="Solanum_guineense"/>
		<taxon id="Solanum_gympiense"/>
		<taxon id="Solanum_habrochaites"/>
		<taxon id="Solanum_hapalum"/>
		<taxon id="Solanum_hasslerianum"/>
		<taxon id="Solanum_havanense"/>
		<taxon id="Solanum_hayesii"/>
		<taxon id="Solanum_heinianum"/>
		<taxon id="Solanum_herculeum"/>
		<taxon id="Solanum_heterodoxum"/>
		<taxon id="Solanum_heteropodium"/>
		<taxon id="Solanum_hexandrum"/>
		<taxon id="Solanum_hibernum"/>
		<taxon id="Solanum_hieronymi"/>
		<taxon id="Solanum_hindsianum"/>
		<taxon id="Solanum_hirtum"/>
		<taxon id="Solanum_hjertingii"/>
		<taxon id="Solanum_hoehnei"/>
		<taxon id="Solanum_hoplopetalum"/>
		<taxon id="Solanum_horridum"/>
		<taxon id="Solanum_hougasii"/>
		<taxon id="Solanum_humile"/>
		<taxon id="Solanum_hyporhodium"/>
		<taxon id="Solanum_hystrix"/>
		<taxon id="Solanum_immite"/>
		<taxon id="Solanum_inaequilaterum"/>
		<taxon id="Solanum_incamayoense"/>
		<taxon id="Solanum_incanum"/>
		<taxon id="Solanum_incarceratum"/>
		<taxon id="Solanum_incompletum"/>
		<taxon id="Solanum_incurvum"/>
		<taxon id="Solanum_inelegans"/>
		<taxon id="Solanum_infundibuliforme"/>
		<taxon id="Solanum_innoxium"/>
		<taxon id="Solanum_iopetalum"/>
		<taxon id="Solanum_jabrense"/>
		<taxon id="Solanum_jamaicense"/>
		<taxon id="Solanum_jamesii"/>
		<taxon id="Solanum_johnsonianum"/>
		<taxon id="Solanum_johnstonii"/>
		<taxon id="Solanum_jucundum"/>
		<taxon id="Solanum_juglandifolium"/>
		<taxon id="Solanum_juvenale"/>
		<taxon id="Solanum_kurtzianum"/>
		<taxon id="Solanum_kurzii"/>
		<taxon id="Solanum_kwebense"/>
		<taxon id="Solanum_laciniatum"/>
		<taxon id="Solanum_lamprocarpum"/>
		<taxon id="Solanum_lanceifolium"/>
		<taxon id="Solanum_lanceolatum"/>
		<taxon id="Solanum_lasiocarpum"/>
		<taxon id="Solanum_lasiophyllum"/>
		<taxon id="Solanum_latens"/>
		<taxon id="Solanum_latiflorum"/>
		<taxon id="Solanum_laxissimum"/>
		<taxon id="Solanum_laxum"/>
		<taxon id="Solanum_leopoldense"/>
		<taxon id="Solanum_lepidotum"/>
		<taxon id="Solanum_leptophyes"/>
		<taxon id="Solanum_lichtensteinii"/>
		<taxon id="Solanum_lidii"/>
		<taxon id="Solanum_lignicaule"/>
		<taxon id="Solanum_limitare"/>
		<taxon id="Solanum_linearifolium"/>
		<taxon id="Solanum_linnaeanum"/>
		<taxon id="Solanum_longiconicum"/>
		<taxon id="Solanum_lucani"/>
		<taxon id="Solanum_lumholtzianum"/>
		<taxon id="Solanum_luteoalbum"/>
		<taxon id="Solanum_lycocarpum"/>
		<taxon id="Solanum_lycopersicoides"/>
		<taxon id="Solanum_lycopersicum"/>
		<taxon id="Solanum_lyratum"/>
		<taxon id="Solanum_lythrocarpum"/>
		<taxon id="Solanum_macoorai"/>
		<taxon id="Solanum_macrocarpon"/>
		<taxon id="Solanum_maglia"/>
		<taxon id="Solanum_mahoriense"/>
		<taxon id="Solanum_mammosum"/>
		<taxon id="Solanum_mapiriense"/>
		<taxon id="Solanum_marginatum"/>
		<taxon id="Solanum_marinasense"/>
		<taxon id="Solanum_maternum"/>
		<taxon id="Solanum_mauritianum"/>
		<taxon id="Solanum_megalonyx"/>
		<taxon id="Solanum_megistacrolobum"/>
		<taxon id="Solanum_melanospermum"/>
		<taxon id="Solanum_melissarum"/>
		<taxon id="Solanum_melongena"/>
		<taxon id="Solanum_microdontum"/>
		<taxon id="Solanum_microphyllum"/>
		<taxon id="Solanum_mitchellianum"/>
		<taxon id="Solanum_mite"/>
		<taxon id="Solanum_mitlense"/>
		<taxon id="Solanum_monachophyllum"/>
		<taxon id="Solanum_monarchostemon"/>
		<taxon id="Solanum_montanum"/>
		<taxon id="Solanum_morelliforme"/>
		<taxon id="Solanum_mortonii"/>
		<taxon id="Solanum_moscopanum"/>
		<taxon id="Solanum_moxosense"/>
		<taxon id="Solanum_multifidum"/>
		<taxon id="Solanum_multiinterruptum"/>
		<taxon id="Solanum_multispinum"/>
		<taxon id="Solanum_multivenosum"/>
		<taxon id="Solanum_muricatum"/>
		<taxon id="Solanum_myoxotrichum"/>
		<taxon id="Solanum_myriacanthum"/>
		<taxon id="Solanum_nakurense"/>
		<taxon id="Solanum_nemophilum"/>
		<taxon id="Solanum_nemorense"/>
		<taxon id="Solanum_neoanglicum"/>
		<taxon id="Solanum_neorickii"/>
		<taxon id="Solanum_nigriviolaceum"/>
		<taxon id="Solanum_nigrum"/>
		<taxon id="Solanum_nitidum"/>
		<taxon id="Solanum_nobile"/>
		<taxon id="Solanum_nummularium"/>
		<taxon id="Solanum_obliquum"/>
		<taxon id="Solanum_occultum"/>
		<taxon id="Solanum_ochranthum"/>
		<taxon id="Solanum_ochrophyllum"/>
		<taxon id="Solanum_oedipus"/>
		<taxon id="Solanum_okadae"/>
		<taxon id="Solanum_oldfieldii"/>
		<taxon id="Solanum_oligacanthum"/>
		<taxon id="Solanum_opacum"/>
		<taxon id="Solanum_oplocense"/>
		<taxon id="Solanum_orbiculatum"/>
		<taxon id="Solanum_ovigerum"/>
		<taxon id="Solanum_oxycarpum"/>
		<taxon id="Solanum_oxyphyllum"/>
		<taxon id="Solanum_palinacanthum"/>
		<taxon id="Solanum_palitans"/>
		<taxon id="Solanum_pallidum"/>
		<taxon id="Solanum_paludosum"/>
		<taxon id="Solanum_palustre"/>
		<taxon id="Solanum_pampasense"/>
		<taxon id="Solanum_pancheri"/>
		<taxon id="Solanum_panduriforme"/>
		<taxon id="Solanum_paniculatum"/>
		<taxon id="Solanum_papaverifolium"/>
		<taxon id="Solanum_paposanum"/>
		<taxon id="Solanum_paraibanum"/>
		<taxon id="Solanum_pascoense"/>
		<taxon id="Solanum_pectinatum"/>
		<taxon id="Solanum_pedemontanum"/>
		<taxon id="Solanum_pendulum"/>
		<taxon id="Solanum_pennellii"/>
		<taxon id="Solanum_peruvianum"/>
		<taxon id="Solanum_petraeum"/>
		<taxon id="Solanum_petrophilum"/>
		<taxon id="Solanum_phaseoloides"/>
		<taxon id="Solanum_phlomoides"/>
		<taxon id="Solanum_physalifolium"/>
		<taxon id="Solanum_pimpinellifolium"/>
		<taxon id="Solanum_pinetorum"/>
		<taxon id="Solanum_pinnatisectum"/>
		<taxon id="Solanum_piurae"/>
		<taxon id="Solanum_platense"/>
		<taxon id="Solanum_pluviale"/>
		<taxon id="Solanum_poinsettiifolium"/>
		<taxon id="Solanum_polyadenium"/>
		<taxon id="Solanum_polytrichum"/>
		<taxon id="Solanum_prinophyllum"/>
		<taxon id="Solanum_proteanthum"/>
		<taxon id="Solanum_pseudocapsicum"/>
		<taxon id="Solanum_pseudolulo"/>
		<taxon id="Solanum_ptychanthum"/>
		<taxon id="Solanum_pubigerum"/>
		<taxon id="Solanum_pungetium"/>
		<taxon id="Solanum_pyracanthos"/>
		<taxon id="Solanum_quadrangulare"/>
		<taxon id="Solanum_quadriloculatum"/>
		<taxon id="Solanum_quitoense"/>
		<taxon id="Solanum_raphanifolium"/>
		<taxon id="Solanum_reductum"/>
		<taxon id="Solanum_reflexiflorum"/>
		<taxon id="Solanum_refractum"/>
		<taxon id="Solanum_repandum"/>
		<taxon id="Solanum_reptans"/>
		<taxon id="Solanum_retroflexum"/>
		<taxon id="Solanum_rhytidoandrum"/>
		<taxon id="Solanum_rigescentoides"/>
		<taxon id="Solanum_riojense"/>
		<taxon id="Solanum_rixosum"/>
		<taxon id="Solanum_robustum"/>
		<taxon id="Solanum_roseum"/>
		<taxon id="Solanum_rostratum"/>
		<taxon id="Solanum_rovirosanum"/>
		<taxon id="Solanum_rudepannum"/>
		<taxon id="Solanum_rugosum"/>
		<taxon id="Solanum_rupincola"/>
		<taxon id="Solanum_sandwicense"/>
		<taxon id="Solanum_santolallae"/>
		<taxon id="Solanum_savanillense"/>
		<taxon id="Solanum_scabrifolium"/>
		<taxon id="Solanum_scabrum"/>
		<taxon id="Solanum_schenckii"/>
		<taxon id="Solanum_schimperianum"/>
		<taxon id="Solanum_schlechtendalianum"/>
		<taxon id="Solanum_schomburgkii"/>
		<taxon id="Solanum_sciadostylis"/>
		<taxon id="Solanum_sejunctum"/>
		<taxon id="Solanum_semiarmatum"/>
		<taxon id="Solanum_sendtnerianum"/>
		<taxon id="Solanum_serpens"/>
		<taxon id="Solanum_sessiliflorum"/>
		<taxon id="Solanum_sessilistellatum"/>
		<taxon id="Solanum_shirleyanum"/>
		<taxon id="Solanum_sibundoyense"/>
		<taxon id="Solanum_simile"/>
		<taxon id="Solanum_sisymbriifolium"/>
		<taxon id="Solanum_sitiens"/>
		<taxon id="Solanum_sparsipilum"/>
		<taxon id="Solanum_spegazzinii"/>
		<taxon id="Solanum_stagnale"/>
		<taxon id="Solanum_stellativelutinum"/>
		<taxon id="Solanum_stelligerum"/>
		<taxon id="Solanum_stenandrum"/>
		<taxon id="Solanum_stenophyllidium"/>
		<taxon id="Solanum_stenopterum"/>
		<taxon id="Solanum_stoloniferum"/>
		<taxon id="Solanum_stramoniifolium"/>
		<taxon id="Solanum_stuckertii"/>
		<taxon id="Solanum_stupefactum"/>
		<taxon id="Solanum_sturtianum"/>
		<taxon id="Solanum_subinerme"/>
		<taxon id="Solanum_subpanduratum"/>
		<taxon id="Solanum_sucrense"/>
		<taxon id="Solanum_supinum"/>
		<taxon id="Solanum_symonii"/>
		<taxon id="Solanum_taeniotrichum"/>
		<taxon id="Solanum_talarense"/>
		<taxon id="Solanum_tampicense"/>
		<taxon id="Solanum_tarijense"/>
		<taxon id="Solanum_tegore"/>
		<taxon id="Solanum_tenuipes"/>
		<taxon id="Solanum_tenuisetosum"/>
		<taxon id="Solanum_tenuispinum"/>
		<taxon id="Solanum_terminale"/>
		<taxon id="Solanum_ternatum"/>
		<taxon id="Solanum_tetramerum"/>
		<taxon id="Solanum_tetrathecum"/>
		<taxon id="Solanum_thelopodium"/>
		<taxon id="Solanum_thomasiifolium"/>
		<taxon id="Solanum_thruppii"/>
		<taxon id="Solanum_tobagense"/>
		<taxon id="Solanum_toliaraea"/>
		<taxon id="Solanum_tomentosum"/>
		<taxon id="Solanum_torvum"/>
		<taxon id="Solanum_tredecimgranum"/>
		<taxon id="Solanum_tribulosum"/>
		<taxon id="Solanum_tridynamum"/>
		<taxon id="Solanum_triflorum"/>
		<taxon id="Solanum_tripartitum"/>
		<taxon id="Solanum_trisectum"/>
		<taxon id="Solanum_tuberosum"/>
		<taxon id="Solanum_tudununggae"/>
		<taxon id="Solanum_tundalomense"/>
		<taxon id="Solanum_turneroides"/>
		<taxon id="Solanum_ugentii"/>
		<taxon id="Solanum_uncinellum"/>
		<taxon id="Solanum_unilobum"/>
		<taxon id="Solanum_ursinum"/>
		<taxon id="Solanum_urticans"/>
		<taxon id="Solanum_vaccinioides"/>
		<taxon id="Solanum_valdiviense"/>
		<taxon id="Solanum_vansittartense"/>
		<taxon id="Solanum_vernei"/>
		<taxon id="Solanum_verrucosum"/>
		<taxon id="Solanum_vescum"/>
		<taxon id="Solanum_vespertilio"/>
		<taxon id="Solanum_vestissimum"/>
		<taxon id="Solanum_viarum"/>
		<taxon id="Solanum_vicinum"/>
		<taxon id="Solanum_villosum"/>
		<taxon id="Solanum_violaceimarmoratum"/>
		<taxon id="Solanum_violaceum"/>
		<taxon id="Solanum_viridifolium"/>
		<taxon id="Solanum_wallacei"/>
		<taxon id="Solanum_wendlandii"/>
		<taxon id="Solanum_whalenii"/>
		<taxon id="Solanum_wrightii"/>
		<taxon id="Solanum_yungasense"/>
		<taxon id="Streptosolen_jamesonii"/>
		<taxon id="Symonanthus_aromaticus"/>
		<taxon id="Symonanthus_bancroftii"/>
		<taxon id="Trianaea_sp"/>
		<taxon id="Trianaea_speciosa"/>
		<taxon id="Tsoala_tubiflora"/>
		<taxon id="Tzeltalia_amphitricha"/>
		<taxon id="Tzeltalia_calidaria"/>
		<taxon id="Vassobia_breviflora"/>
		<taxon id="Vassobia_dichotoma"/>
		<taxon id="Vestia_foetida"/>
		<taxon id="Vestia_lycioides"/>
		<taxon id="Withania_coagulans"/>
		<taxon id="Withania_somnifera"/>
		<taxon id="Witheringia_cuneata"/>
		<taxon id="Witheringia_macrantha"/>
		<taxon id="Witheringia_meiantha"/>
		<taxon id="Witheringia_solanacea"/>
	</taxa>

	<taxa id="Solanaceae">
		<taxon idref="Deprea_sylvaticum"/>
		<taxon idref="Reyesia_sp"/>
		<taxon idref="Solanum_annuum"/>
		<taxon idref="Solanum_batoides"/>
		<taxon idref="Solanum_chenopodium"/>
		<taxon idref="Solanum_enantiophyllanthum"/>
		<taxon idref="Solanum_guineense"/>
		<taxon idref="Solanum_monarchostemon"/>
		<taxon idref="Solanum_nakurense"/>
		<taxon idref="Solanum_pallidum"/>
		<taxon idref="Solanum_paposanum"/>
		<taxon idref="Solanum_reductum"/>
		<taxon idref="Solanum_tredecimgranum"/>
		<taxon idref="Solanum_valdiviense"/>
		<taxon idref="Trianaea_sp"/>
		<taxon idref="Trianaea_speciosa"/>
		<taxon idref="Acnistus_arborescens"/>
		<taxon idref="Anisodus_acutangulus"/>
		<taxon idref="Anisodus_carniolicoides"/>
		<taxon idref="Anisodus_luridus"/>
		<taxon idref="Anisodus_tanguticus"/>
		<taxon idref="Anthocercis_angustifolia"/>
		<taxon idref="Anthocercis_gracilis"/>
		<taxon idref="Anthocercis_ilicifolia"/>
		<taxon idref="Anthocercis_intricata"/>
		<taxon idref="Anthocercis_littorea"/>
		<taxon idref="Anthocercis_myosotidea"/>
		<taxon idref="Anthocercis_racemosa"/>
		<taxon idref="Anthocercis_sylvicola"/>
		<taxon idref="Anthocercis_viscosa"/>
		<taxon idref="Anthotroche_blackii"/>
		<taxon idref="Anthotroche_myoporoides"/>
		<taxon idref="Anthotroche_pannosa"/>
		<taxon idref="Anthotroche_walcottii"/>
		<taxon idref="Athenaea_pogogena"/>
		<taxon idref="Athenaea_sp"/>
		<taxon idref="Atropa_belladonna"/>
		<taxon idref="Atropa_komarovii"/>
		<taxon idref="Atropanthe_sinensis"/>
		<taxon idref="Aureliana_fasciculata"/>
		<taxon idref="Benthamiella_patagonica"/>
		<taxon idref="Benthamiella_skottsbergii"/>
		<taxon idref="Bouchetia_anomala"/>
		<taxon idref="Bouchetia_erecta"/>
		<taxon idref="Brachistus_stramoniifolius"/>
		<taxon idref="Browallia_eludens"/>
		<taxon idref="Browallia_speciosa"/>
		<taxon idref="Brugmansia_arborea"/>
		<taxon idref="Brugmansia_aurea"/>
		<taxon idref="Brugmansia_sanguinea"/>
		<taxon idref="Brunfelsia_americana"/>
		<taxon idref="Brunfelsia_uniflora"/>
		<taxon idref="Calibrachoa_parviflora"/>
		<taxon idref="Calibrachoa_pygmaea"/>
		<taxon idref="Calibrachoa_sellowiana"/>
		<taxon idref="Capsicum_annuum"/>
		<taxon idref="Capsicum_baccatum"/>
		<taxon idref="Capsicum_campylopodium"/>
		<taxon idref="Capsicum_cardenasii"/>
		<taxon idref="Capsicum_ceratocalyx"/>
		<taxon idref="Capsicum_chacoense"/>
		<taxon idref="Capsicum_chinense"/>
		<taxon idref="Capsicum_ciliatum"/>
		<taxon idref="Capsicum_coccineum"/>
		<taxon idref="Capsicum_eximium"/>
		<taxon idref="Capsicum_flexuosum"/>
		<taxon idref="Capsicum_frutescens"/>
		<taxon idref="Capsicum_galapagoense"/>
		<taxon idref="Capsicum_geminifolium"/>
		<taxon idref="Capsicum_hunzikerianum"/>
		<taxon idref="Capsicum_lanceolatum"/>
		<taxon idref="Capsicum_lycianthoides"/>
		<taxon idref="Capsicum_minutiflorum"/>
		<taxon idref="Capsicum_pereirae"/>
		<taxon idref="Capsicum_pubescens"/>
		<taxon idref="Capsicum_recurvatum"/>
		<taxon idref="Capsicum_rhomboideum"/>
		<taxon idref="Capsicum_schottianum"/>
		<taxon idref="Capsicum_tovarii"/>
		<taxon idref="Capsicum_villosum"/>
		<taxon idref="Cestrum_acutifolium"/>
		<taxon idref="Cestrum_aurantiacum"/>
		<taxon idref="Cestrum_chiriquianum"/>
		<taxon idref="Cestrum_dasyanthum"/>
		<taxon idref="Cestrum_diurnum"/>
		<taxon idref="Cestrum_elegans"/>
		<taxon idref="Cestrum_endlicheri"/>
		<taxon idref="Cestrum_fasciculatum"/>
		<taxon idref="Cestrum_fragile"/>
		<taxon idref="Cestrum_fulvescens"/>
		<taxon idref="Cestrum_glanduliferum"/>
		<taxon idref="Cestrum_guatemalense"/>
		<taxon idref="Cestrum_inclusum"/>
		<taxon idref="Cestrum_irazuense"/>
		<taxon idref="Cestrum_laxum"/>
		<taxon idref="Cestrum_luteovirescens"/>
		<taxon idref="Cestrum_macrophyllum"/>
		<taxon idref="Cestrum_megalophyllum"/>
		<taxon idref="Cestrum_milciomejiae"/>
		<taxon idref="Cestrum_miradorense"/>
		<taxon idref="Cestrum_mortonianum"/>
		<taxon idref="Cestrum_nocturnum"/>
		<taxon idref="Cestrum_oblongifolium"/>
		<taxon idref="Cestrum_pacayense"/>
		<taxon idref="Cestrum_pittieri"/>
		<taxon idref="Cestrum_poasanum"/>
		<taxon idref="Cestrum_regelii"/>
		<taxon idref="Cestrum_rigidum"/>
		<taxon idref="Cestrum_roseum"/>
		<taxon idref="Cestrum_sphaerocarpum"/>
		<taxon idref="Cestrum_strigilatum"/>
		<taxon idref="Cestrum_thyrsoideum"/>
		<taxon idref="Cestrum_tomentosum"/>
		<taxon idref="Cestrum_tuerckheimii"/>
		<taxon idref="Cestrum_violaceum"/>
		<taxon idref="Cestrum_virgaurea"/>
		<taxon idref="Chamaesaracha_coronopus"/>
		<taxon idref="Chamaesaracha_sordida"/>
		<taxon idref="Coeloneurum_ferrugineum"/>
		<taxon idref="Combera_paradoxa"/>
		<taxon idref="Crenidium_spinescens"/>
		<taxon idref="Cuatresia_exiguiflora"/>
		<taxon idref="Cuatresia_riparia"/>
		<taxon idref="Cyphanthera_albicans"/>
		<taxon idref="Cyphanthera_anthocercidea"/>
		<taxon idref="Cyphanthera_microphylla"/>
		<taxon idref="Cyphanthera_odgersii"/>
		<taxon idref="Datura_bernhardii"/>
		<taxon idref="Datura_ceratocaula"/>
		<taxon idref="Datura_discolor"/>
		<taxon idref="Datura_ferox"/>
		<taxon idref="Datura_inoxia"/>
		<taxon idref="Datura_laevis"/>
		<taxon idref="Datura_leichhardtii"/>
		<taxon idref="Datura_metel"/>
		<taxon idref="Datura_quercifolia"/>
		<taxon idref="Datura_rosei"/>
		<taxon idref="Datura_stramonium"/>
		<taxon idref="Deprea_bitteriana"/>
		<taxon idref="Deprea_orinocensis"/>
		<taxon idref="Deprea_paneroi"/>
		<taxon idref="Discopodium_penninervium"/>
		<taxon idref="Duboisia_hopwoodii"/>
		<taxon idref="Duboisia_leichhardtii"/>
		<taxon idref="Duboisia_myoporoides"/>
		<taxon idref="Duckeodendron_cestroides"/>
		<taxon idref="Dunalia_brachyacantha"/>
		<taxon idref="Dunalia_obovata"/>
		<taxon idref="Dunalia_solanacea"/>
		<taxon idref="Dunalia_spathulata"/>
		<taxon idref="Dunalia_spinosa"/>
		<taxon idref="Dyssochroma_viridiflora"/>
		<taxon idref="Eriolarynx_fasciculata"/>
		<taxon idref="Eriolarynx_lorentzii"/>
		<taxon idref="Espadaea_amoena"/>
		<taxon idref="Exodeconus_miersii"/>
		<taxon idref="Fabiana_imbricata"/>
		<taxon idref="Goetzea_ekmanii"/>
		<taxon idref="Goetzea_elegans"/>
		<taxon idref="Grammosolen_dixonii"/>
		<taxon idref="Grammosolen_truncatus"/>
		<taxon idref="Henoonia_myrtifolia"/>
		<taxon idref="Heteranthia_decipiens"/>
		<taxon idref="Hunzikeria_texana"/>
		<taxon idref="Hyoscyamus_albus"/>
		<taxon idref="Hyoscyamus_aureus"/>
		<taxon idref="Hyoscyamus_desertorum"/>
		<taxon idref="Hyoscyamus_leptocalyx"/>
		<taxon idref="Hyoscyamus_muticus"/>
		<taxon idref="Hyoscyamus_niger"/>
		<taxon idref="Hyoscyamus_pusillus"/>
		<taxon idref="Hyoscyamus_turcomanicus"/>
		<taxon idref="Iochroma_australe"/>
		<taxon idref="Iochroma_calycinum"/>
		<taxon idref="Iochroma_cardenasianum"/>
		<taxon idref="Iochroma_confertiflorum"/>
		<taxon idref="Iochroma_cornifolium"/>
		<taxon idref="Iochroma_cyaneum"/>
		<taxon idref="Iochroma_edule"/>
		<taxon idref="Iochroma_ellipticum"/>
		<taxon idref="Iochroma_fuchsioides"/>
		<taxon idref="Iochroma_gesnerioides"/>
		<taxon idref="Iochroma_grandiflorum"/>
		<taxon idref="Iochroma_lehmannii"/>
		<taxon idref="Iochroma_loxense"/>
		<taxon idref="Iochroma_nitidum"/>
		<taxon idref="Iochroma_parvifolium"/>
		<taxon idref="Iochroma_salpoanum"/>
		<taxon idref="Iochroma_squamosum"/>
		<taxon idref="Iochroma_stenanthum"/>
		<taxon idref="Iochroma_umbellatum"/>
		<taxon idref="Jaborosa_integrifolia"/>
		<taxon idref="Jaborosa_sativa"/>
		<taxon idref="Jaborosa_squarrosa"/>
		<taxon idref="Jaltomata_andersonii"/>
		<taxon idref="Jaltomata_antillana"/>
		<taxon idref="Jaltomata_aspera"/>
		<taxon idref="Jaltomata_auriculata"/>
		<taxon idref="Jaltomata_bernardelloana"/>
		<taxon idref="Jaltomata_bicolor"/>
		<taxon idref="Jaltomata_biflora"/>
		<taxon idref="Jaltomata_bohsiana"/>
		<taxon idref="Jaltomata_cajacayensis"/>
		<taxon idref="Jaltomata_chihuahuensis"/>
		<taxon idref="Jaltomata_chotanae"/>
		<taxon idref="Jaltomata_contumacensis"/>
		<taxon idref="Jaltomata_darcyana"/>
		<taxon idref="Jaltomata_dendroidea"/>
		<taxon idref="Jaltomata_dentata"/>
		<taxon idref="Jaltomata_grandiflora"/>
		<taxon idref="Jaltomata_guillermo-guerrae"/>
		<taxon idref="Jaltomata_herrerae"/>
		<taxon idref="Jaltomata_lanata"/>
		<taxon idref="Jaltomata_leivae"/>
		<taxon idref="Jaltomata_lezamae"/>
		<taxon idref="Jaltomata_lojae"/>
		<taxon idref="Jaltomata_lomana"/>
		<taxon idref="Jaltomata_mionei"/>
		<taxon idref="Jaltomata_nigricolor"/>
		<taxon idref="Jaltomata_oppositifolia"/>
		<taxon idref="Jaltomata_paneroi"/>
		<taxon idref="Jaltomata_procumbens"/>
		<taxon idref="Jaltomata_repandidentata"/>
		<taxon idref="Jaltomata_sagastegui"/>
		<taxon idref="Jaltomata_salpoensis"/>
		<taxon idref="Jaltomata_sanchez-vegae"/>
		<taxon idref="Jaltomata_sinuosa"/>
		<taxon idref="Jaltomata_tayabambae"/>
		<taxon idref="Jaltomata_truxillana"/>
		<taxon idref="Jaltomata_umbellata"/>
		<taxon idref="Jaltomata_ventricosa"/>
		<taxon idref="Jaltomata_viridiflora"/>
		<taxon idref="Jaltomata_weberbaueri"/>
		<taxon idref="Jaltomata_yacheri"/>
		<taxon idref="Jaltomata_yungayensis"/>
		<taxon idref="Juanulloa_mexicana"/>
		<taxon idref="Larnax_dilloniana"/>
		<taxon idref="Larnax_hawkesii"/>
		<taxon idref="Larnax_nieva"/>
		<taxon idref="Larnax_parviflora"/>
		<taxon idref="Larnax_peruviana"/>
		<taxon idref="Larnax_psilophyta"/>
		<taxon idref="Larnax_purpurea"/>
		<taxon idref="Larnax_sachapapa"/>
		<taxon idref="Larnax_subtriflora"/>
		<taxon idref="Larnax_suffruticosa"/>
		<taxon idref="Larnax_sylvarum"/>
		<taxon idref="Latua_pubiflora"/>
		<taxon idref="Leptoglossis_darcyana"/>
		<taxon idref="Leucophysalis_grandiflora"/>
		<taxon idref="Leucophysalis_nana"/>
		<taxon idref="Leucophysalis_viscosa"/>
		<taxon idref="Lycianthes_acapulcensis"/>
		<taxon idref="Lycianthes_acutifolia"/>
		<taxon idref="Lycianthes_amatitlanensis"/>
		<taxon idref="Lycianthes_asarifolia"/>
		<taxon idref="Lycianthes_beckneriana"/>
		<taxon idref="Lycianthes_biflora"/>
		<taxon idref="Lycianthes_ciliolata"/>
		<taxon idref="Lycianthes_dejecta"/>
		<taxon idref="Lycianthes_denticulata"/>
		<taxon idref="Lycianthes_fasciculata"/>
		<taxon idref="Lycianthes_furcatistellata"/>
		<taxon idref="Lycianthes_geminiflora"/>
		<taxon idref="Lycianthes_glandulosa"/>
		<taxon idref="Lycianthes_heteroclita"/>
		<taxon idref="Lycianthes_inaequilatera"/>
		<taxon idref="Lycianthes_jalicensis"/>
		<taxon idref="Lycianthes_jelskii"/>
		<taxon idref="Lycianthes_lenta"/>
		<taxon idref="Lycianthes_lycioides"/>
		<taxon idref="Lycianthes_lysimachioides"/>
		<taxon idref="Lycianthes_moziniana"/>
		<taxon idref="Lycianthes_multiflora"/>
		<taxon idref="Lycianthes_nitida"/>
		<taxon idref="Lycianthes_peduncularis"/>
		<taxon idref="Lycianthes_pringlei"/>
		<taxon idref="Lycianthes_pseudolycioides"/>
		<taxon idref="Lycianthes_radiata"/>
		<taxon idref="Lycianthes_rantonnei"/>
		<taxon idref="Lycianthes_rzedowskii"/>
		<taxon idref="Lycianthes_saltensis"/>
		<taxon idref="Lycianthes_sanctaeclarae"/>
		<taxon idref="Lycianthes_shanesii"/>
		<taxon idref="Lycianthes_stephanocalyx"/>
		<taxon idref="Lycianthes_surotatensis"/>
		<taxon idref="Lycianthes_synanthera"/>
		<taxon idref="Lycianthes_tricolor"/>
		<taxon idref="Lycium_acutifolium"/>
		<taxon idref="Lycium_afrum"/>
		<taxon idref="Lycium_ameghinoi"/>
		<taxon idref="Lycium_americanum"/>
		<taxon idref="Lycium_amoenum"/>
		<taxon idref="Lycium_andersonii"/>
		<taxon idref="Lycium_arenicola"/>
		<taxon idref="Lycium_athium"/>
		<taxon idref="Lycium_australe"/>
		<taxon idref="Lycium_barbarum"/>
		<taxon idref="Lycium_berlandieri"/>
		<taxon idref="Lycium_boerhaviifolium"/>
		<taxon idref="Lycium_bosciifolium"/>
		<taxon idref="Lycium_brevipes"/>
		<taxon idref="Lycium_californicum"/>
		<taxon idref="Lycium_carolinianum"/>
		<taxon idref="Lycium_cestroides"/>
		<taxon idref="Lycium_chanar"/>
		<taxon idref="Lycium_chilense"/>
		<taxon idref="Lycium_chinense"/>
		<taxon idref="Lycium_ciliatum"/>
		<taxon idref="Lycium_cinereum"/>
		<taxon idref="Lycium_cooperi"/>
		<taxon idref="Lycium_cuneatum"/>
		<taxon idref="Lycium_dasystemum"/>
		<taxon idref="Lycium_decumbens"/>
		<taxon idref="Lycium_depressum"/>
		<taxon idref="Lycium_deserti"/>
		<taxon idref="Lycium_duplicatum"/>
		<taxon idref="Lycium_eenii"/>
		<taxon idref="Lycium_elongatum"/>
		<taxon idref="Lycium_europaeum"/>
		<taxon idref="Lycium_exsertum"/>
		<taxon idref="Lycium_ferocissimum"/>
		<taxon idref="Lycium_fremontii"/>
		<taxon idref="Lycium_fuscum"/>
		<taxon idref="Lycium_gariepense"/>
		<taxon idref="Lycium_gilliesianum"/>
		<taxon idref="Lycium_grandicalyx"/>
		<taxon idref="Lycium_hirsutum"/>
		<taxon idref="Lycium_horridum"/>
		<taxon idref="Lycium_infaustum"/>
		<taxon idref="Lycium_macrodon"/>
		<taxon idref="Lycium_microphyllum"/>
		<taxon idref="Lycium_minimum"/>
		<taxon idref="Lycium_minutifolium"/>
		<taxon idref="Lycium_morongii"/>
		<taxon idref="Lycium_nodosum"/>
		<taxon idref="Lycium_oxycarpum"/>
		<taxon idref="Lycium_pallidum"/>
		<taxon idref="Lycium_parishii"/>
		<taxon idref="Lycium_pilifolium"/>
		<taxon idref="Lycium_puberulum"/>
		<taxon idref="Lycium_pumilum"/>
		<taxon idref="Lycium_rachidocladum"/>
		<taxon idref="Lycium_ruthenicum"/>
		<taxon idref="Lycium_sandwicense"/>
		<taxon idref="Lycium_schizocalyx"/>
		<taxon idref="Lycium_schweinfurthii"/>
		<taxon idref="Lycium_shawii"/>
		<taxon idref="Lycium_shockleyi"/>
		<taxon idref="Lycium_stenophyllum"/>
		<taxon idref="Lycium_strandveldense"/>
		<taxon idref="Lycium_tenue"/>
		<taxon idref="Lycium_tenuispinosum"/>
		<taxon idref="Lycium_tetrandrum"/>
		<taxon idref="Lycium_texanum"/>
		<taxon idref="Lycium_torreyi"/>
		<taxon idref="Lycium_truncatum"/>
		<taxon idref="Lycium_villosum"/>
		<taxon idref="Lycium_vimineum"/>
		<taxon idref="Lycium_yunnanense"/>
		<taxon idref="Mandragora_autumnalis"/>
		<taxon idref="Mandragora_caulescens"/>
		<taxon idref="Mandragora_chinghaiensis"/>
		<taxon idref="Mandragora_officinarum"/>
		<taxon idref="Mandragora_turcomanica"/>
		<taxon idref="Markea_panamensis"/>
		<taxon idref="Markea_ulei"/>
		<taxon idref="Melananthus_guatemalensis"/>
		<taxon idref="Mellissia_begoniifolia"/>
		<taxon idref="Merinthopodium_neuranthum"/>
		<taxon idref="Metternichia_princeps"/>
		<taxon idref="Metternichia_sp"/>
		<taxon idref="Nectouxia_formosa"/>
		<taxon idref="Nicandra_physalodes"/>
		<taxon idref="Nicotiana_acaulis"/>
		<taxon idref="Nicotiana_acuminata"/>
		<taxon idref="Nicotiana_africana"/>
		<taxon idref="Nicotiana_alata"/>
		<taxon idref="Nicotiana_amplexicaulis"/>
		<taxon idref="Nicotiana_arentsii"/>
		<taxon idref="Nicotiana_benavidesii"/>
		<taxon idref="Nicotiana_bonariensis"/>
		<taxon idref="Nicotiana_cavicola"/>
		<taxon idref="Nicotiana_clevelandii"/>
		<taxon idref="Nicotiana_cordifolia"/>
		<taxon idref="Nicotiana_corymbosa"/>
		<taxon idref="Nicotiana_digluta"/>
		<taxon idref="Nicotiana_eastii"/>
		<taxon idref="Nicotiana_excelsior"/>
		<taxon idref="Nicotiana_exigua"/>
		<taxon idref="Nicotiana_forgetiana"/>
		<taxon idref="Nicotiana_forsteri"/>
		<taxon idref="Nicotiana_glauca"/>
		<taxon idref="Nicotiana_glutinosa"/>
		<taxon idref="Nicotiana_goodspeedii"/>
		<taxon idref="Nicotiana_gossei"/>
		<taxon idref="Nicotiana_kawakamii"/>
		<taxon idref="Nicotiana_knightiana"/>
		<taxon idref="Nicotiana_langsdorffii"/>
		<taxon idref="Nicotiana_linearis"/>
		<taxon idref="Nicotiana_longiflora"/>
		<taxon idref="Nicotiana_maritima"/>
		<taxon idref="Nicotiana_megalosiphon"/>
		<taxon idref="Nicotiana_miersii"/>
		<taxon idref="Nicotiana_nesophila"/>
		<taxon idref="Nicotiana_noctiflora"/>
		<taxon idref="Nicotiana_nudicaulis"/>
		<taxon idref="Nicotiana_obtusifolia"/>
		<taxon idref="Nicotiana_occidentalis"/>
		<taxon idref="Nicotiana_otophora"/>
		<taxon idref="Nicotiana_palmeri"/>
		<taxon idref="Nicotiana_paniculata"/>
		<taxon idref="Nicotiana_pauciflora"/>
		<taxon idref="Nicotiana_petunioides"/>
		<taxon idref="Nicotiana_picilla"/>
		<taxon idref="Nicotiana_plumbaginifolia"/>
		<taxon idref="Nicotiana_quadrivalvis"/>
		<taxon idref="Nicotiana_raimondii"/>
		<taxon idref="Nicotiana_repanda"/>
		<taxon idref="Nicotiana_rosulata"/>
		<taxon idref="Nicotiana_rotundifolia"/>
		<taxon idref="Nicotiana_rustica"/>
		<taxon idref="Nicotiana_simulans"/>
		<taxon idref="Nicotiana_solanifolia"/>
		<taxon idref="Nicotiana_spegazzinii"/>
		<taxon idref="Nicotiana_stocktonii"/>
		<taxon idref="Nicotiana_suaveolens"/>
		<taxon idref="Nicotiana_sylvestris"/>
		<taxon idref="Nicotiana_tabacum"/>
		<taxon idref="Nicotiana_thyrsiflora"/>
		<taxon idref="Nicotiana_tomentosa"/>
		<taxon idref="Nicotiana_tomentosiformis"/>
		<taxon idref="Nicotiana_trigonophylla"/>
		<taxon idref="Nicotiana_umbratica"/>
		<taxon idref="Nicotiana_undulata"/>
		<taxon idref="Nicotiana_velutina"/>
		<taxon idref="Nicotiana_wigandioides"/>
		<taxon idref="Nierembergia_andina"/>
		<taxon idref="Nierembergia_angustifolia"/>
		<taxon idref="Nierembergia_aristata"/>
		<taxon idref="Nierembergia_boliviana"/>
		<taxon idref="Nierembergia_browallioides"/>
		<taxon idref="Nierembergia_calycina"/>
		<taxon idref="Nierembergia_ericoides"/>
		<taxon idref="Nierembergia_graveolens"/>
		<taxon idref="Nierembergia_hatschbachii"/>
		<taxon idref="Nierembergia_hippomanica"/>
		<taxon idref="Nierembergia_linariifolia"/>
		<taxon idref="Nierembergia_micrantha"/>
		<taxon idref="Nierembergia_pinifolia"/>
		<taxon idref="Nierembergia_pulchella"/>
		<taxon idref="Nierembergia_repens"/>
		<taxon idref="Nierembergia_rigida"/>
		<taxon idref="Nierembergia_rivularis"/>
		<taxon idref="Nierembergia_scoparia"/>
		<taxon idref="Nierembergia_spathulata"/>
		<taxon idref="Nierembergia_tucumanensis"/>
		<taxon idref="Nierembergia_veitchii"/>
		<taxon idref="Nolana_acuminata"/>
		<taxon idref="Nolana_adansonii"/>
		<taxon idref="Nolana_albescens"/>
		<taxon idref="Nolana_aplocaryoides"/>
		<taxon idref="Nolana_arequipensis"/>
		<taxon idref="Nolana_aticoana"/>
		<taxon idref="Nolana_baccata"/>
		<taxon idref="Nolana_balsamiflua"/>
		<taxon idref="Nolana_carnosa"/>
		<taxon idref="Nolana_cerrateana"/>
		<taxon idref="Nolana_chancoana"/>
		<taxon idref="Nolana_chapiensis"/>
		<taxon idref="Nolana_clivicola"/>
		<taxon idref="Nolana_coelestis"/>
		<taxon idref="Nolana_confinis"/>
		<taxon idref="Nolana_coronata"/>
		<taxon idref="Nolana_crassulifolia"/>
		<taxon idref="Nolana_diffusa"/>
		<taxon idref="Nolana_divaricata"/>
		<taxon idref="Nolana_elegans"/>
		<taxon idref="Nolana_filifolia"/>
		<taxon idref="Nolana_flaccida"/>
		<taxon idref="Nolana_galapagensis"/>
		<taxon idref="Nolana_gayana"/>
		<taxon idref="Nolana_humifusa"/>
		<taxon idref="Nolana_incana"/>
		<taxon idref="Nolana_inflata"/>
		<taxon idref="Nolana_intonsa"/>
		<taxon idref="Nolana_johnstonii"/>
		<taxon idref="Nolana_laxa"/>
		<taxon idref="Nolana_leptophylla"/>
		<taxon idref="Nolana_lezamae"/>
		<taxon idref="Nolana_linearifolia"/>
		<taxon idref="Nolana_lycioides"/>
		<taxon idref="Nolana_mollis"/>
		<taxon idref="Nolana_onoana"/>
		<taxon idref="Nolana_pallida"/>
		<taxon idref="Nolana_paradoxa"/>
		<taxon idref="Nolana_parviflora"/>
		<taxon idref="Nolana_peruviana"/>
		<taxon idref="Nolana_pilosa"/>
		<taxon idref="Nolana_plicata"/>
		<taxon idref="Nolana_pterocarpa"/>
		<taxon idref="Nolana_ramosissima"/>
		<taxon idref="Nolana_rostrata"/>
		<taxon idref="Nolana_rupicola"/>
		<taxon idref="Nolana_salsoloides"/>
		<taxon idref="Nolana_scaposa"/>
		<taxon idref="Nolana_sedifolia"/>
		<taxon idref="Nolana_sessiliflora"/>
		<taxon idref="Nolana_spathulata"/>
		<taxon idref="Nolana_sphaerophylla"/>
		<taxon idref="Nolana_stenophylla"/>
		<taxon idref="Nolana_tarapacana"/>
		<taxon idref="Nolana_thinophila"/>
		<taxon idref="Nolana_tocopillensis"/>
		<taxon idref="Nolana_tomentella"/>
		<taxon idref="Nolana_urubambae"/>
		<taxon idref="Nolana_villosa"/>
		<taxon idref="Nolana_volcanica"/>
		<taxon idref="Nolana_weissiana"/>
		<taxon idref="Nolana_werdermannii"/>
		<taxon idref="Nolana_willeana"/>
		<taxon idref="Nothocestrum_latifolium"/>
		<taxon idref="Nothocestrum_longifolium"/>
		<taxon idref="Oryctes_nevadensis"/>
		<taxon idref="Pantacantha_ameghinoi"/>
		<taxon idref="Petunia_altiplana"/>
		<taxon idref="Petunia_axillaris"/>
		<taxon idref="Petunia_bonjardinensis"/>
		<taxon idref="Petunia_exserta"/>
		<taxon idref="Petunia_integrifolia"/>
		<taxon idref="Petunia_littoralis"/>
		<taxon idref="Petunia_mantiqueirensis"/>
		<taxon idref="Petunia_reitzii"/>
		<taxon idref="Petunia_saxicola"/>
		<taxon idref="Petunia_scheideana"/>
		<taxon idref="Petunia_secreta"/>
		<taxon idref="Physalis_acutifolia"/>
		<taxon idref="Physalis_alkekengi"/>
		<taxon idref="Physalis_angulata"/>
		<taxon idref="Physalis_angustifolia"/>
		<taxon idref="Physalis_angustiphysa"/>
		<taxon idref="Physalis_arborescens"/>
		<taxon idref="Physalis_arenicola"/>
		<taxon idref="Physalis_campanulata"/>
		<taxon idref="Physalis_carpenteri"/>
		<taxon idref="Physalis_caudella"/>
		<taxon idref="Physalis_cinerascens"/>
		<taxon idref="Physalis_cordata"/>
		<taxon idref="Physalis_coztomatl"/>
		<taxon idref="Physalis_crassifolia"/>
		<taxon idref="Physalis_glutinosa"/>
		<taxon idref="Physalis_greenmanii"/>
		<taxon idref="Physalis_hederifolia"/>
		<taxon idref="Physalis_heterophylla"/>
		<taxon idref="Physalis_ignota"/>
		<taxon idref="Physalis_lagascae"/>
		<taxon idref="Physalis_lanceolata"/>
		<taxon idref="Physalis_lassa"/>
		<taxon idref="Physalis_longifolia"/>
		<taxon idref="Physalis_melanocystis"/>
		<taxon idref="Physalis_microcarpa"/>
		<taxon idref="Physalis_microphysa"/>
		<taxon idref="Physalis_minima"/>
		<taxon idref="Physalis_minimaculata"/>
		<taxon idref="Physalis_mollis"/>
		<taxon idref="Physalis_nicandroides"/>
		<taxon idref="Physalis_patula"/>
		<taxon idref="Physalis_peruviana"/>
		<taxon idref="Physalis_philadelphica"/>
		<taxon idref="Physalis_pruinosa"/>
		<taxon idref="Physalis_pubescens"/>
		<taxon idref="Physalis_pumila"/>
		<taxon idref="Physalis_sordida"/>
		<taxon idref="Physalis_virginiana"/>
		<taxon idref="Physalis_viscosa"/>
		<taxon idref="Physalis_walteri"/>
		<taxon idref="Physochlaina_infundibularis"/>
		<taxon idref="Physochlaina_orientalis"/>
		<taxon idref="Physochlaina_physaloides"/>
		<taxon idref="Physochlaina_praealta"/>
		<taxon idref="Plowmania_nyctaginoides"/>
		<taxon idref="Protoschwenkia_mandonii"/>
		<taxon idref="Przewalskia_tangutica"/>
		<taxon idref="Quincula_lobata"/>
		<taxon idref="Salpichroa_origanifolia"/>
		<taxon idref="Salpiglossis_sinuata"/>
		<taxon idref="Saracha_punctata"/>
		<taxon idref="Saracha_quitensis"/>
		<taxon idref="Schizanthus_alpestris"/>
		<taxon idref="Schizanthus_candidus"/>
		<taxon idref="Schizanthus_grahamii"/>
		<taxon idref="Schizanthus_hookeri"/>
		<taxon idref="Schizanthus_integrifolius"/>
		<taxon idref="Schizanthus_lacteus"/>
		<taxon idref="Schizanthus_laetus"/>
		<taxon idref="Schizanthus_litoralis"/>
		<taxon idref="Schizanthus_parvulus"/>
		<taxon idref="Schizanthus_pinnatus"/>
		<taxon idref="Schizanthus_porrigens"/>
		<taxon idref="Schizanthus_tricolor"/>
		<taxon idref="Schultesianthus_leucanthus"/>
		<taxon idref="Schultesianthus_megalandrus"/>
		<taxon idref="Schwenckia_glabrata"/>
		<taxon idref="Schwenckia_lateriflora"/>
		<taxon idref="Sclerophylax_adnatifolia"/>
		<taxon idref="Sclerophylax_gilliesii"/>
		<taxon idref="Sclerophylax_sp"/>
		<taxon idref="Sclerophylax_spinescens"/>
		<taxon idref="Scopolia_carniolica"/>
		<taxon idref="Scopolia_japonica"/>
		<taxon idref="Scopolia_lutescens"/>
		<taxon idref="Scopolia_parviflora"/>
		<taxon idref="Sessea_corymbiflora"/>
		<taxon idref="Sessea_stipulata"/>
		<taxon idref="Sessea_vestita"/>
		<taxon idref="Solandra_brachycalyx"/>
		<taxon idref="Solandra_grandiflora"/>
		<taxon idref="Solanum_absconditum"/>
		<taxon idref="Solanum_abutiloides"/>
		<taxon idref="Solanum_acanthodapis"/>
		<taxon idref="Solanum_acaule"/>
		<taxon idref="Solanum_accrescens"/>
		<taxon idref="Solanum_acerifolium"/>
		<taxon idref="Solanum_achacachense"/>
		<taxon idref="Solanum_acroscopicum"/>
		<taxon idref="Solanum_aculeastrum"/>
		<taxon idref="Solanum_aculeatissimum"/>
		<taxon idref="Solanum_acutilobum"/>
		<taxon idref="Solanum_adhaerens"/>
		<taxon idref="Solanum_adscendens"/>
		<taxon idref="Solanum_aethiopicum"/>
		<taxon idref="Solanum_aggregatum"/>
		<taxon idref="Solanum_agrarium"/>
		<taxon idref="Solanum_agrimonifolium"/>
		<taxon idref="Solanum_alandiae"/>
		<taxon idref="Solanum_albicans"/>
		<taxon idref="Solanum_albidum"/>
		<taxon idref="Solanum_aligerum"/>
		<taxon idref="Solanum_allophyllum"/>
		<taxon idref="Solanum_amblymerum"/>
		<taxon idref="Solanum_americanum"/>
		<taxon idref="Solanum_amygdalifolium"/>
		<taxon idref="Solanum_anceps"/>
		<taxon idref="Solanum_andreanum"/>
		<taxon idref="Solanum_anguivi"/>
		<taxon idref="Solanum_angustialatum"/>
		<taxon idref="Solanum_angustifolium"/>
		<taxon idref="Solanum_aphyodendron"/>
		<taxon idref="Solanum_appendiculatum"/>
		<taxon idref="Solanum_arachnidanthum"/>
		<taxon idref="Solanum_arboreum"/>
		<taxon idref="Solanum_argentinum"/>
		<taxon idref="Solanum_argopetalum"/>
		<taxon idref="Solanum_arnezii"/>
		<taxon idref="Solanum_arundo"/>
		<taxon idref="Solanum_asperolanatum"/>
		<taxon idref="Solanum_asperum"/>
		<taxon idref="Solanum_asterophorum"/>
		<taxon idref="Solanum_asteropilodes"/>
		<taxon idref="Solanum_asymmetriphyllum"/>
		<taxon idref="Solanum_atropurpureum"/>
		<taxon idref="Solanum_aturense"/>
		<taxon idref="Solanum_aviculare"/>
		<taxon idref="Solanum_avilesii"/>
		<taxon idref="Solanum_bahamense"/>
		<taxon idref="Solanum_beaugleholei"/>
		<taxon idref="Solanum_berthaultii"/>
		<taxon idref="Solanum_betaceum"/>
		<taxon idref="Solanum_bicorne"/>
		<taxon idref="Solanum_bolivianum"/>
		<taxon idref="Solanum_bonariense"/>
		<taxon idref="Solanum_brevicaule"/>
		<taxon idref="Solanum_brevifolium"/>
		<taxon idref="Solanum_brownii"/>
		<taxon idref="Solanum_buddleifolium"/>
		<taxon idref="Solanum_bukasovii"/>
		<taxon idref="Solanum_bulbocastanum"/>
		<taxon idref="Solanum_bumeliifolium"/>
		<taxon idref="Solanum_cacosmum"/>
		<taxon idref="Solanum_caesium"/>
		<taxon idref="Solanum_cajanumense"/>
		<taxon idref="Solanum_calileguae"/>
		<taxon idref="Solanum_campanulatum"/>
		<taxon idref="Solanum_campylacanthum"/>
		<taxon idref="Solanum_candidum"/>
		<taxon idref="Solanum_candolleanum"/>
		<taxon idref="Solanum_capense"/>
		<taxon idref="Solanum_capsicastrum"/>
		<taxon idref="Solanum_capsiciforme"/>
		<taxon idref="Solanum_capsicoides"/>
		<taxon idref="Solanum_cardiophyllum"/>
		<taxon idref="Solanum_carduiforme"/>
		<taxon idref="Solanum_caricifolium"/>
		<taxon idref="Solanum_caripense"/>
		<taxon idref="Solanum_carolinense"/>
		<taxon idref="Solanum_cataphractum"/>
		<taxon idref="Solanum_centrale"/>
		<taxon idref="Solanum_cerasiferum"/>
		<taxon idref="Solanum_chacoense"/>
		<taxon idref="Solanum_chamaepolybotryon"/>
		<taxon idref="Solanum_cheesmaniae"/>
		<taxon idref="Solanum_chenopodinum"/>
		<taxon idref="Solanum_chilense"/>
		<taxon idref="Solanum_chippendalei"/>
		<taxon idref="Solanum_chmielewskii"/>
		<taxon idref="Solanum_chomatophilum"/>
		<taxon idref="Solanum_chrysotrichum"/>
		<taxon idref="Solanum_cinereum"/>
		<taxon idref="Solanum_circaeifolium"/>
		<taxon idref="Solanum_circinatum"/>
		<taxon idref="Solanum_citrullifolium"/>
		<taxon idref="Solanum_clandestinum"/>
		<taxon idref="Solanum_clarkiae"/>
		<taxon idref="Solanum_clarum"/>
		<taxon idref="Solanum_cleistogamum"/>
		<taxon idref="Solanum_coactiliferum"/>
		<taxon idref="Solanum_colombianum"/>
		<taxon idref="Solanum_comarapanum"/>
		<taxon idref="Solanum_comptum"/>
		<taxon idref="Solanum_conditum"/>
		<taxon idref="Solanum_confusum"/>
		<taxon idref="Solanum_conicum"/>
		<taxon idref="Solanum_cookii"/>
		<taxon idref="Solanum_cordovense"/>
		<taxon idref="Solanum_coriaceum"/>
		<taxon idref="Solanum_corifolium"/>
		<taxon idref="Solanum_crinitipes"/>
		<taxon idref="Solanum_crinitum"/>
		<taxon idref="Solanum_crispum"/>
		<taxon idref="Solanum_crotonoides"/>
		<taxon idref="Solanum_cumingii"/>
		<taxon idref="Solanum_cunninghamii"/>
		<taxon idref="Solanum_curvicuspe"/>
		<taxon idref="Solanum_cyaneopurpureum"/>
		<taxon idref="Solanum_cylindricum"/>
		<taxon idref="Solanum_dasyphyllum"/>
		<taxon idref="Solanum_davisense"/>
		<taxon idref="Solanum_decompositiflorum"/>
		<taxon idref="Solanum_delitescens"/>
		<taxon idref="Solanum_demissum"/>
		<taxon idref="Solanum_densevestitum"/>
		<taxon idref="Solanum_dianthophorum"/>
		<taxon idref="Solanum_dimorphispinum"/>
		<taxon idref="Solanum_dioicum"/>
		<taxon idref="Solanum_diphyllum"/>
		<taxon idref="Solanum_diploconos"/>
		<taxon idref="Solanum_discolor"/>
		<taxon idref="Solanum_dissectum"/>
		<taxon idref="Solanum_ditrichum"/>
		<taxon idref="Solanum_diversiflorum"/>
		<taxon idref="Solanum_doddsii"/>
		<taxon idref="Solanum_donianum"/>
		<taxon idref="Solanum_drymophilum"/>
		<taxon idref="Solanum_dulcamara"/>
		<taxon idref="Solanum_echinatum"/>
		<taxon idref="Solanum_ehrenbergii"/>
		<taxon idref="Solanum_elachophyllum"/>
		<taxon idref="Solanum_elaeagnifolium"/>
		<taxon idref="Solanum_ellipticum"/>
		<taxon idref="Solanum_endopogon"/>
		<taxon idref="Solanum_esuriale"/>
		<taxon idref="Solanum_etuberosum"/>
		<taxon idref="Solanum_evolvulifolium"/>
		<taxon idref="Solanum_exiguum"/>
		<taxon idref="Solanum_fallax"/>
		<taxon idref="Solanum_felinum"/>
		<taxon idref="Solanum_ferocissimum"/>
		<taxon idref="Solanum_fiebrigii"/>
		<taxon idref="Solanum_fraxinifolium"/>
		<taxon idref="Solanum_fructo-tecto"/>
		<taxon idref="Solanum_furfuraceum"/>
		<taxon idref="Solanum_fusiforme"/>
		<taxon idref="Solanum_gabrielae"/>
		<taxon idref="Solanum_galapagense"/>
		<taxon idref="Solanum_gardneri"/>
		<taxon idref="Solanum_giganteum"/>
		<taxon idref="Solanum_glabratum"/>
		<taxon idref="Solanum_glaucophyllum"/>
		<taxon idref="Solanum_glutinosum"/>
		<taxon idref="Solanum_goetzei"/>
		<taxon idref="Solanum_grayi"/>
		<taxon idref="Solanum_guerreroense"/>
		<taxon idref="Solanum_gympiense"/>
		<taxon idref="Solanum_habrochaites"/>
		<taxon idref="Solanum_hapalum"/>
		<taxon idref="Solanum_hasslerianum"/>
		<taxon idref="Solanum_havanense"/>
		<taxon idref="Solanum_hayesii"/>
		<taxon idref="Solanum_heinianum"/>
		<taxon idref="Solanum_herculeum"/>
		<taxon idref="Solanum_heterodoxum"/>
		<taxon idref="Solanum_heteropodium"/>
		<taxon idref="Solanum_hexandrum"/>
		<taxon idref="Solanum_hibernum"/>
		<taxon idref="Solanum_hieronymi"/>
		<taxon idref="Solanum_hindsianum"/>
		<taxon idref="Solanum_hirtum"/>
		<taxon idref="Solanum_hjertingii"/>
		<taxon idref="Solanum_hoehnei"/>
		<taxon idref="Solanum_hoplopetalum"/>
		<taxon idref="Solanum_horridum"/>
		<taxon idref="Solanum_hougasii"/>
		<taxon idref="Solanum_humile"/>
		<taxon idref="Solanum_hyporhodium"/>
		<taxon idref="Solanum_hystrix"/>
		<taxon idref="Solanum_immite"/>
		<taxon idref="Solanum_inaequilaterum"/>
		<taxon idref="Solanum_incamayoense"/>
		<taxon idref="Solanum_incanum"/>
		<taxon idref="Solanum_incarceratum"/>
		<taxon idref="Solanum_incompletum"/>
		<taxon idref="Solanum_incurvum"/>
		<taxon idref="Solanum_inelegans"/>
		<taxon idref="Solanum_infundibuliforme"/>
		<taxon idref="Solanum_innoxium"/>
		<taxon idref="Solanum_iopetalum"/>
		<taxon idref="Solanum_jabrense"/>
		<taxon idref="Solanum_jamaicense"/>
		<taxon idref="Solanum_jamesii"/>
		<taxon idref="Solanum_johnsonianum"/>
		<taxon idref="Solanum_johnstonii"/>
		<taxon idref="Solanum_jucundum"/>
		<taxon idref="Solanum_juglandifolium"/>
		<taxon idref="Solanum_juvenale"/>
		<taxon idref="Solanum_kurtzianum"/>
		<taxon idref="Solanum_kurzii"/>
		<taxon idref="Solanum_kwebense"/>
		<taxon idref="Solanum_laciniatum"/>
		<taxon idref="Solanum_lamprocarpum"/>
		<taxon idref="Solanum_lanceifolium"/>
		<taxon idref="Solanum_lanceolatum"/>
		<taxon idref="Solanum_lasiocarpum"/>
		<taxon idref="Solanum_lasiophyllum"/>
		<taxon idref="Solanum_latens"/>
		<taxon idref="Solanum_latiflorum"/>
		<taxon idref="Solanum_laxissimum"/>
		<taxon idref="Solanum_laxum"/>
		<taxon idref="Solanum_leopoldense"/>
		<taxon idref="Solanum_lepidotum"/>
		<taxon idref="Solanum_leptophyes"/>
		<taxon idref="Solanum_lichtensteinii"/>
		<taxon idref="Solanum_lidii"/>
		<taxon idref="Solanum_lignicaule"/>
		<taxon idref="Solanum_limitare"/>
		<taxon idref="Solanum_linearifolium"/>
		<taxon idref="Solanum_linnaeanum"/>
		<taxon idref="Solanum_longiconicum"/>
		<taxon idref="Solanum_lucani"/>
		<taxon idref="Solanum_lumholtzianum"/>
		<taxon idref="Solanum_luteoalbum"/>
		<taxon idref="Solanum_lycocarpum"/>
		<taxon idref="Solanum_lycopersicoides"/>
		<taxon idref="Solanum_lycopersicum"/>
		<taxon idref="Solanum_lyratum"/>
		<taxon idref="Solanum_lythrocarpum"/>
		<taxon idref="Solanum_macoorai"/>
		<taxon idref="Solanum_macrocarpon"/>
		<taxon idref="Solanum_maglia"/>
		<taxon idref="Solanum_mahoriense"/>
		<taxon idref="Solanum_mammosum"/>
		<taxon idref="Solanum_mapiriense"/>
		<taxon idref="Solanum_marginatum"/>
		<taxon idref="Solanum_marinasense"/>
		<taxon idref="Solanum_maternum"/>
		<taxon idref="Solanum_mauritianum"/>
		<taxon idref="Solanum_megalonyx"/>
		<taxon idref="Solanum_megistacrolobum"/>
		<taxon idref="Solanum_melanospermum"/>
		<taxon idref="Solanum_melissarum"/>
		<taxon idref="Solanum_melongena"/>
		<taxon idref="Solanum_microdontum"/>
		<taxon idref="Solanum_microphyllum"/>
		<taxon idref="Solanum_mitchellianum"/>
		<taxon idref="Solanum_mite"/>
		<taxon idref="Solanum_mitlense"/>
		<taxon idref="Solanum_monachophyllum"/>
		<taxon idref="Solanum_montanum"/>
		<taxon idref="Solanum_morelliforme"/>
		<taxon idref="Solanum_mortonii"/>
		<taxon idref="Solanum_moscopanum"/>
		<taxon idref="Solanum_moxosense"/>
		<taxon idref="Solanum_multifidum"/>
		<taxon idref="Solanum_multiinterruptum"/>
		<taxon idref="Solanum_multispinum"/>
		<taxon idref="Solanum_multivenosum"/>
		<taxon idref="Solanum_muricatum"/>
		<taxon idref="Solanum_myoxotrichum"/>
		<taxon idref="Solanum_myriacanthum"/>
		<taxon idref="Solanum_nemophilum"/>
		<taxon idref="Solanum_nemorense"/>
		<taxon idref="Solanum_neoanglicum"/>
		<taxon idref="Solanum_neorickii"/>
		<taxon idref="Solanum_nigriviolaceum"/>
		<taxon idref="Solanum_nigrum"/>
		<taxon idref="Solanum_nitidum"/>
		<taxon idref="Solanum_nobile"/>
		<taxon idref="Solanum_nummularium"/>
		<taxon idref="Solanum_obliquum"/>
		<taxon idref="Solanum_occultum"/>
		<taxon idref="Solanum_ochranthum"/>
		<taxon idref="Solanum_ochrophyllum"/>
		<taxon idref="Solanum_oedipus"/>
		<taxon idref="Solanum_okadae"/>
		<taxon idref="Solanum_oldfieldii"/>
		<taxon idref="Solanum_oligacanthum"/>
		<taxon idref="Solanum_opacum"/>
		<taxon idref="Solanum_oplocense"/>
		<taxon idref="Solanum_orbiculatum"/>
		<taxon idref="Solanum_ovigerum"/>
		<taxon idref="Solanum_oxycarpum"/>
		<taxon idref="Solanum_oxyphyllum"/>
		<taxon idref="Solanum_palinacanthum"/>
		<taxon idref="Solanum_palitans"/>
		<taxon idref="Solanum_paludosum"/>
		<taxon idref="Solanum_palustre"/>
		<taxon idref="Solanum_pampasense"/>
		<taxon idref="Solanum_pancheri"/>
		<taxon idref="Solanum_panduriforme"/>
		<taxon idref="Solanum_paniculatum"/>
		<taxon idref="Solanum_papaverifolium"/>
		<taxon idref="Solanum_paraibanum"/>
		<taxon idref="Solanum_pascoense"/>
		<taxon idref="Solanum_pectinatum"/>
		<taxon idref="Solanum_pedemontanum"/>
		<taxon idref="Solanum_pendulum"/>
		<taxon idref="Solanum_pennellii"/>
		<taxon idref="Solanum_peruvianum"/>
		<taxon idref="Solanum_petraeum"/>
		<taxon idref="Solanum_petrophilum"/>
		<taxon idref="Solanum_phaseoloides"/>
		<taxon idref="Solanum_phlomoides"/>
		<taxon idref="Solanum_physalifolium"/>
		<taxon idref="Solanum_pimpinellifolium"/>
		<taxon idref="Solanum_pinetorum"/>
		<taxon idref="Solanum_pinnatisectum"/>
		<taxon idref="Solanum_piurae"/>
		<taxon idref="Solanum_platense"/>
		<taxon idref="Solanum_pluviale"/>
		<taxon idref="Solanum_poinsettiifolium"/>
		<taxon idref="Solanum_polyadenium"/>
		<taxon idref="Solanum_polytrichum"/>
		<taxon idref="Solanum_prinophyllum"/>
		<taxon idref="Solanum_proteanthum"/>
		<taxon idref="Solanum_pseudocapsicum"/>
		<taxon idref="Solanum_pseudolulo"/>
		<taxon idref="Solanum_ptychanthum"/>
		<taxon idref="Solanum_pubigerum"/>
		<taxon idref="Solanum_pungetium"/>
		<taxon idref="Solanum_pyracanthos"/>
		<taxon idref="Solanum_quadrangulare"/>
		<taxon idref="Solanum_quadriloculatum"/>
		<taxon idref="Solanum_quitoense"/>
		<taxon idref="Solanum_raphanifolium"/>
		<taxon idref="Solanum_reflexiflorum"/>
		<taxon idref="Solanum_refractum"/>
		<taxon idref="Solanum_repandum"/>
		<taxon idref="Solanum_reptans"/>
		<taxon idref="Solanum_retroflexum"/>
		<taxon idref="Solanum_rhytidoandrum"/>
		<taxon idref="Solanum_rigescentoides"/>
		<taxon idref="Solanum_riojense"/>
		<taxon idref="Solanum_rixosum"/>
		<taxon idref="Solanum_robustum"/>
		<taxon idref="Solanum_roseum"/>
		<taxon idref="Solanum_rostratum"/>
		<taxon idref="Solanum_rovirosanum"/>
		<taxon idref="Solanum_rudepannum"/>
		<taxon idref="Solanum_rugosum"/>
		<taxon idref="Solanum_rupincola"/>
		<taxon idref="Solanum_sandwicense"/>
		<taxon idref="Solanum_santolallae"/>
		<taxon idref="Solanum_savanillense"/>
		<taxon idref="Solanum_scabrifolium"/>
		<taxon idref="Solanum_scabrum"/>
		<taxon idref="Solanum_schenckii"/>
		<taxon idref="Solanum_schimperianum"/>
		<taxon idref="Solanum_schlechtendalianum"/>
		<taxon idref="Solanum_schomburgkii"/>
		<taxon idref="Solanum_sciadostylis"/>
		<taxon idref="Solanum_sejunctum"/>
		<taxon idref="Solanum_semiarmatum"/>
		<taxon idref="Solanum_sendtnerianum"/>
		<taxon idref="Solanum_serpens"/>
		<taxon idref="Solanum_sessiliflorum"/>
		<taxon idref="Solanum_sessilistellatum"/>
		<taxon idref="Solanum_shirleyanum"/>
		<taxon idref="Solanum_sibundoyense"/>
		<taxon idref="Solanum_simile"/>
		<taxon idref="Solanum_sisymbriifolium"/>
		<taxon idref="Solanum_sitiens"/>
		<taxon idref="Solanum_sparsipilum"/>
		<taxon idref="Solanum_spegazzinii"/>
		<taxon idref="Solanum_stagnale"/>
		<taxon idref="Solanum_stellativelutinum"/>
		<taxon idref="Solanum_stelligerum"/>
		<taxon idref="Solanum_stenandrum"/>
		<taxon idref="Solanum_stenophyllidium"/>
		<taxon idref="Solanum_stenopterum"/>
		<taxon idref="Solanum_stoloniferum"/>
		<taxon idref="Solanum_stramoniifolium"/>
		<taxon idref="Solanum_stuckertii"/>
		<taxon idref="Solanum_stupefactum"/>
		<taxon idref="Solanum_sturtianum"/>
		<taxon idref="Solanum_subinerme"/>
		<taxon idref="Solanum_subpanduratum"/>
		<taxon idref="Solanum_sucrense"/>
		<taxon idref="Solanum_supinum"/>
		<taxon idref="Solanum_symonii"/>
		<taxon idref="Solanum_taeniotrichum"/>
		<taxon idref="Solanum_talarense"/>
		<taxon idref="Solanum_tampicense"/>
		<taxon idref="Solanum_tarijense"/>
		<taxon idref="Solanum_tegore"/>
		<taxon idref="Solanum_tenuipes"/>
		<taxon idref="Solanum_tenuisetosum"/>
		<taxon idref="Solanum_tenuispinum"/>
		<taxon idref="Solanum_terminale"/>
		<taxon idref="Solanum_ternatum"/>
		<taxon idref="Solanum_tetramerum"/>
		<taxon idref="Solanum_tetrathecum"/>
		<taxon idref="Solanum_thelopodium"/>
		<taxon idref="Solanum_thomasiifolium"/>
		<taxon idref="Solanum_thruppii"/>
		<taxon idref="Solanum_tobagense"/>
		<taxon idref="Solanum_toliaraea"/>
		<taxon idref="Solanum_tomentosum"/>
		<taxon idref="Solanum_torvum"/>
		<taxon idref="Solanum_tribulosum"/>
		<taxon idref="Solanum_tridynamum"/>
		<taxon idref="Solanum_triflorum"/>
		<taxon idref="Solanum_tripartitum"/>
		<taxon idref="Solanum_trisectum"/>
		<taxon idref="Solanum_tuberosum"/>
		<taxon idref="Solanum_tudununggae"/>
		<taxon idref="Solanum_tundalomense"/>
		<taxon idref="Solanum_turneroides"/>
		<taxon idref="Solanum_ugentii"/>
		<taxon idref="Solanum_uncinellum"/>
		<taxon idref="Solanum_unilobum"/>
		<taxon idref="Solanum_ursinum"/>
		<taxon idref="Solanum_urticans"/>
		<taxon idref="Solanum_vaccinioides"/>
		<taxon idref="Solanum_vansittartense"/>
		<taxon idref="Solanum_vernei"/>
		<taxon idref="Solanum_verrucosum"/>
		<taxon idref="Solanum_vescum"/>
		<taxon idref="Solanum_vespertilio"/>
		<taxon idref="Solanum_vestissimum"/>
		<taxon idref="Solanum_viarum"/>
		<taxon idref="Solanum_vicinum"/>
		<taxon idref="Solanum_villosum"/>
		<taxon idref="Solanum_violaceimarmoratum"/>
		<taxon idref="Solanum_violaceum"/>
		<taxon idref="Solanum_viridifolium"/>
		<taxon idref="Solanum_wallacei"/>
		<taxon idref="Solanum_wendlandii"/>
		<taxon idref="Solanum_whalenii"/>
		<taxon idref="Solanum_wrightii"/>
		<taxon idref="Solanum_yungasense"/>
		<taxon idref="Streptosolen_jamesonii"/>
		<taxon idref="Symonanthus_aromaticus"/>
		<taxon idref="Symonanthus_bancroftii"/>
		<taxon idref="Tsoala_tubiflora"/>
		<taxon idref="Tzeltalia_amphitricha"/>
		<taxon idref="Tzeltalia_calidaria"/>
		<taxon idref="Vassobia_breviflora"/>
		<taxon idref="Vassobia_dichotoma"/>
		<taxon idref="Vestia_foetida"/>
		<taxon idref="Vestia_lycioides"/>
		<taxon idref="Withania_coagulans"/>
		<taxon idref="Withania_somnifera"/>
		<taxon idref="Witheringia_cuneata"/>
		<taxon idref="Witheringia_macrantha"/>
		<taxon idref="Witheringia_meiantha"/>
		<taxon idref="Witheringia_solanacea"/>
	</taxa>
	<taxa id="Berry_clade">
		<taxon idref="Acnistus_arborescens"/>
		<taxon idref="Anisodus_acutangulus"/>
		<taxon idref="Anisodus_carniolicoides"/>
		<taxon idref="Anisodus_luridus"/>
		<taxon idref="Anisodus_tanguticus"/>
		<taxon idref="Athenaea_pogogena"/>
		<taxon idref="Athenaea_sp"/>
		<taxon idref="Atropa_belladonna"/>
		<taxon idref="Atropa_komarovii"/>
		<taxon idref="Atropanthe_sinensis"/>
		<taxon idref="Aureliana_fasciculata"/>
		<taxon idref="Brachistus_stramoniifolius"/>
		<taxon idref="Brugmansia_arborea"/>
		<taxon idref="Brugmansia_aurea"/>
		<taxon idref="Brugmansia_sanguinea"/>
		<taxon idref="Capsicum_annuum"/>
		<taxon idref="Capsicum_baccatum"/>
		<taxon idref="Capsicum_campylopodium"/>
		<taxon idref="Capsicum_cardenasii"/>
		<taxon idref="Capsicum_ceratocalyx"/>
		<taxon idref="Capsicum_chacoense"/>
		<taxon idref="Capsicum_chinense"/>
		<taxon idref="Capsicum_ciliatum"/>
		<taxon idref="Capsicum_coccineum"/>
		<taxon idref="Capsicum_eximium"/>
		<taxon idref="Capsicum_flexuosum"/>
		<taxon idref="Capsicum_frutescens"/>
		<taxon idref="Capsicum_galapagoense"/>
		<taxon idref="Capsicum_geminifolium"/>
		<taxon idref="Capsicum_hunzikerianum"/>
		<taxon idref="Capsicum_lanceolatum"/>
		<taxon idref="Capsicum_lycianthoides"/>
		<taxon idref="Capsicum_minutiflorum"/>
		<taxon idref="Capsicum_pereirae"/>
		<taxon idref="Capsicum_pubescens"/>
		<taxon idref="Capsicum_recurvatum"/>
		<taxon idref="Capsicum_rhomboideum"/>
		<taxon idref="Capsicum_schottianum"/>
		<taxon idref="Capsicum_tovarii"/>
		<taxon idref="Capsicum_villosum"/>
		<taxon idref="Chamaesaracha_coronopus"/>
		<taxon idref="Chamaesaracha_sordida"/>
		<taxon idref="Cuatresia_exiguiflora"/>
		<taxon idref="Cuatresia_riparia"/>
		<taxon idref="Datura_bernhardii"/>
		<taxon idref="Datura_ceratocaula"/>
		<taxon idref="Datura_discolor"/>
		<taxon idref="Datura_ferox"/>
		<taxon idref="Datura_inoxia"/>
		<taxon idref="Datura_laevis"/>
		<taxon idref="Datura_leichhardtii"/>
		<taxon idref="Datura_metel"/>
		<taxon idref="Datura_quercifolia"/>
		<taxon idref="Datura_rosei"/>
		<taxon idref="Datura_stramonium"/>
		<taxon idref="Deprea_bitteriana"/>
		<taxon idref="Deprea_orinocensis"/>
		<taxon idref="Deprea_paneroi"/>
		<taxon idref="Deprea_sylvaticum"/>
		<taxon idref="Discopodium_penninervium"/>
		<taxon idref="Dunalia_brachyacantha"/>
		<taxon idref="Dunalia_obovata"/>
		<taxon idref="Dunalia_solanacea"/>
		<taxon idref="Dunalia_spathulata"/>
		<taxon idref="Dunalia_spinosa"/>
		<taxon idref="Dyssochroma_viridiflora"/>
		<taxon idref="Eriolarynx_fasciculata"/>
		<taxon idref="Eriolarynx_lorentzii"/>
		<taxon idref="Exodeconus_miersii"/>
		<taxon idref="Hyoscyamus_albus"/>
		<taxon idref="Hyoscyamus_aureus"/>
		<taxon idref="Hyoscyamus_desertorum"/>
		<taxon idref="Hyoscyamus_leptocalyx"/>
		<taxon idref="Hyoscyamus_muticus"/>
		<taxon idref="Hyoscyamus_niger"/>
		<taxon idref="Hyoscyamus_pusillus"/>
		<taxon idref="Hyoscyamus_turcomanicus"/>
		<taxon idref="Iochroma_australe"/>
		<taxon idref="Iochroma_calycinum"/>
		<taxon idref="Iochroma_cardenasianum"/>
		<taxon idref="Iochroma_confertiflorum"/>
		<taxon idref="Iochroma_cornifolium"/>
		<taxon idref="Iochroma_cyaneum"/>
		<taxon idref="Iochroma_edule"/>
		<taxon idref="Iochroma_ellipticum"/>
		<taxon idref="Iochroma_fuchsioides"/>
		<taxon idref="Iochroma_gesnerioides"/>
		<taxon idref="Iochroma_grandiflorum"/>
		<taxon idref="Iochroma_lehmannii"/>
		<taxon idref="Iochroma_loxense"/>
		<taxon idref="Iochroma_nitidum"/>
		<taxon idref="Iochroma_parvifolium"/>
		<taxon idref="Iochroma_salpoanum"/>
		<taxon idref="Iochroma_squamosum"/>
		<taxon idref="Iochroma_stenanthum"/>
		<taxon idref="Iochroma_umbellatum"/>
		<taxon idref="Jaborosa_integrifolia"/>
		<taxon idref="Jaborosa_sativa"/>
		<taxon idref="Jaborosa_squarrosa"/>
		<taxon idref="Jaltomata_andersonii"/>
		<taxon idref="Jaltomata_antillana"/>
		<taxon idref="Jaltomata_aspera"/>
		<taxon idref="Jaltomata_auriculata"/>
		<taxon idref="Jaltomata_bernardelloana"/>
		<taxon idref="Jaltomata_bicolor"/>
		<taxon idref="Jaltomata_biflora"/>
		<taxon idref="Jaltomata_bohsiana"/>
		<taxon idref="Jaltomata_cajacayensis"/>
		<taxon idref="Jaltomata_chihuahuensis"/>
		<taxon idref="Jaltomata_chotanae"/>
		<taxon idref="Jaltomata_contumacensis"/>
		<taxon idref="Jaltomata_darcyana"/>
		<taxon idref="Jaltomata_dendroidea"/>
		<taxon idref="Jaltomata_dentata"/>
		<taxon idref="Jaltomata_grandiflora"/>
		<taxon idref="Jaltomata_guillermo-guerrae"/>
		<taxon idref="Jaltomata_herrerae"/>
		<taxon idref="Jaltomata_lanata"/>
		<taxon idref="Jaltomata_leivae"/>
		<taxon idref="Jaltomata_lezamae"/>
		<taxon idref="Jaltomata_lojae"/>
		<taxon idref="Jaltomata_lomana"/>
		<taxon idref="Jaltomata_mionei"/>
		<taxon idref="Jaltomata_nigricolor"/>
		<taxon idref="Jaltomata_oppositifolia"/>
		<taxon idref="Jaltomata_paneroi"/>
		<taxon idref="Jaltomata_procumbens"/>
		<taxon idref="Jaltomata_repandidentata"/>
		<taxon idref="Jaltomata_sagastegui"/>
		<taxon idref="Jaltomata_salpoensis"/>
		<taxon idref="Jaltomata_sanchez-vegae"/>
		<taxon idref="Jaltomata_sinuosa"/>
		<taxon idref="Jaltomata_tayabambae"/>
		<taxon idref="Jaltomata_truxillana"/>
		<taxon idref="Jaltomata_umbellata"/>
		<taxon idref="Jaltomata_ventricosa"/>
		<taxon idref="Jaltomata_viridiflora"/>
		<taxon idref="Jaltomata_weberbaueri"/>
		<taxon idref="Jaltomata_yacheri"/>
		<taxon idref="Jaltomata_yungayensis"/>
		<taxon idref="Juanulloa_mexicana"/>
		<taxon idref="Larnax_dilloniana"/>
		<taxon idref="Larnax_hawkesii"/>
		<taxon idref="Larnax_nieva"/>
		<taxon idref="Larnax_parviflora"/>
		<taxon idref="Larnax_peruviana"/>
		<taxon idref="Larnax_psilophyta"/>
		<taxon idref="Larnax_purpurea"/>
		<taxon idref="Larnax_sachapapa"/>
		<taxon idref="Larnax_subtriflora"/>
		<taxon idref="Larnax_suffruticosa"/>
		<taxon idref="Larnax_sylvarum"/>
		<taxon idref="Latua_pubiflora"/>
		<taxon idref="Leucophysalis_grandiflora"/>
		<taxon idref="Leucophysalis_nana"/>
		<taxon idref="Leucophysalis_viscosa"/>
		<taxon idref="Lycianthes_acapulcensis"/>
		<taxon idref="Lycianthes_acutifolia"/>
		<taxon idref="Lycianthes_amatitlanensis"/>
		<taxon idref="Lycianthes_asarifolia"/>
		<taxon idref="Lycianthes_beckneriana"/>
		<taxon idref="Lycianthes_biflora"/>
		<taxon idref="Lycianthes_ciliolata"/>
		<taxon idref="Lycianthes_dejecta"/>
		<taxon idref="Lycianthes_denticulata"/>
		<taxon idref="Lycianthes_fasciculata"/>
		<taxon idref="Lycianthes_furcatistellata"/>
		<taxon idref="Lycianthes_geminiflora"/>
		<taxon idref="Lycianthes_glandulosa"/>
		<taxon idref="Lycianthes_heteroclita"/>
		<taxon idref="Lycianthes_inaequilatera"/>
		<taxon idref="Lycianthes_jalicensis"/>
		<taxon idref="Lycianthes_jelskii"/>
		<taxon idref="Lycianthes_lenta"/>
		<taxon idref="Lycianthes_lycioides"/>
		<taxon idref="Lycianthes_lysimachioides"/>
		<taxon idref="Lycianthes_moziniana"/>
		<taxon idref="Lycianthes_multiflora"/>
		<taxon idref="Lycianthes_nitida"/>
		<taxon idref="Lycianthes_peduncularis"/>
		<taxon idref="Lycianthes_pringlei"/>
		<taxon idref="Lycianthes_pseudolycioides"/>
		<taxon idref="Lycianthes_radiata"/>
		<taxon idref="Lycianthes_rantonnei"/>
		<taxon idref="Lycianthes_rzedowskii"/>
		<taxon idref="Lycianthes_saltensis"/>
		<taxon idref="Lycianthes_sanctaeclarae"/>
		<taxon idref="Lycianthes_shanesii"/>
		<taxon idref="Lycianthes_stephanocalyx"/>
		<taxon idref="Lycianthes_surotatensis"/>
		<taxon idref="Lycianthes_synanthera"/>
		<taxon idref="Lycianthes_tricolor"/>
		<taxon idref="Lycium_acutifolium"/>
		<taxon idref="Lycium_afrum"/>
		<taxon idref="Lycium_ameghinoi"/>
		<taxon idref="Lycium_americanum"/>
		<taxon idref="Lycium_amoenum"/>
		<taxon idref="Lycium_andersonii"/>
		<taxon idref="Lycium_arenicola"/>
		<taxon idref="Lycium_athium"/>
		<taxon idref="Lycium_australe"/>
		<taxon idref="Lycium_barbarum"/>
		<taxon idref="Lycium_berlandieri"/>
		<taxon idref="Lycium_boerhaviifolium"/>
		<taxon idref="Lycium_bosciifolium"/>
		<taxon idref="Lycium_brevipes"/>
		<taxon idref="Lycium_californicum"/>
		<taxon idref="Lycium_carolinianum"/>
		<taxon idref="Lycium_cestroides"/>
		<taxon idref="Lycium_chanar"/>
		<taxon idref="Lycium_chilense"/>
		<taxon idref="Lycium_chinense"/>
		<taxon idref="Lycium_ciliatum"/>
		<taxon idref="Lycium_cinereum"/>
		<taxon idref="Lycium_cooperi"/>
		<taxon idref="Lycium_cuneatum"/>
		<taxon idref="Lycium_dasystemum"/>
		<taxon idref="Lycium_decumbens"/>
		<taxon idref="Lycium_depressum"/>
		<taxon idref="Lycium_deserti"/>
		<taxon idref="Lycium_duplicatum"/>
		<taxon idref="Lycium_eenii"/>
		<taxon idref="Lycium_elongatum"/>
		<taxon idref="Lycium_europaeum"/>
		<taxon idref="Lycium_exsertum"/>
		<taxon idref="Lycium_ferocissimum"/>
		<taxon idref="Lycium_fremontii"/>
		<taxon idref="Lycium_fuscum"/>
		<taxon idref="Lycium_gariepense"/>
		<taxon idref="Lycium_gilliesianum"/>
		<taxon idref="Lycium_grandicalyx"/>
		<taxon idref="Lycium_hirsutum"/>
		<taxon idref="Lycium_horridum"/>
		<taxon idref="Lycium_infaustum"/>
		<taxon idref="Lycium_macrodon"/>
		<taxon idref="Lycium_microphyllum"/>
		<taxon idref="Lycium_minimum"/>
		<taxon idref="Lycium_minutifolium"/>
		<taxon idref="Lycium_morongii"/>
		<taxon idref="Lycium_nodosum"/>
		<taxon idref="Lycium_oxycarpum"/>
		<taxon idref="Lycium_pallidum"/>
		<taxon idref="Lycium_parishii"/>
		<taxon idref="Lycium_pilifolium"/>
		<taxon idref="Lycium_puberulum"/>
		<taxon idref="Lycium_pumilum"/>
		<taxon idref="Lycium_rachidocladum"/>
		<taxon idref="Lycium_ruthenicum"/>
		<taxon idref="Lycium_sandwicense"/>
		<taxon idref="Lycium_schizocalyx"/>
		<taxon idref="Lycium_schweinfurthii"/>
		<taxon idref="Lycium_shawii"/>
		<taxon idref="Lycium_shockleyi"/>
		<taxon idref="Lycium_stenophyllum"/>
		<taxon idref="Lycium_strandveldense"/>
		<taxon idref="Lycium_tenue"/>
		<taxon idref="Lycium_tenuispinosum"/>
		<taxon idref="Lycium_tetrandrum"/>
		<taxon idref="Lycium_texanum"/>
		<taxon idref="Lycium_torreyi"/>
		<taxon idref="Lycium_truncatum"/>
		<taxon idref="Lycium_villosum"/>
		<taxon idref="Lycium_vimineum"/>
		<taxon idref="Lycium_yunnanense"/>
		<taxon idref="Mandragora_autumnalis"/>
		<taxon idref="Mandragora_caulescens"/>
		<taxon idref="Mandragora_chinghaiensis"/>
		<taxon idref="Mandragora_officinarum"/>
		<taxon idref="Mandragora_turcomanica"/>
		<taxon idref="Markea_panamensis"/>
		<taxon idref="Markea_ulei"/>
		<taxon idref="Mellissia_begoniifolia"/>
		<taxon idref="Merinthopodium_neuranthum"/>
		<taxon idref="Nectouxia_formosa"/>
		<taxon idref="Nicandra_physalodes"/>
		<taxon idref="Nolana_acuminata"/>
		<taxon idref="Nolana_adansonii"/>
		<taxon idref="Nolana_albescens"/>
		<taxon idref="Nolana_aplocaryoides"/>
		<taxon idref="Nolana_arequipensis"/>
		<taxon idref="Nolana_aticoana"/>
		<taxon idref="Nolana_baccata"/>
		<taxon idref="Nolana_balsamiflua"/>
		<taxon idref="Nolana_carnosa"/>
		<taxon idref="Nolana_cerrateana"/>
		<taxon idref="Nolana_chancoana"/>
		<taxon idref="Nolana_chapiensis"/>
		<taxon idref="Nolana_clivicola"/>
		<taxon idref="Nolana_coelestis"/>
		<taxon idref="Nolana_confinis"/>
		<taxon idref="Nolana_coronata"/>
		<taxon idref="Nolana_crassulifolia"/>
		<taxon idref="Nolana_diffusa"/>
		<taxon idref="Nolana_divaricata"/>
		<taxon idref="Nolana_elegans"/>
		<taxon idref="Nolana_filifolia"/>
		<taxon idref="Nolana_flaccida"/>
		<taxon idref="Nolana_galapagensis"/>
		<taxon idref="Nolana_gayana"/>
		<taxon idref="Nolana_humifusa"/>
		<taxon idref="Nolana_incana"/>
		<taxon idref="Nolana_inflata"/>
		<taxon idref="Nolana_intonsa"/>
		<taxon idref="Nolana_johnstonii"/>
		<taxon idref="Nolana_laxa"/>
		<taxon idref="Nolana_leptophylla"/>
		<taxon idref="Nolana_lezamae"/>
		<taxon idref="Nolana_linearifolia"/>
		<taxon idref="Nolana_lycioides"/>
		<taxon idref="Nolana_mollis"/>
		<taxon idref="Nolana_onoana"/>
		<taxon idref="Nolana_pallida"/>
		<taxon idref="Nolana_paradoxa"/>
		<taxon idref="Nolana_parviflora"/>
		<taxon idref="Nolana_peruviana"/>
		<taxon idref="Nolana_pilosa"/>
		<taxon idref="Nolana_plicata"/>
		<taxon idref="Nolana_pterocarpa"/>
		<taxon idref="Nolana_ramosissima"/>
		<taxon idref="Nolana_rostrata"/>
		<taxon idref="Nolana_rupicola"/>
		<taxon idref="Nolana_salsoloides"/>
		<taxon idref="Nolana_scaposa"/>
		<taxon idref="Nolana_sedifolia"/>
		<taxon idref="Nolana_sessiliflora"/>
		<taxon idref="Nolana_spathulata"/>
		<taxon idref="Nolana_sphaerophylla"/>
		<taxon idref="Nolana_stenophylla"/>
		<taxon idref="Nolana_tarapacana"/>
		<taxon idref="Nolana_thinophila"/>
		<taxon idref="Nolana_tocopillensis"/>
		<taxon idref="Nolana_tomentella"/>
		<taxon idref="Nolana_urubambae"/>
		<taxon idref="Nolana_villosa"/>
		<taxon idref="Nolana_volcanica"/>
		<taxon idref="Nolana_weissiana"/>
		<taxon idref="Nolana_werdermannii"/>
		<taxon idref="Nolana_willeana"/>
		<taxon idref="Nothocestrum_latifolium"/>
		<taxon idref="Nothocestrum_longifolium"/>
		<taxon idref="Oryctes_nevadensis"/>
		<taxon idref="Physalis_acutifolia"/>
		<taxon idref="Physalis_alkekengi"/>
		<taxon idref="Physalis_angulata"/>
		<taxon idref="Physalis_angustifolia"/>
		<taxon idref="Physalis_angustiphysa"/>
		<taxon idref="Physalis_arborescens"/>
		<taxon idref="Physalis_arenicola"/>
		<taxon idref="Physalis_campanulata"/>
		<taxon idref="Physalis_carpenteri"/>
		<taxon idref="Physalis_caudella"/>
		<taxon idref="Physalis_cinerascens"/>
		<taxon idref="Physalis_cordata"/>
		<taxon idref="Physalis_coztomatl"/>
		<taxon idref="Physalis_crassifolia"/>
		<taxon idref="Physalis_glutinosa"/>
		<taxon idref="Physalis_greenmanii"/>
		<taxon idref="Physalis_hederifolia"/>
		<taxon idref="Physalis_heterophylla"/>
		<taxon idref="Physalis_ignota"/>
		<taxon idref="Physalis_lagascae"/>
		<taxon idref="Physalis_lanceolata"/>
		<taxon idref="Physalis_lassa"/>
		<taxon idref="Physalis_longifolia"/>
		<taxon idref="Physalis_melanocystis"/>
		<taxon idref="Physalis_microcarpa"/>
		<taxon idref="Physalis_microphysa"/>
		<taxon idref="Physalis_minima"/>
		<taxon idref="Physalis_minimaculata"/>
		<taxon idref="Physalis_mollis"/>
		<taxon idref="Physalis_nicandroides"/>
		<taxon idref="Physalis_patula"/>
		<taxon idref="Physalis_peruviana"/>
		<taxon idref="Physalis_philadelphica"/>
		<taxon idref="Physalis_pruinosa"/>
		<taxon idref="Physalis_pubescens"/>
		<taxon idref="Physalis_pumila"/>
		<taxon idref="Physalis_sordida"/>
		<taxon idref="Physalis_virginiana"/>
		<taxon idref="Physalis_viscosa"/>
		<taxon idref="Physalis_walteri"/>
		<taxon idref="Physochlaina_infundibularis"/>
		<taxon idref="Physochlaina_orientalis"/>
		<taxon idref="Physochlaina_physaloides"/>
		<taxon idref="Physochlaina_praealta"/>
		<taxon idref="Przewalskia_tangutica"/>
		<taxon idref="Quincula_lobata"/>
		<taxon idref="Salpichroa_origanifolia"/>
		<taxon idref="Saracha_punctata"/>
		<taxon idref="Saracha_quitensis"/>
		<taxon idref="Schultesianthus_leucanthus"/>
		<taxon idref="Schultesianthus_megalandrus"/>
		<taxon idref="Sclerophylax_adnatifolia"/>
		<taxon idref="Sclerophylax_gilliesii"/>
		<taxon idref="Sclerophylax_sp"/>
		<taxon idref="Sclerophylax_spinescens"/>
		<taxon idref="Scopolia_carniolica"/>
		<taxon idref="Scopolia_japonica"/>
		<taxon idref="Scopolia_lutescens"/>
		<taxon idref="Scopolia_parviflora"/>
		<taxon idref="Solandra_brachycalyx"/>
		<taxon idref="Solandra_grandiflora"/>
		<taxon idref="Solanum_absconditum"/>
		<taxon idref="Solanum_abutiloides"/>
		<taxon idref="Solanum_acanthodapis"/>
		<taxon idref="Solanum_acaule"/>
		<taxon idref="Solanum_accrescens"/>
		<taxon idref="Solanum_acerifolium"/>
		<taxon idref="Solanum_achacachense"/>
		<taxon idref="Solanum_acroscopicum"/>
		<taxon idref="Solanum_aculeastrum"/>
		<taxon idref="Solanum_aculeatissimum"/>
		<taxon idref="Solanum_acutilobum"/>
		<taxon idref="Solanum_adhaerens"/>
		<taxon idref="Solanum_adscendens"/>
		<taxon idref="Solanum_aethiopicum"/>
		<taxon idref="Solanum_aggregatum"/>
		<taxon idref="Solanum_agrarium"/>
		<taxon idref="Solanum_agrimonifolium"/>
		<taxon idref="Solanum_alandiae"/>
		<taxon idref="Solanum_albicans"/>
		<taxon idref="Solanum_albidum"/>
		<taxon idref="Solanum_aligerum"/>
		<taxon idref="Solanum_allophyllum"/>
		<taxon idref="Solanum_amblymerum"/>
		<taxon idref="Solanum_americanum"/>
		<taxon idref="Solanum_amygdalifolium"/>
		<taxon idref="Solanum_anceps"/>
		<taxon idref="Solanum_andreanum"/>
		<taxon idref="Solanum_anguivi"/>
		<taxon idref="Solanum_angustialatum"/>
		<taxon idref="Solanum_angustifolium"/>
		<taxon idref="Solanum_annuum"/>
		<taxon idref="Solanum_aphyodendron"/>
		<taxon idref="Solanum_appendiculatum"/>
		<taxon idref="Solanum_arachnidanthum"/>
		<taxon idref="Solanum_arboreum"/>
		<taxon idref="Solanum_argentinum"/>
		<taxon idref="Solanum_argopetalum"/>
		<taxon idref="Solanum_arnezii"/>
		<taxon idref="Solanum_arundo"/>
		<taxon idref="Solanum_asperolanatum"/>
		<taxon idref="Solanum_asperum"/>
		<taxon idref="Solanum_asterophorum"/>
		<taxon idref="Solanum_asteropilodes"/>
		<taxon idref="Solanum_asymmetriphyllum"/>
		<taxon idref="Solanum_atropurpureum"/>
		<taxon idref="Solanum_aturense"/>
		<taxon idref="Solanum_aviculare"/>
		<taxon idref="Solanum_avilesii"/>
		<taxon idref="Solanum_bahamense"/>
		<taxon idref="Solanum_batoides"/>
		<taxon idref="Solanum_beaugleholei"/>
		<taxon idref="Solanum_berthaultii"/>
		<taxon idref="Solanum_betaceum"/>
		<taxon idref="Solanum_bicorne"/>
		<taxon idref="Solanum_bolivianum"/>
		<taxon idref="Solanum_bonariense"/>
		<taxon idref="Solanum_brevicaule"/>
		<taxon idref="Solanum_brevifolium"/>
		<taxon idref="Solanum_brownii"/>
		<taxon idref="Solanum_buddleifolium"/>
		<taxon idref="Solanum_bukasovii"/>
		<taxon idref="Solanum_bulbocastanum"/>
		<taxon idref="Solanum_bumeliifolium"/>
		<taxon idref="Solanum_cacosmum"/>
		<taxon idref="Solanum_caesium"/>
		<taxon idref="Solanum_cajanumense"/>
		<taxon idref="Solanum_calileguae"/>
		<taxon idref="Solanum_campanulatum"/>
		<taxon idref="Solanum_campylacanthum"/>
		<taxon idref="Solanum_candidum"/>
		<taxon idref="Solanum_candolleanum"/>
		<taxon idref="Solanum_capense"/>
		<taxon idref="Solanum_capsicastrum"/>
		<taxon idref="Solanum_capsiciforme"/>
		<taxon idref="Solanum_capsicoides"/>
		<taxon idref="Solanum_cardiophyllum"/>
		<taxon idref="Solanum_carduiforme"/>
		<taxon idref="Solanum_caricifolium"/>
		<taxon idref="Solanum_caripense"/>
		<taxon idref="Solanum_carolinense"/>
		<taxon idref="Solanum_cataphractum"/>
		<taxon idref="Solanum_centrale"/>
		<taxon idref="Solanum_cerasiferum"/>
		<taxon idref="Solanum_chacoense"/>
		<taxon idref="Solanum_chamaepolybotryon"/>
		<taxon idref="Solanum_cheesmaniae"/>
		<taxon idref="Solanum_chenopodinum"/>
		<taxon idref="Solanum_chenopodium"/>
		<taxon idref="Solanum_chilense"/>
		<taxon idref="Solanum_chippendalei"/>
		<taxon idref="Solanum_chmielewskii"/>
		<taxon idref="Solanum_chomatophilum"/>
		<taxon idref="Solanum_chrysotrichum"/>
		<taxon idref="Solanum_cinereum"/>
		<taxon idref="Solanum_circaeifolium"/>
		<taxon idref="Solanum_circinatum"/>
		<taxon idref="Solanum_citrullifolium"/>
		<taxon idref="Solanum_clandestinum"/>
		<taxon idref="Solanum_clarkiae"/>
		<taxon idref="Solanum_clarum"/>
		<taxon idref="Solanum_cleistogamum"/>
		<taxon idref="Solanum_coactiliferum"/>
		<taxon idref="Solanum_colombianum"/>
		<taxon idref="Solanum_comarapanum"/>
		<taxon idref="Solanum_comptum"/>
		<taxon idref="Solanum_conditum"/>
		<taxon idref="Solanum_confusum"/>
		<taxon idref="Solanum_conicum"/>
		<taxon idref="Solanum_cookii"/>
		<taxon idref="Solanum_cordovense"/>
		<taxon idref="Solanum_coriaceum"/>
		<taxon idref="Solanum_corifolium"/>
		<taxon idref="Solanum_crinitipes"/>
		<taxon idref="Solanum_crinitum"/>
		<taxon idref="Solanum_crispum"/>
		<taxon idref="Solanum_crotonoides"/>
		<taxon idref="Solanum_cumingii"/>
		<taxon idref="Solanum_cunninghamii"/>
		<taxon idref="Solanum_curvicuspe"/>
		<taxon idref="Solanum_cyaneopurpureum"/>
		<taxon idref="Solanum_cylindricum"/>
		<taxon idref="Solanum_dasyphyllum"/>
		<taxon idref="Solanum_davisense"/>
		<taxon idref="Solanum_decompositiflorum"/>
		<taxon idref="Solanum_delitescens"/>
		<taxon idref="Solanum_demissum"/>
		<taxon idref="Solanum_densevestitum"/>
		<taxon idref="Solanum_dianthophorum"/>
		<taxon idref="Solanum_dimorphispinum"/>
		<taxon idref="Solanum_dioicum"/>
		<taxon idref="Solanum_diphyllum"/>
		<taxon idref="Solanum_diploconos"/>
		<taxon idref="Solanum_discolor"/>
		<taxon idref="Solanum_dissectum"/>
		<taxon idref="Solanum_ditrichum"/>
		<taxon idref="Solanum_diversiflorum"/>
		<taxon idref="Solanum_doddsii"/>
		<taxon idref="Solanum_donianum"/>
		<taxon idref="Solanum_drymophilum"/>
		<taxon idref="Solanum_dulcamara"/>
		<taxon idref="Solanum_echinatum"/>
		<taxon idref="Solanum_ehrenbergii"/>
		<taxon idref="Solanum_enantiophyllanthum"/>
		<taxon idref="Solanum_elachophyllum"/>
		<taxon idref="Solanum_elaeagnifolium"/>
		<taxon idref="Solanum_ellipticum"/>
		<taxon idref="Solanum_endopogon"/>
		<taxon idref="Solanum_esuriale"/>
		<taxon idref="Solanum_etuberosum"/>
		<taxon idref="Solanum_evolvulifolium"/>
		<taxon idref="Solanum_exiguum"/>
		<taxon idref="Solanum_fallax"/>
		<taxon idref="Solanum_felinum"/>
		<taxon idref="Solanum_ferocissimum"/>
		<taxon idref="Solanum_fiebrigii"/>
		<taxon idref="Solanum_fraxinifolium"/>
		<taxon idref="Solanum_fructo-tecto"/>
		<taxon idref="Solanum_furfuraceum"/>
		<taxon idref="Solanum_fusiforme"/>
		<taxon idref="Solanum_gabrielae"/>
		<taxon idref="Solanum_galapagense"/>
		<taxon idref="Solanum_gardneri"/>
		<taxon idref="Solanum_giganteum"/>
		<taxon idref="Solanum_glabratum"/>
		<taxon idref="Solanum_glaucophyllum"/>
		<taxon idref="Solanum_glutinosum"/>
		<taxon idref="Solanum_goetzei"/>
		<taxon idref="Solanum_grayi"/>
		<taxon idref="Solanum_guerreroense"/>
		<taxon idref="Solanum_guineense"/>
		<taxon idref="Solanum_gympiense"/>
		<taxon idref="Solanum_habrochaites"/>
		<taxon idref="Solanum_hapalum"/>
		<taxon idref="Solanum_hasslerianum"/>
		<taxon idref="Solanum_havanense"/>
		<taxon idref="Solanum_hayesii"/>
		<taxon idref="Solanum_heinianum"/>
		<taxon idref="Solanum_herculeum"/>
		<taxon idref="Solanum_heterodoxum"/>
		<taxon idref="Solanum_heteropodium"/>
		<taxon idref="Solanum_hexandrum"/>
		<taxon idref="Solanum_hibernum"/>
		<taxon idref="Solanum_hieronymi"/>
		<taxon idref="Solanum_hindsianum"/>
		<taxon idref="Solanum_hirtum"/>
		<taxon idref="Solanum_hjertingii"/>
		<taxon idref="Solanum_hoehnei"/>
		<taxon idref="Solanum_hoplopetalum"/>
		<taxon idref="Solanum_horridum"/>
		<taxon idref="Solanum_hougasii"/>
		<taxon idref="Solanum_humile"/>
		<taxon idref="Solanum_hyporhodium"/>
		<taxon idref="Solanum_hystrix"/>
		<taxon idref="Solanum_immite"/>
		<taxon idref="Solanum_inaequilaterum"/>
		<taxon idref="Solanum_incamayoense"/>
		<taxon idref="Solanum_incanum"/>
		<taxon idref="Solanum_incarceratum"/>
		<taxon idref="Solanum_incompletum"/>
		<taxon idref="Solanum_incurvum"/>
		<taxon idref="Solanum_inelegans"/>
		<taxon idref="Solanum_infundibuliforme"/>
		<taxon idref="Solanum_innoxium"/>
		<taxon idref="Solanum_iopetalum"/>
		<taxon idref="Solanum_jabrense"/>
		<taxon idref="Solanum_jamaicense"/>
		<taxon idref="Solanum_jamesii"/>
		<taxon idref="Solanum_johnsonianum"/>
		<taxon idref="Solanum_johnstonii"/>
		<taxon idref="Solanum_jucundum"/>
		<taxon idref="Solanum_juglandifolium"/>
		<taxon idref="Solanum_juvenale"/>
		<taxon idref="Solanum_kurtzianum"/>
		<taxon idref="Solanum_kurzii"/>
		<taxon idref="Solanum_kwebense"/>
		<taxon idref="Solanum_laciniatum"/>
		<taxon idref="Solanum_lamprocarpum"/>
		<taxon idref="Solanum_lanceifolium"/>
		<taxon idref="Solanum_lanceolatum"/>
		<taxon idref="Solanum_lasiocarpum"/>
		<taxon idref="Solanum_lasiophyllum"/>
		<taxon idref="Solanum_latens"/>
		<taxon idref="Solanum_latiflorum"/>
		<taxon idref="Solanum_laxissimum"/>
		<taxon idref="Solanum_laxum"/>
		<taxon idref="Solanum_leopoldense"/>
		<taxon idref="Solanum_lepidotum"/>
		<taxon idref="Solanum_leptophyes"/>
		<taxon idref="Solanum_lichtensteinii"/>
		<taxon idref="Solanum_lidii"/>
		<taxon idref="Solanum_lignicaule"/>
		<taxon idref="Solanum_limitare"/>
		<taxon idref="Solanum_linearifolium"/>
		<taxon idref="Solanum_linnaeanum"/>
		<taxon idref="Solanum_longiconicum"/>
		<taxon idref="Solanum_lucani"/>
		<taxon idref="Solanum_lumholtzianum"/>
		<taxon idref="Solanum_luteoalbum"/>
		<taxon idref="Solanum_lycocarpum"/>
		<taxon idref="Solanum_lycopersicoides"/>
		<taxon idref="Solanum_lycopersicum"/>
		<taxon idref="Solanum_lyratum"/>
		<taxon idref="Solanum_lythrocarpum"/>
		<taxon idref="Solanum_macoorai"/>
		<taxon idref="Solanum_macrocarpon"/>
		<taxon idref="Solanum_maglia"/>
		<taxon idref="Solanum_mahoriense"/>
		<taxon idref="Solanum_mammosum"/>
		<taxon idref="Solanum_mapiriense"/>
		<taxon idref="Solanum_marginatum"/>
		<taxon idref="Solanum_marinasense"/>
		<taxon idref="Solanum_maternum"/>
		<taxon idref="Solanum_mauritianum"/>
		<taxon idref="Solanum_megalonyx"/>
		<taxon idref="Solanum_megistacrolobum"/>
		<taxon idref="Solanum_melanospermum"/>
		<taxon idref="Solanum_melissarum"/>
		<taxon idref="Solanum_melongena"/>
		<taxon idref="Solanum_microdontum"/>
		<taxon idref="Solanum_microphyllum"/>
		<taxon idref="Solanum_mitchellianum"/>
		<taxon idref="Solanum_mite"/>
		<taxon idref="Solanum_mitlense"/>
		<taxon idref="Solanum_monachophyllum"/>
		<taxon idref="Solanum_monarchostemon"/>
		<taxon idref="Solanum_montanum"/>
		<taxon idref="Solanum_morelliforme"/>
		<taxon idref="Solanum_mortonii"/>
		<taxon idref="Solanum_moscopanum"/>
		<taxon idref="Solanum_moxosense"/>
		<taxon idref="Solanum_multifidum"/>
		<taxon idref="Solanum_multiinterruptum"/>
		<taxon idref="Solanum_multispinum"/>
		<taxon idref="Solanum_multivenosum"/>
		<taxon idref="Solanum_muricatum"/>
		<taxon idref="Solanum_myoxotrichum"/>
		<taxon idref="Solanum_myriacanthum"/>
		<taxon idref="Solanum_nakurense"/>
		<taxon idref="Solanum_nemophilum"/>
		<taxon idref="Solanum_nemorense"/>
		<taxon idref="Solanum_neoanglicum"/>
		<taxon idref="Solanum_neorickii"/>
		<taxon idref="Solanum_nigriviolaceum"/>
		<taxon idref="Solanum_nigrum"/>
		<taxon idref="Solanum_nitidum"/>
		<taxon idref="Solanum_nobile"/>
		<taxon idref="Solanum_nummularium"/>
		<taxon idref="Solanum_obliquum"/>
		<taxon idref="Solanum_occultum"/>
		<taxon idref="Solanum_ochranthum"/>
		<taxon idref="Solanum_ochrophyllum"/>
		<taxon idref="Solanum_oedipus"/>
		<taxon idref="Solanum_okadae"/>
		<taxon idref="Solanum_oldfieldii"/>
		<taxon idref="Solanum_oligacanthum"/>
		<taxon idref="Solanum_opacum"/>
		<taxon idref="Solanum_oplocense"/>
		<taxon idref="Solanum_orbiculatum"/>
		<taxon idref="Solanum_ovigerum"/>
		<taxon idref="Solanum_oxycarpum"/>
		<taxon idref="Solanum_oxyphyllum"/>
		<taxon idref="Solanum_palinacanthum"/>
		<taxon idref="Solanum_palitans"/>
		<taxon idref="Solanum_pallidum"/>
		<taxon idref="Solanum_paludosum"/>
		<taxon idref="Solanum_palustre"/>
		<taxon idref="Solanum_pampasense"/>
		<taxon idref="Solanum_pancheri"/>
		<taxon idref="Solanum_panduriforme"/>
		<taxon idref="Solanum_paniculatum"/>
		<taxon idref="Solanum_papaverifolium"/>
		<taxon idref="Solanum_paposanum"/>
		<taxon idref="Solanum_paraibanum"/>
		<taxon idref="Solanum_pascoense"/>
		<taxon idref="Solanum_pectinatum"/>
		<taxon idref="Solanum_pedemontanum"/>
		<taxon idref="Solanum_pendulum"/>
		<taxon idref="Solanum_pennellii"/>
		<taxon idref="Solanum_peruvianum"/>
		<taxon idref="Solanum_petraeum"/>
		<taxon idref="Solanum_petrophilum"/>
		<taxon idref="Solanum_phaseoloides"/>
		<taxon idref="Solanum_phlomoides"/>
		<taxon idref="Solanum_physalifolium"/>
		<taxon idref="Solanum_pimpinellifolium"/>
		<taxon idref="Solanum_pinetorum"/>
		<taxon idref="Solanum_pinnatisectum"/>
		<taxon idref="Solanum_piurae"/>
		<taxon idref="Solanum_platense"/>
		<taxon idref="Solanum_pluviale"/>
		<taxon idref="Solanum_poinsettiifolium"/>
		<taxon idref="Solanum_polyadenium"/>
		<taxon idref="Solanum_polytrichum"/>
		<taxon idref="Solanum_prinophyllum"/>
		<taxon idref="Solanum_proteanthum"/>
		<taxon idref="Solanum_pseudocapsicum"/>
		<taxon idref="Solanum_pseudolulo"/>
		<taxon idref="Solanum_ptychanthum"/>
		<taxon idref="Solanum_pubigerum"/>
		<taxon idref="Solanum_pungetium"/>
		<taxon idref="Solanum_pyracanthos"/>
		<taxon idref="Solanum_quadrangulare"/>
		<taxon idref="Solanum_quadriloculatum"/>
		<taxon idref="Solanum_quitoense"/>
		<taxon idref="Solanum_raphanifolium"/>
		<taxon idref="Solanum_reductum"/>
		<taxon idref="Solanum_reflexiflorum"/>
		<taxon idref="Solanum_refractum"/>
		<taxon idref="Solanum_repandum"/>
		<taxon idref="Solanum_reptans"/>
		<taxon idref="Solanum_retroflexum"/>
		<taxon idref="Solanum_rhytidoandrum"/>
		<taxon idref="Solanum_rigescentoides"/>
		<taxon idref="Solanum_riojense"/>
		<taxon idref="Solanum_rixosum"/>
		<taxon idref="Solanum_robustum"/>
		<taxon idref="Solanum_roseum"/>
		<taxon idref="Solanum_rostratum"/>
		<taxon idref="Solanum_rovirosanum"/>
		<taxon idref="Solanum_rudepannum"/>
		<taxon idref="Solanum_rugosum"/>
		<taxon idref="Solanum_rupincola"/>
		<taxon idref="Solanum_sandwicense"/>
		<taxon idref="Solanum_santolallae"/>
		<taxon idref="Solanum_savanillense"/>
		<taxon idref="Solanum_scabrifolium"/>
		<taxon idref="Solanum_scabrum"/>
		<taxon idref="Solanum_schenckii"/>
		<taxon idref="Solanum_schimperianum"/>
		<taxon idref="Solanum_schlechtendalianum"/>
		<taxon idref="Solanum_schomburgkii"/>
		<taxon idref="Solanum_sciadostylis"/>
		<taxon idref="Solanum_sejunctum"/>
		<taxon idref="Solanum_semiarmatum"/>
		<taxon idref="Solanum_sendtnerianum"/>
		<taxon idref="Solanum_serpens"/>
		<taxon idref="Solanum_sessiliflorum"/>
		<taxon idref="Solanum_sessilistellatum"/>
		<taxon idref="Solanum_shirleyanum"/>
		<taxon idref="Solanum_sibundoyense"/>
		<taxon idref="Solanum_simile"/>
		<taxon idref="Solanum_sisymbriifolium"/>
		<taxon idref="Solanum_sitiens"/>
		<taxon idref="Solanum_sparsipilum"/>
		<taxon idref="Solanum_spegazzinii"/>
		<taxon idref="Solanum_stagnale"/>
		<taxon idref="Solanum_stellativelutinum"/>
		<taxon idref="Solanum_stelligerum"/>
		<taxon idref="Solanum_stenandrum"/>
		<taxon idref="Solanum_stenophyllidium"/>
		<taxon idref="Solanum_stenopterum"/>
		<taxon idref="Solanum_stoloniferum"/>
		<taxon idref="Solanum_stramoniifolium"/>
		<taxon idref="Solanum_stuckertii"/>
		<taxon idref="Solanum_stupefactum"/>
		<taxon idref="Solanum_sturtianum"/>
		<taxon idref="Solanum_subinerme"/>
		<taxon idref="Solanum_subpanduratum"/>
		<taxon idref="Solanum_sucrense"/>
		<taxon idref="Solanum_supinum"/>
		<taxon idref="Solanum_symonii"/>
		<taxon idref="Solanum_taeniotrichum"/>
		<taxon idref="Solanum_talarense"/>
		<taxon idref="Solanum_tampicense"/>
		<taxon idref="Solanum_tarijense"/>
		<taxon idref="Solanum_tegore"/>
		<taxon idref="Solanum_tenuipes"/>
		<taxon idref="Solanum_tenuisetosum"/>
		<taxon idref="Solanum_tenuispinum"/>
		<taxon idref="Solanum_terminale"/>
		<taxon idref="Solanum_ternatum"/>
		<taxon idref="Solanum_tetramerum"/>
		<taxon idref="Solanum_tetrathecum"/>
		<taxon idref="Solanum_thelopodium"/>
		<taxon idref="Solanum_thomasiifolium"/>
		<taxon idref="Solanum_thruppii"/>
		<taxon idref="Solanum_tobagense"/>
		<taxon idref="Solanum_toliaraea"/>
		<taxon idref="Solanum_tomentosum"/>
		<taxon idref="Solanum_torvum"/>
		<taxon idref="Solanum_tredecimgranum"/>
		<taxon idref="Solanum_tribulosum"/>
		<taxon idref="Solanum_tridynamum"/>
		<taxon idref="Solanum_triflorum"/>
		<taxon idref="Solanum_tripartitum"/>
		<taxon idref="Solanum_trisectum"/>
		<taxon idref="Solanum_tuberosum"/>
		<taxon idref="Solanum_tudununggae"/>
		<taxon idref="Solanum_tundalomense"/>
		<taxon idref="Solanum_turneroides"/>
		<taxon idref="Solanum_ugentii"/>
		<taxon idref="Solanum_uncinellum"/>
		<taxon idref="Solanum_unilobum"/>
		<taxon idref="Solanum_ursinum"/>
		<taxon idref="Solanum_urticans"/>
		<taxon idref="Solanum_vaccinioides"/>
		<taxon idref="Solanum_valdiviense"/>
		<taxon idref="Solanum_vansittartense"/>
		<taxon idref="Solanum_vernei"/>
		<taxon idref="Solanum_verrucosum"/>
		<taxon idref="Solanum_vescum"/>
		<taxon idref="Solanum_vespertilio"/>
		<taxon idref="Solanum_vestissimum"/>
		<taxon idref="Solanum_viarum"/>
		<taxon idref="Solanum_vicinum"/>
		<taxon idref="Solanum_villosum"/>
		<taxon idref="Solanum_violaceimarmoratum"/>
		<taxon idref="Solanum_violaceum"/>
		<taxon idref="Solanum_viridifolium"/>
		<taxon idref="Solanum_wallacei"/>
		<taxon idref="Solanum_wendlandii"/>
		<taxon idref="Solanum_whalenii"/>
		<taxon idref="Solanum_wrightii"/>
		<taxon idref="Solanum_yungasense"/>
		<taxon idref="Trianaea_sp"/>
		<taxon idref="Trianaea_speciosa"/>
		<taxon idref="Tzeltalia_amphitricha"/>
		<taxon idref="Tzeltalia_calidaria"/>
		<taxon idref="Vassobia_breviflora"/>
		<taxon idref="Vassobia_dichotoma"/>
		<taxon idref="Withania_coagulans"/>
		<taxon idref="Withania_somnifera"/>
		<taxon idref="Witheringia_cuneata"/>
		<taxon idref="Witheringia_macrantha"/>
		<taxon idref="Witheringia_meiantha"/>
		<taxon idref="Witheringia_solanacea"/>
	</taxa>
		<taxa id="x12_clade">
		<taxon idref="Acnistus_arborescens"/>
		<taxon idref="Anisodus_acutangulus"/>
		<taxon idref="Anisodus_carniolicoides"/>
		<taxon idref="Anisodus_luridus"/>
		<taxon idref="Anisodus_tanguticus"/>
		<taxon idref="Anthocercis_angustifolia"/>
		<taxon idref="Anthocercis_gracilis"/>
		<taxon idref="Anthocercis_ilicifolia"/>
		<taxon idref="Anthocercis_intricata"/>
		<taxon idref="Anthocercis_littorea"/>
		<taxon idref="Anthocercis_myosotidea"/>
		<taxon idref="Anthocercis_racemosa"/>
		<taxon idref="Anthocercis_sylvicola"/>
		<taxon idref="Anthocercis_viscosa"/>
		<taxon idref="Anthotroche_blackii"/>
		<taxon idref="Anthotroche_myoporoides"/>
		<taxon idref="Anthotroche_pannosa"/>
		<taxon idref="Anthotroche_walcottii"/>
		<taxon idref="Athenaea_pogogena"/>
		<taxon idref="Athenaea_sp"/>
		<taxon idref="Atropa_belladonna"/>
		<taxon idref="Atropa_komarovii"/>
		<taxon idref="Atropanthe_sinensis"/>
		<taxon idref="Aureliana_fasciculata"/>
		<taxon idref="Brachistus_stramoniifolius"/>
		<taxon idref="Brugmansia_arborea"/>
		<taxon idref="Brugmansia_aurea"/>
		<taxon idref="Brugmansia_sanguinea"/>
		<taxon idref="Capsicum_annuum"/>
		<taxon idref="Capsicum_baccatum"/>
		<taxon idref="Capsicum_campylopodium"/>
		<taxon idref="Capsicum_cardenasii"/>
		<taxon idref="Capsicum_ceratocalyx"/>
		<taxon idref="Capsicum_chacoense"/>
		<taxon idref="Capsicum_chinense"/>
		<taxon idref="Capsicum_ciliatum"/>
		<taxon idref="Capsicum_coccineum"/>
		<taxon idref="Capsicum_eximium"/>
		<taxon idref="Capsicum_flexuosum"/>
		<taxon idref="Capsicum_frutescens"/>
		<taxon idref="Capsicum_galapagoense"/>
		<taxon idref="Capsicum_geminifolium"/>
		<taxon idref="Capsicum_hunzikerianum"/>
		<taxon idref="Capsicum_lanceolatum"/>
		<taxon idref="Capsicum_lycianthoides"/>
		<taxon idref="Capsicum_minutiflorum"/>
		<taxon idref="Capsicum_pereirae"/>
		<taxon idref="Capsicum_pubescens"/>
		<taxon idref="Capsicum_recurvatum"/>
		<taxon idref="Capsicum_rhomboideum"/>
		<taxon idref="Capsicum_schottianum"/>
		<taxon idref="Capsicum_tovarii"/>
		<taxon idref="Capsicum_villosum"/>
		<taxon idref="Chamaesaracha_coronopus"/>
		<taxon idref="Chamaesaracha_sordida"/>
		<taxon idref="Crenidium_spinescens"/>
		<taxon idref="Cuatresia_exiguiflora"/>
		<taxon idref="Cuatresia_riparia"/>
		<taxon idref="Cyphanthera_albicans"/>
		<taxon idref="Cyphanthera_anthocercidea"/>
		<taxon idref="Cyphanthera_microphylla"/>
		<taxon idref="Cyphanthera_odgersii"/>
		<taxon idref="Datura_bernhardii"/>
		<taxon idref="Datura_ceratocaula"/>
		<taxon idref="Datura_discolor"/>
		<taxon idref="Datura_ferox"/>
		<taxon idref="Datura_inoxia"/>
		<taxon idref="Datura_laevis"/>
		<taxon idref="Datura_leichhardtii"/>
		<taxon idref="Datura_metel"/>
		<taxon idref="Datura_quercifolia"/>
		<taxon idref="Datura_rosei"/>
		<taxon idref="Datura_stramonium"/>
		<taxon idref="Deprea_bitteriana"/>
		<taxon idref="Deprea_orinocensis"/>
		<taxon idref="Deprea_paneroi"/>
		<taxon idref="Deprea_sylvaticum"/>
		<taxon idref="Discopodium_penninervium"/>
		<taxon idref="Duboisia_hopwoodii"/>
		<taxon idref="Duboisia_leichhardtii"/>
		<taxon idref="Duboisia_myoporoides"/>
		<taxon idref="Dunalia_brachyacantha"/>
		<taxon idref="Dunalia_obovata"/>
		<taxon idref="Dunalia_solanacea"/>
		<taxon idref="Dunalia_spathulata"/>
		<taxon idref="Dunalia_spinosa"/>
		<taxon idref="Dyssochroma_viridiflora"/>
		<taxon idref="Eriolarynx_fasciculata"/>
		<taxon idref="Eriolarynx_lorentzii"/>
		<taxon idref="Exodeconus_miersii"/>
		<taxon idref="Grammosolen_dixonii"/>
		<taxon idref="Grammosolen_truncatus"/>
		<taxon idref="Hyoscyamus_albus"/>
		<taxon idref="Hyoscyamus_aureus"/>
		<taxon idref="Hyoscyamus_desertorum"/>
		<taxon idref="Hyoscyamus_leptocalyx"/>
		<taxon idref="Hyoscyamus_muticus"/>
		<taxon idref="Hyoscyamus_niger"/>
		<taxon idref="Hyoscyamus_pusillus"/>
		<taxon idref="Hyoscyamus_turcomanicus"/>
		<taxon idref="Iochroma_australe"/>
		<taxon idref="Iochroma_calycinum"/>
		<taxon idref="Iochroma_cardenasianum"/>
		<taxon idref="Iochroma_confertiflorum"/>
		<taxon idref="Iochroma_cornifolium"/>
		<taxon idref="Iochroma_cyaneum"/>
		<taxon idref="Iochroma_edule"/>
		<taxon idref="Iochroma_ellipticum"/>
		<taxon idref="Iochroma_fuchsioides"/>
		<taxon idref="Iochroma_gesnerioides"/>
		<taxon idref="Iochroma_grandiflorum"/>
		<taxon idref="Iochroma_lehmannii"/>
		<taxon idref="Iochroma_loxense"/>
		<taxon idref="Iochroma_nitidum"/>
		<taxon idref="Iochroma_parvifolium"/>
		<taxon idref="Iochroma_salpoanum"/>
		<taxon idref="Iochroma_squamosum"/>
		<taxon idref="Iochroma_stenanthum"/>
		<taxon idref="Iochroma_umbellatum"/>
		<taxon idref="Jaborosa_integrifolia"/>
		<taxon idref="Jaborosa_sativa"/>
		<taxon idref="Jaborosa_squarrosa"/>
		<taxon idref="Jaltomata_andersonii"/>
		<taxon idref="Jaltomata_antillana"/>
		<taxon idref="Jaltomata_aspera"/>
		<taxon idref="Jaltomata_auriculata"/>
		<taxon idref="Jaltomata_bernardelloana"/>
		<taxon idref="Jaltomata_bicolor"/>
		<taxon idref="Jaltomata_biflora"/>
		<taxon idref="Jaltomata_bohsiana"/>
		<taxon idref="Jaltomata_cajacayensis"/>
		<taxon idref="Jaltomata_chihuahuensis"/>
		<taxon idref="Jaltomata_chotanae"/>
		<taxon idref="Jaltomata_contumacensis"/>
		<taxon idref="Jaltomata_darcyana"/>
		<taxon idref="Jaltomata_dendroidea"/>
		<taxon idref="Jaltomata_dentata"/>
		<taxon idref="Jaltomata_grandiflora"/>
		<taxon idref="Jaltomata_guillermo-guerrae"/>
		<taxon idref="Jaltomata_herrerae"/>
		<taxon idref="Jaltomata_lanata"/>
		<taxon idref="Jaltomata_leivae"/>
		<taxon idref="Jaltomata_lezamae"/>
		<taxon idref="Jaltomata_lojae"/>
		<taxon idref="Jaltomata_lomana"/>
		<taxon idref="Jaltomata_mionei"/>
		<taxon idref="Jaltomata_nigricolor"/>
		<taxon idref="Jaltomata_oppositifolia"/>
		<taxon idref="Jaltomata_paneroi"/>
		<taxon idref="Jaltomata_procumbens"/>
		<taxon idref="Jaltomata_repandidentata"/>
		<taxon idref="Jaltomata_sagastegui"/>
		<taxon idref="Jaltomata_salpoensis"/>
		<taxon idref="Jaltomata_sanchez-vegae"/>
		<taxon idref="Jaltomata_sinuosa"/>
		<taxon idref="Jaltomata_tayabambae"/>
		<taxon idref="Jaltomata_truxillana"/>
		<taxon idref="Jaltomata_umbellata"/>
		<taxon idref="Jaltomata_ventricosa"/>
		<taxon idref="Jaltomata_viridiflora"/>
		<taxon idref="Jaltomata_weberbaueri"/>
		<taxon idref="Jaltomata_yacheri"/>
		<taxon idref="Jaltomata_yungayensis"/>
		<taxon idref="Juanulloa_mexicana"/>
		<taxon idref="Larnax_dilloniana"/>
		<taxon idref="Larnax_hawkesii"/>
		<taxon idref="Larnax_nieva"/>
		<taxon idref="Larnax_parviflora"/>
		<taxon idref="Larnax_peruviana"/>
		<taxon idref="Larnax_psilophyta"/>
		<taxon idref="Larnax_purpurea"/>
		<taxon idref="Larnax_sachapapa"/>
		<taxon idref="Larnax_subtriflora"/>
		<taxon idref="Larnax_suffruticosa"/>
		<taxon idref="Larnax_sylvarum"/>
		<taxon idref="Latua_pubiflora"/>
		<taxon idref="Leucophysalis_grandiflora"/>
		<taxon idref="Leucophysalis_nana"/>
		<taxon idref="Leucophysalis_viscosa"/>
		<taxon idref="Lycianthes_acapulcensis"/>
		<taxon idref="Lycianthes_acutifolia"/>
		<taxon idref="Lycianthes_amatitlanensis"/>
		<taxon idref="Lycianthes_asarifolia"/>
		<taxon idref="Lycianthes_beckneriana"/>
		<taxon idref="Lycianthes_biflora"/>
		<taxon idref="Lycianthes_ciliolata"/>
		<taxon idref="Lycianthes_dejecta"/>
		<taxon idref="Lycianthes_denticulata"/>
		<taxon idref="Lycianthes_fasciculata"/>
		<taxon idref="Lycianthes_furcatistellata"/>
		<taxon idref="Lycianthes_geminiflora"/>
		<taxon idref="Lycianthes_glandulosa"/>
		<taxon idref="Lycianthes_heteroclita"/>
		<taxon idref="Lycianthes_inaequilatera"/>
		<taxon idref="Lycianthes_jalicensis"/>
		<taxon idref="Lycianthes_jelskii"/>
		<taxon idref="Lycianthes_lenta"/>
		<taxon idref="Lycianthes_lycioides"/>
		<taxon idref="Lycianthes_lysimachioides"/>
		<taxon idref="Lycianthes_moziniana"/>
		<taxon idref="Lycianthes_multiflora"/>
		<taxon idref="Lycianthes_nitida"/>
		<taxon idref="Lycianthes_peduncularis"/>
		<taxon idref="Lycianthes_pringlei"/>
		<taxon idref="Lycianthes_pseudolycioides"/>
		<taxon idref="Lycianthes_radiata"/>
		<taxon idref="Lycianthes_rantonnei"/>
		<taxon idref="Lycianthes_rzedowskii"/>
		<taxon idref="Lycianthes_saltensis"/>
		<taxon idref="Lycianthes_sanctaeclarae"/>
		<taxon idref="Lycianthes_shanesii"/>
		<taxon idref="Lycianthes_stephanocalyx"/>
		<taxon idref="Lycianthes_surotatensis"/>
		<taxon idref="Lycianthes_synanthera"/>
		<taxon idref="Lycianthes_tricolor"/>
		<taxon idref="Lycium_acutifolium"/>
		<taxon idref="Lycium_afrum"/>
		<taxon idref="Lycium_ameghinoi"/>
		<taxon idref="Lycium_americanum"/>
		<taxon idref="Lycium_amoenum"/>
		<taxon idref="Lycium_andersonii"/>
		<taxon idref="Lycium_arenicola"/>
		<taxon idref="Lycium_athium"/>
		<taxon idref="Lycium_australe"/>
		<taxon idref="Lycium_barbarum"/>
		<taxon idref="Lycium_berlandieri"/>
		<taxon idref="Lycium_boerhaviifolium"/>
		<taxon idref="Lycium_bosciifolium"/>
		<taxon idref="Lycium_brevipes"/>
		<taxon idref="Lycium_californicum"/>
		<taxon idref="Lycium_carolinianum"/>
		<taxon idref="Lycium_cestroides"/>
		<taxon idref="Lycium_chanar"/>
		<taxon idref="Lycium_chilense"/>
		<taxon idref="Lycium_chinense"/>
		<taxon idref="Lycium_ciliatum"/>
		<taxon idref="Lycium_cinereum"/>
		<taxon idref="Lycium_cooperi"/>
		<taxon idref="Lycium_cuneatum"/>
		<taxon idref="Lycium_dasystemum"/>
		<taxon idref="Lycium_decumbens"/>
		<taxon idref="Lycium_depressum"/>
		<taxon idref="Lycium_deserti"/>
		<taxon idref="Lycium_duplicatum"/>
		<taxon idref="Lycium_eenii"/>
		<taxon idref="Lycium_elongatum"/>
		<taxon idref="Lycium_europaeum"/>
		<taxon idref="Lycium_exsertum"/>
		<taxon idref="Lycium_ferocissimum"/>
		<taxon idref="Lycium_fremontii"/>
		<taxon idref="Lycium_fuscum"/>
		<taxon idref="Lycium_gariepense"/>
		<taxon idref="Lycium_gilliesianum"/>
		<taxon idref="Lycium_grandicalyx"/>
		<taxon idref="Lycium_hirsutum"/>
		<taxon idref="Lycium_horridum"/>
		<taxon idref="Lycium_infaustum"/>
		<taxon idref="Lycium_macrodon"/>
		<taxon idref="Lycium_microphyllum"/>
		<taxon idref="Lycium_minimum"/>
		<taxon idref="Lycium_minutifolium"/>
		<taxon idref="Lycium_morongii"/>
		<taxon idref="Lycium_nodosum"/>
		<taxon idref="Lycium_oxycarpum"/>
		<taxon idref="Lycium_pallidum"/>
		<taxon idref="Lycium_parishii"/>
		<taxon idref="Lycium_pilifolium"/>
		<taxon idref="Lycium_puberulum"/>
		<taxon idref="Lycium_pumilum"/>
		<taxon idref="Lycium_rachidocladum"/>
		<taxon idref="Lycium_ruthenicum"/>
		<taxon idref="Lycium_sandwicense"/>
		<taxon idref="Lycium_schizocalyx"/>
		<taxon idref="Lycium_schweinfurthii"/>
		<taxon idref="Lycium_shawii"/>
		<taxon idref="Lycium_shockleyi"/>
		<taxon idref="Lycium_stenophyllum"/>
		<taxon idref="Lycium_strandveldense"/>
		<taxon idref="Lycium_tenue"/>
		<taxon idref="Lycium_tenuispinosum"/>
		<taxon idref="Lycium_tetrandrum"/>
		<taxon idref="Lycium_texanum"/>
		<taxon idref="Lycium_torreyi"/>
		<taxon idref="Lycium_truncatum"/>
		<taxon idref="Lycium_villosum"/>
		<taxon idref="Lycium_vimineum"/>
		<taxon idref="Lycium_yunnanense"/>
		<taxon idref="Mandragora_autumnalis"/>
		<taxon idref="Mandragora_caulescens"/>
		<taxon idref="Mandragora_chinghaiensis"/>
		<taxon idref="Mandragora_officinarum"/>
		<taxon idref="Mandragora_turcomanica"/>
		<taxon idref="Markea_panamensis"/>
		<taxon idref="Markea_ulei"/>
		<taxon idref="Mellissia_begoniifolia"/>
		<taxon idref="Merinthopodium_neuranthum"/>
		<taxon idref="Nectouxia_formosa"/>
		<taxon idref="Nicandra_physalodes"/>
		<taxon idref="Nicotiana_acaulis"/>
		<taxon idref="Nicotiana_acuminata"/>
		<taxon idref="Nicotiana_africana"/>
		<taxon idref="Nicotiana_alata"/>
		<taxon idref="Nicotiana_amplexicaulis"/>
		<taxon idref="Nicotiana_arentsii"/>
		<taxon idref="Nicotiana_benavidesii"/>
		<taxon idref="Nicotiana_bonariensis"/>
		<taxon idref="Nicotiana_cavicola"/>
		<taxon idref="Nicotiana_clevelandii"/>
		<taxon idref="Nicotiana_cordifolia"/>
		<taxon idref="Nicotiana_corymbosa"/>
		<taxon idref="Nicotiana_digluta"/>
		<taxon idref="Nicotiana_eastii"/>
		<taxon idref="Nicotiana_excelsior"/>
		<taxon idref="Nicotiana_exigua"/>
		<taxon idref="Nicotiana_forgetiana"/>
		<taxon idref="Nicotiana_forsteri"/>
		<taxon idref="Nicotiana_glauca"/>
		<taxon idref="Nicotiana_glutinosa"/>
		<taxon idref="Nicotiana_goodspeedii"/>
		<taxon idref="Nicotiana_gossei"/>
		<taxon idref="Nicotiana_kawakamii"/>
		<taxon idref="Nicotiana_knightiana"/>
		<taxon idref="Nicotiana_langsdorffii"/>
		<taxon idref="Nicotiana_linearis"/>
		<taxon idref="Nicotiana_longiflora"/>
		<taxon idref="Nicotiana_maritima"/>
		<taxon idref="Nicotiana_megalosiphon"/>
		<taxon idref="Nicotiana_miersii"/>
		<taxon idref="Nicotiana_nesophila"/>
		<taxon idref="Nicotiana_noctiflora"/>
		<taxon idref="Nicotiana_nudicaulis"/>
		<taxon idref="Nicotiana_obtusifolia"/>
		<taxon idref="Nicotiana_occidentalis"/>
		<taxon idref="Nicotiana_otophora"/>
		<taxon idref="Nicotiana_palmeri"/>
		<taxon idref="Nicotiana_paniculata"/>
		<taxon idref="Nicotiana_pauciflora"/>
		<taxon idref="Nicotiana_petunioides"/>
		<taxon idref="Nicotiana_picilla"/>
		<taxon idref="Nicotiana_plumbaginifolia"/>
		<taxon idref="Nicotiana_quadrivalvis"/>
		<taxon idref="Nicotiana_raimondii"/>
		<taxon idref="Nicotiana_repanda"/>
		<taxon idref="Nicotiana_rosulata"/>
		<taxon idref="Nicotiana_rotundifolia"/>
		<taxon idref="Nicotiana_rustica"/>
		<taxon idref="Nicotiana_simulans"/>
		<taxon idref="Nicotiana_solanifolia"/>
		<taxon idref="Nicotiana_spegazzinii"/>
		<taxon idref="Nicotiana_stocktonii"/>
		<taxon idref="Nicotiana_suaveolens"/>
		<taxon idref="Nicotiana_sylvestris"/>
		<taxon idref="Nicotiana_tabacum"/>
		<taxon idref="Nicotiana_thyrsiflora"/>
		<taxon idref="Nicotiana_tomentosa"/>
		<taxon idref="Nicotiana_tomentosiformis"/>
		<taxon idref="Nicotiana_trigonophylla"/>
		<taxon idref="Nicotiana_umbratica"/>
		<taxon idref="Nicotiana_undulata"/>
		<taxon idref="Nicotiana_velutina"/>
		<taxon idref="Nicotiana_wigandioides"/>
		<taxon idref="Nolana_acuminata"/>
		<taxon idref="Nolana_adansonii"/>
		<taxon idref="Nolana_albescens"/>
		<taxon idref="Nolana_aplocaryoides"/>
		<taxon idref="Nolana_arequipensis"/>
		<taxon idref="Nolana_aticoana"/>
		<taxon idref="Nolana_baccata"/>
		<taxon idref="Nolana_balsamiflua"/>
		<taxon idref="Nolana_carnosa"/>
		<taxon idref="Nolana_cerrateana"/>
		<taxon idref="Nolana_chancoana"/>
		<taxon idref="Nolana_chapiensis"/>
		<taxon idref="Nolana_clivicola"/>
		<taxon idref="Nolana_coelestis"/>
		<taxon idref="Nolana_confinis"/>
		<taxon idref="Nolana_coronata"/>
		<taxon idref="Nolana_crassulifolia"/>
		<taxon idref="Nolana_diffusa"/>
		<taxon idref="Nolana_divaricata"/>
		<taxon idref="Nolana_elegans"/>
		<taxon idref="Nolana_filifolia"/>
		<taxon idref="Nolana_flaccida"/>
		<taxon idref="Nolana_galapagensis"/>
		<taxon idref="Nolana_gayana"/>
		<taxon idref="Nolana_humifusa"/>
		<taxon idref="Nolana_incana"/>
		<taxon idref="Nolana_inflata"/>
		<taxon idref="Nolana_intonsa"/>
		<taxon idref="Nolana_johnstonii"/>
		<taxon idref="Nolana_laxa"/>
		<taxon idref="Nolana_leptophylla"/>
		<taxon idref="Nolana_lezamae"/>
		<taxon idref="Nolana_linearifolia"/>
		<taxon idref="Nolana_lycioides"/>
		<taxon idref="Nolana_mollis"/>
		<taxon idref="Nolana_onoana"/>
		<taxon idref="Nolana_pallida"/>
		<taxon idref="Nolana_paradoxa"/>
		<taxon idref="Nolana_parviflora"/>
		<taxon idref="Nolana_peruviana"/>
		<taxon idref="Nolana_pilosa"/>
		<taxon idref="Nolana_plicata"/>
		<taxon idref="Nolana_pterocarpa"/>
		<taxon idref="Nolana_ramosissima"/>
		<taxon idref="Nolana_rostrata"/>
		<taxon idref="Nolana_rupicola"/>
		<taxon idref="Nolana_salsoloides"/>
		<taxon idref="Nolana_scaposa"/>
		<taxon idref="Nolana_sedifolia"/>
		<taxon idref="Nolana_sessiliflora"/>
		<taxon idref="Nolana_spathulata"/>
		<taxon idref="Nolana_sphaerophylla"/>
		<taxon idref="Nolana_stenophylla"/>
		<taxon idref="Nolana_tarapacana"/>
		<taxon idref="Nolana_thinophila"/>
		<taxon idref="Nolana_tocopillensis"/>
		<taxon idref="Nolana_tomentella"/>
		<taxon idref="Nolana_urubambae"/>
		<taxon idref="Nolana_villosa"/>
		<taxon idref="Nolana_volcanica"/>
		<taxon idref="Nolana_weissiana"/>
		<taxon idref="Nolana_werdermannii"/>
		<taxon idref="Nolana_willeana"/>
		<taxon idref="Nothocestrum_latifolium"/>
		<taxon idref="Nothocestrum_longifolium"/>
		<taxon idref="Oryctes_nevadensis"/>
		<taxon idref="Physalis_acutifolia"/>
		<taxon idref="Physalis_alkekengi"/>
		<taxon idref="Physalis_angulata"/>
		<taxon idref="Physalis_angustifolia"/>
		<taxon idref="Physalis_angustiphysa"/>
		<taxon idref="Physalis_arborescens"/>
		<taxon idref="Physalis_arenicola"/>
		<taxon idref="Physalis_campanulata"/>
		<taxon idref="Physalis_carpenteri"/>
		<taxon idref="Physalis_caudella"/>
		<taxon idref="Physalis_cinerascens"/>
		<taxon idref="Physalis_cordata"/>
		<taxon idref="Physalis_coztomatl"/>
		<taxon idref="Physalis_crassifolia"/>
		<taxon idref="Physalis_glutinosa"/>
		<taxon idref="Physalis_greenmanii"/>
		<taxon idref="Physalis_hederifolia"/>
		<taxon idref="Physalis_heterophylla"/>
		<taxon idref="Physalis_ignota"/>
		<taxon idref="Physalis_lagascae"/>
		<taxon idref="Physalis_lanceolata"/>
		<taxon idref="Physalis_lassa"/>
		<taxon idref="Physalis_longifolia"/>
		<taxon idref="Physalis_melanocystis"/>
		<taxon idref="Physalis_microcarpa"/>
		<taxon idref="Physalis_microphysa"/>
		<taxon idref="Physalis_minima"/>
		<taxon idref="Physalis_minimaculata"/>
		<taxon idref="Physalis_mollis"/>
		<taxon idref="Physalis_nicandroides"/>
		<taxon idref="Physalis_patula"/>
		<taxon idref="Physalis_peruviana"/>
		<taxon idref="Physalis_philadelphica"/>
		<taxon idref="Physalis_pruinosa"/>
		<taxon idref="Physalis_pubescens"/>
		<taxon idref="Physalis_pumila"/>
		<taxon idref="Physalis_sordida"/>
		<taxon idref="Physalis_virginiana"/>
		<taxon idref="Physalis_viscosa"/>
		<taxon idref="Physalis_walteri"/>
		<taxon idref="Physochlaina_infundibularis"/>
		<taxon idref="Physochlaina_orientalis"/>
		<taxon idref="Physochlaina_physaloides"/>
		<taxon idref="Physochlaina_praealta"/>
		<taxon idref="Przewalskia_tangutica"/>
		<taxon idref="Quincula_lobata"/>
		<taxon idref="Salpichroa_origanifolia"/>
		<taxon idref="Saracha_punctata"/>
		<taxon idref="Saracha_quitensis"/>
		<taxon idref="Schultesianthus_leucanthus"/>
		<taxon idref="Schultesianthus_megalandrus"/>
		<taxon idref="Sclerophylax_adnatifolia"/>
		<taxon idref="Sclerophylax_gilliesii"/>
		<taxon idref="Sclerophylax_sp"/>
		<taxon idref="Sclerophylax_spinescens"/>
		<taxon idref="Scopolia_carniolica"/>
		<taxon idref="Scopolia_japonica"/>
		<taxon idref="Scopolia_lutescens"/>
		<taxon idref="Scopolia_parviflora"/>
		<taxon idref="Solandra_brachycalyx"/>
		<taxon idref="Solandra_grandiflora"/>
		<taxon idref="Solanum_absconditum"/>
		<taxon idref="Solanum_abutiloides"/>
		<taxon idref="Solanum_acanthodapis"/>
		<taxon idref="Solanum_acaule"/>
		<taxon idref="Solanum_accrescens"/>
		<taxon idref="Solanum_acerifolium"/>
		<taxon idref="Solanum_achacachense"/>
		<taxon idref="Solanum_acroscopicum"/>
		<taxon idref="Solanum_aculeastrum"/>
		<taxon idref="Solanum_aculeatissimum"/>
		<taxon idref="Solanum_acutilobum"/>
		<taxon idref="Solanum_adhaerens"/>
		<taxon idref="Solanum_adscendens"/>
		<taxon idref="Solanum_aethiopicum"/>
		<taxon idref="Solanum_aggregatum"/>
		<taxon idref="Solanum_agrarium"/>
		<taxon idref="Solanum_agrimonifolium"/>
		<taxon idref="Solanum_alandiae"/>
		<taxon idref="Solanum_albicans"/>
		<taxon idref="Solanum_albidum"/>
		<taxon idref="Solanum_aligerum"/>
		<taxon idref="Solanum_allophyllum"/>
		<taxon idref="Solanum_amblymerum"/>
		<taxon idref="Solanum_americanum"/>
		<taxon idref="Solanum_amygdalifolium"/>
		<taxon idref="Solanum_anceps"/>
		<taxon idref="Solanum_andreanum"/>
		<taxon idref="Solanum_anguivi"/>
		<taxon idref="Solanum_angustialatum"/>
		<taxon idref="Solanum_angustifolium"/>
		<taxon idref="Solanum_annuum"/>
		<taxon idref="Solanum_aphyodendron"/>
		<taxon idref="Solanum_appendiculatum"/>
		<taxon idref="Solanum_arachnidanthum"/>
		<taxon idref="Solanum_arboreum"/>
		<taxon idref="Solanum_argentinum"/>
		<taxon idref="Solanum_argopetalum"/>
		<taxon idref="Solanum_arnezii"/>
		<taxon idref="Solanum_arundo"/>
		<taxon idref="Solanum_asperolanatum"/>
		<taxon idref="Solanum_asperum"/>
		<taxon idref="Solanum_asterophorum"/>
		<taxon idref="Solanum_asteropilodes"/>
		<taxon idref="Solanum_asymmetriphyllum"/>
		<taxon idref="Solanum_atropurpureum"/>
		<taxon idref="Solanum_aturense"/>
		<taxon idref="Solanum_aviculare"/>
		<taxon idref="Solanum_avilesii"/>
		<taxon idref="Solanum_bahamense"/>
		<taxon idref="Solanum_batoides"/>
		<taxon idref="Solanum_beaugleholei"/>
		<taxon idref="Solanum_berthaultii"/>
		<taxon idref="Solanum_betaceum"/>
		<taxon idref="Solanum_bicorne"/>
		<taxon idref="Solanum_bolivianum"/>
		<taxon idref="Solanum_bonariense"/>
		<taxon idref="Solanum_brevicaule"/>
		<taxon idref="Solanum_brevifolium"/>
		<taxon idref="Solanum_brownii"/>
		<taxon idref="Solanum_buddleifolium"/>
		<taxon idref="Solanum_bukasovii"/>
		<taxon idref="Solanum_bulbocastanum"/>
		<taxon idref="Solanum_bumeliifolium"/>
		<taxon idref="Solanum_cacosmum"/>
		<taxon idref="Solanum_caesium"/>
		<taxon idref="Solanum_cajanumense"/>
		<taxon idref="Solanum_calileguae"/>
		<taxon idref="Solanum_campanulatum"/>
		<taxon idref="Solanum_campylacanthum"/>
		<taxon idref="Solanum_candidum"/>
		<taxon idref="Solanum_candolleanum"/>
		<taxon idref="Solanum_capense"/>
		<taxon idref="Solanum_capsicastrum"/>
		<taxon idref="Solanum_capsiciforme"/>
		<taxon idref="Solanum_capsicoides"/>
		<taxon idref="Solanum_cardiophyllum"/>
		<taxon idref="Solanum_carduiforme"/>
		<taxon idref="Solanum_caricifolium"/>
		<taxon idref="Solanum_caripense"/>
		<taxon idref="Solanum_carolinense"/>
		<taxon idref="Solanum_cataphractum"/>
		<taxon idref="Solanum_centrale"/>
		<taxon idref="Solanum_cerasiferum"/>
		<taxon idref="Solanum_chacoense"/>
		<taxon idref="Solanum_chamaepolybotryon"/>
		<taxon idref="Solanum_cheesmaniae"/>
		<taxon idref="Solanum_chenopodinum"/>
		<taxon idref="Solanum_chenopodium"/>
		<taxon idref="Solanum_chilense"/>
		<taxon idref="Solanum_chippendalei"/>
		<taxon idref="Solanum_chmielewskii"/>
		<taxon idref="Solanum_chomatophilum"/>
		<taxon idref="Solanum_chrysotrichum"/>
		<taxon idref="Solanum_cinereum"/>
		<taxon idref="Solanum_circaeifolium"/>
		<taxon idref="Solanum_circinatum"/>
		<taxon idref="Solanum_citrullifolium"/>
		<taxon idref="Solanum_clandestinum"/>
		<taxon idref="Solanum_clarkiae"/>
		<taxon idref="Solanum_clarum"/>
		<taxon idref="Solanum_cleistogamum"/>
		<taxon idref="Solanum_coactiliferum"/>
		<taxon idref="Solanum_colombianum"/>
		<taxon idref="Solanum_comarapanum"/>
		<taxon idref="Solanum_comptum"/>
		<taxon idref="Solanum_conditum"/>
		<taxon idref="Solanum_confusum"/>
		<taxon idref="Solanum_conicum"/>
		<taxon idref="Solanum_cookii"/>
		<taxon idref="Solanum_cordovense"/>
		<taxon idref="Solanum_coriaceum"/>
		<taxon idref="Solanum_corifolium"/>
		<taxon idref="Solanum_crinitipes"/>
		<taxon idref="Solanum_crinitum"/>
		<taxon idref="Solanum_crispum"/>
		<taxon idref="Solanum_crotonoides"/>
		<taxon idref="Solanum_cumingii"/>
		<taxon idref="Solanum_cunninghamii"/>
		<taxon idref="Solanum_curvicuspe"/>
		<taxon idref="Solanum_cyaneopurpureum"/>
		<taxon idref="Solanum_cylindricum"/>
		<taxon idref="Solanum_dasyphyllum"/>
		<taxon idref="Solanum_davisense"/>
		<taxon idref="Solanum_decompositiflorum"/>
		<taxon idref="Solanum_delitescens"/>
		<taxon idref="Solanum_demissum"/>
		<taxon idref="Solanum_densevestitum"/>
		<taxon idref="Solanum_dianthophorum"/>
		<taxon idref="Solanum_dimorphispinum"/>
		<taxon idref="Solanum_dioicum"/>
		<taxon idref="Solanum_diphyllum"/>
		<taxon idref="Solanum_diploconos"/>
		<taxon idref="Solanum_discolor"/>
		<taxon idref="Solanum_dissectum"/>
		<taxon idref="Solanum_ditrichum"/>
		<taxon idref="Solanum_diversiflorum"/>
		<taxon idref="Solanum_doddsii"/>
		<taxon idref="Solanum_donianum"/>
		<taxon idref="Solanum_drymophilum"/>
		<taxon idref="Solanum_dulcamara"/>
		<taxon idref="Solanum_echinatum"/>
		<taxon idref="Solanum_ehrenbergii"/>
		<taxon idref="Solanum_enantiophyllanthum"/>
		<taxon idref="Solanum_elachophyllum"/>
		<taxon idref="Solanum_elaeagnifolium"/>
		<taxon idref="Solanum_ellipticum"/>
		<taxon idref="Solanum_endopogon"/>
		<taxon idref="Solanum_esuriale"/>
		<taxon idref="Solanum_etuberosum"/>
		<taxon idref="Solanum_evolvulifolium"/>
		<taxon idref="Solanum_exiguum"/>
		<taxon idref="Solanum_fallax"/>
		<taxon idref="Solanum_felinum"/>
		<taxon idref="Solanum_ferocissimum"/>
		<taxon idref="Solanum_fiebrigii"/>
		<taxon idref="Solanum_fraxinifolium"/>
		<taxon idref="Solanum_fructo-tecto"/>
		<taxon idref="Solanum_furfuraceum"/>
		<taxon idref="Solanum_fusiforme"/>
		<taxon idref="Solanum_gabrielae"/>
		<taxon idref="Solanum_galapagense"/>
		<taxon idref="Solanum_gardneri"/>
		<taxon idref="Solanum_giganteum"/>
		<taxon idref="Solanum_glabratum"/>
		<taxon idref="Solanum_glaucophyllum"/>
		<taxon idref="Solanum_glutinosum"/>
		<taxon idref="Solanum_goetzei"/>
		<taxon idref="Solanum_grayi"/>
		<taxon idref="Solanum_guerreroense"/>
		<taxon idref="Solanum_guineense"/>
		<taxon idref="Solanum_gympiense"/>
		<taxon idref="Solanum_habrochaites"/>
		<taxon idref="Solanum_hapalum"/>
		<taxon idref="Solanum_hasslerianum"/>
		<taxon idref="Solanum_havanense"/>
		<taxon idref="Solanum_hayesii"/>
		<taxon idref="Solanum_heinianum"/>
		<taxon idref="Solanum_herculeum"/>
		<taxon idref="Solanum_heterodoxum"/>
		<taxon idref="Solanum_heteropodium"/>
		<taxon idref="Solanum_hexandrum"/>
		<taxon idref="Solanum_hibernum"/>
		<taxon idref="Solanum_hieronymi"/>
		<taxon idref="Solanum_hindsianum"/>
		<taxon idref="Solanum_hirtum"/>
		<taxon idref="Solanum_hjertingii"/>
		<taxon idref="Solanum_hoehnei"/>
		<taxon idref="Solanum_hoplopetalum"/>
		<taxon idref="Solanum_horridum"/>
		<taxon idref="Solanum_hougasii"/>
		<taxon idref="Solanum_humile"/>
		<taxon idref="Solanum_hyporhodium"/>
		<taxon idref="Solanum_hystrix"/>
		<taxon idref="Solanum_immite"/>
		<taxon idref="Solanum_inaequilaterum"/>
		<taxon idref="Solanum_incamayoense"/>
		<taxon idref="Solanum_incanum"/>
		<taxon idref="Solanum_incarceratum"/>
		<taxon idref="Solanum_incompletum"/>
		<taxon idref="Solanum_incurvum"/>
		<taxon idref="Solanum_inelegans"/>
		<taxon idref="Solanum_infundibuliforme"/>
		<taxon idref="Solanum_innoxium"/>
		<taxon idref="Solanum_iopetalum"/>
		<taxon idref="Solanum_jabrense"/>
		<taxon idref="Solanum_jamaicense"/>
		<taxon idref="Solanum_jamesii"/>
		<taxon idref="Solanum_johnsonianum"/>
		<taxon idref="Solanum_johnstonii"/>
		<taxon idref="Solanum_jucundum"/>
		<taxon idref="Solanum_juglandifolium"/>
		<taxon idref="Solanum_juvenale"/>
		<taxon idref="Solanum_kurtzianum"/>
		<taxon idref="Solanum_kurzii"/>
		<taxon idref="Solanum_kwebense"/>
		<taxon idref="Solanum_laciniatum"/>
		<taxon idref="Solanum_lamprocarpum"/>
		<taxon idref="Solanum_lanceifolium"/>
		<taxon idref="Solanum_lanceolatum"/>
		<taxon idref="Solanum_lasiocarpum"/>
		<taxon idref="Solanum_lasiophyllum"/>
		<taxon idref="Solanum_latens"/>
		<taxon idref="Solanum_latiflorum"/>
		<taxon idref="Solanum_laxissimum"/>
		<taxon idref="Solanum_laxum"/>
		<taxon idref="Solanum_leopoldense"/>
		<taxon idref="Solanum_lepidotum"/>
		<taxon idref="Solanum_leptophyes"/>
		<taxon idref="Solanum_lichtensteinii"/>
		<taxon idref="Solanum_lidii"/>
		<taxon idref="Solanum_lignicaule"/>
		<taxon idref="Solanum_limitare"/>
		<taxon idref="Solanum_linearifolium"/>
		<taxon idref="Solanum_linnaeanum"/>
		<taxon idref="Solanum_longiconicum"/>
		<taxon idref="Solanum_lucani"/>
		<taxon idref="Solanum_lumholtzianum"/>
		<taxon idref="Solanum_luteoalbum"/>
		<taxon idref="Solanum_lycocarpum"/>
		<taxon idref="Solanum_lycopersicoides"/>
		<taxon idref="Solanum_lycopersicum"/>
		<taxon idref="Solanum_lyratum"/>
		<taxon idref="Solanum_lythrocarpum"/>
		<taxon idref="Solanum_macoorai"/>
		<taxon idref="Solanum_macrocarpon"/>
		<taxon idref="Solanum_maglia"/>
		<taxon idref="Solanum_mahoriense"/>
		<taxon idref="Solanum_mammosum"/>
		<taxon idref="Solanum_mapiriense"/>
		<taxon idref="Solanum_marginatum"/>
		<taxon idref="Solanum_marinasense"/>
		<taxon idref="Solanum_maternum"/>
		<taxon idref="Solanum_mauritianum"/>
		<taxon idref="Solanum_megalonyx"/>
		<taxon idref="Solanum_megistacrolobum"/>
		<taxon idref="Solanum_melanospermum"/>
		<taxon idref="Solanum_melissarum"/>
		<taxon idref="Solanum_melongena"/>
		<taxon idref="Solanum_microdontum"/>
		<taxon idref="Solanum_microphyllum"/>
		<taxon idref="Solanum_mitchellianum"/>
		<taxon idref="Solanum_mite"/>
		<taxon idref="Solanum_mitlense"/>
		<taxon idref="Solanum_monachophyllum"/>
		<taxon idref="Solanum_monarchostemon"/>
		<taxon idref="Solanum_montanum"/>
		<taxon idref="Solanum_morelliforme"/>
		<taxon idref="Solanum_mortonii"/>
		<taxon idref="Solanum_moscopanum"/>
		<taxon idref="Solanum_moxosense"/>
		<taxon idref="Solanum_multifidum"/>
		<taxon idref="Solanum_multiinterruptum"/>
		<taxon idref="Solanum_multispinum"/>
		<taxon idref="Solanum_multivenosum"/>
		<taxon idref="Solanum_muricatum"/>
		<taxon idref="Solanum_myoxotrichum"/>
		<taxon idref="Solanum_myriacanthum"/>
		<taxon idref="Solanum_nakurense"/>
		<taxon idref="Solanum_nemophilum"/>
		<taxon idref="Solanum_nemorense"/>
		<taxon idref="Solanum_neoanglicum"/>
		<taxon idref="Solanum_neorickii"/>
		<taxon idref="Solanum_nigriviolaceum"/>
		<taxon idref="Solanum_nigrum"/>
		<taxon idref="Solanum_nitidum"/>
		<taxon idref="Solanum_nobile"/>
		<taxon idref="Solanum_nummularium"/>
		<taxon idref="Solanum_obliquum"/>
		<taxon idref="Solanum_occultum"/>
		<taxon idref="Solanum_ochranthum"/>
		<taxon idref="Solanum_ochrophyllum"/>
		<taxon idref="Solanum_oedipus"/>
		<taxon idref="Solanum_okadae"/>
		<taxon idref="Solanum_oldfieldii"/>
		<taxon idref="Solanum_oligacanthum"/>
		<taxon idref="Solanum_opacum"/>
		<taxon idref="Solanum_oplocense"/>
		<taxon idref="Solanum_orbiculatum"/>
		<taxon idref="Solanum_ovigerum"/>
		<taxon idref="Solanum_oxycarpum"/>
		<taxon idref="Solanum_oxyphyllum"/>
		<taxon idref="Solanum_palinacanthum"/>
		<taxon idref="Solanum_palitans"/>
		<taxon idref="Solanum_pallidum"/>
		<taxon idref="Solanum_paludosum"/>
		<taxon idref="Solanum_palustre"/>
		<taxon idref="Solanum_pampasense"/>
		<taxon idref="Solanum_pancheri"/>
		<taxon idref="Solanum_panduriforme"/>
		<taxon idref="Solanum_paniculatum"/>
		<taxon idref="Solanum_papaverifolium"/>
		<taxon idref="Solanum_paposanum"/>
		<taxon idref="Solanum_paraibanum"/>
		<taxon idref="Solanum_pascoense"/>
		<taxon idref="Solanum_pectinatum"/>
		<taxon idref="Solanum_pedemontanum"/>
		<taxon idref="Solanum_pendulum"/>
		<taxon idref="Solanum_pennellii"/>
		<taxon idref="Solanum_peruvianum"/>
		<taxon idref="Solanum_petraeum"/>
		<taxon idref="Solanum_petrophilum"/>
		<taxon idref="Solanum_phaseoloides"/>
		<taxon idref="Solanum_phlomoides"/>
		<taxon idref="Solanum_physalifolium"/>
		<taxon idref="Solanum_pimpinellifolium"/>
		<taxon idref="Solanum_pinetorum"/>
		<taxon idref="Solanum_pinnatisectum"/>
		<taxon idref="Solanum_piurae"/>
		<taxon idref="Solanum_platense"/>
		<taxon idref="Solanum_pluviale"/>
		<taxon idref="Solanum_poinsettiifolium"/>
		<taxon idref="Solanum_polyadenium"/>
		<taxon idref="Solanum_polytrichum"/>
		<taxon idref="Solanum_prinophyllum"/>
		<taxon idref="Solanum_proteanthum"/>
		<taxon idref="Solanum_pseudocapsicum"/>
		<taxon idref="Solanum_pseudolulo"/>
		<taxon idref="Solanum_ptychanthum"/>
		<taxon idref="Solanum_pubigerum"/>
		<taxon idref="Solanum_pungetium"/>
		<taxon idref="Solanum_pyracanthos"/>
		<taxon idref="Solanum_quadrangulare"/>
		<taxon idref="Solanum_quadriloculatum"/>
		<taxon idref="Solanum_quitoense"/>
		<taxon idref="Solanum_raphanifolium"/>
		<taxon idref="Solanum_reductum"/>
		<taxon idref="Solanum_reflexiflorum"/>
		<taxon idref="Solanum_refractum"/>
		<taxon idref="Solanum_repandum"/>
		<taxon idref="Solanum_reptans"/>
		<taxon idref="Solanum_retroflexum"/>
		<taxon idref="Solanum_rhytidoandrum"/>
		<taxon idref="Solanum_rigescentoides"/>
		<taxon idref="Solanum_riojense"/>
		<taxon idref="Solanum_rixosum"/>
		<taxon idref="Solanum_robustum"/>
		<taxon idref="Solanum_roseum"/>
		<taxon idref="Solanum_rostratum"/>
		<taxon idref="Solanum_rovirosanum"/>
		<taxon idref="Solanum_rudepannum"/>
		<taxon idref="Solanum_rugosum"/>
		<taxon idref="Solanum_rupincola"/>
		<taxon idref="Solanum_sandwicense"/>
		<taxon idref="Solanum_santolallae"/>
		<taxon idref="Solanum_savanillense"/>
		<taxon idref="Solanum_scabrifolium"/>
		<taxon idref="Solanum_scabrum"/>
		<taxon idref="Solanum_schenckii"/>
		<taxon idref="Solanum_schimperianum"/>
		<taxon idref="Solanum_schlechtendalianum"/>
		<taxon idref="Solanum_schomburgkii"/>
		<taxon idref="Solanum_sciadostylis"/>
		<taxon idref="Solanum_sejunctum"/>
		<taxon idref="Solanum_semiarmatum"/>
		<taxon idref="Solanum_sendtnerianum"/>
		<taxon idref="Solanum_serpens"/>
		<taxon idref="Solanum_sessiliflorum"/>
		<taxon idref="Solanum_sessilistellatum"/>
		<taxon idref="Solanum_shirleyanum"/>
		<taxon idref="Solanum_sibundoyense"/>
		<taxon idref="Solanum_simile"/>
		<taxon idref="Solanum_sisymbriifolium"/>
		<taxon idref="Solanum_sitiens"/>
		<taxon idref="Solanum_sparsipilum"/>
		<taxon idref="Solanum_spegazzinii"/>
		<taxon idref="Solanum_stagnale"/>
		<taxon idref="Solanum_stellativelutinum"/>
		<taxon idref="Solanum_stelligerum"/>
		<taxon idref="Solanum_stenandrum"/>
		<taxon idref="Solanum_stenophyllidium"/>
		<taxon idref="Solanum_stenopterum"/>
		<taxon idref="Solanum_stoloniferum"/>
		<taxon idref="Solanum_stramoniifolium"/>
		<taxon idref="Solanum_stuckertii"/>
		<taxon idref="Solanum_stupefactum"/>
		<taxon idref="Solanum_sturtianum"/>
		<taxon idref="Solanum_subinerme"/>
		<taxon idref="Solanum_subpanduratum"/>
		<taxon idref="Solanum_sucrense"/>
		<taxon idref="Solanum_supinum"/>
		<taxon idref="Solanum_symonii"/>
		<taxon idref="Solanum_taeniotrichum"/>
		<taxon idref="Solanum_talarense"/>
		<taxon idref="Solanum_tampicense"/>
		<taxon idref="Solanum_tarijense"/>
		<taxon idref="Solanum_tegore"/>
		<taxon idref="Solanum_tenuipes"/>
		<taxon idref="Solanum_tenuisetosum"/>
		<taxon idref="Solanum_tenuispinum"/>
		<taxon idref="Solanum_terminale"/>
		<taxon idref="Solanum_ternatum"/>
		<taxon idref="Solanum_tetramerum"/>
		<taxon idref="Solanum_tetrathecum"/>
		<taxon idref="Solanum_thelopodium"/>
		<taxon idref="Solanum_thomasiifolium"/>
		<taxon idref="Solanum_thruppii"/>
		<taxon idref="Solanum_tobagense"/>
		<taxon idref="Solanum_toliaraea"/>
		<taxon idref="Solanum_tomentosum"/>
		<taxon idref="Solanum_torvum"/>
		<taxon idref="Solanum_tredecimgranum"/>
		<taxon idref="Solanum_tribulosum"/>
		<taxon idref="Solanum_tridynamum"/>
		<taxon idref="Solanum_triflorum"/>
		<taxon idref="Solanum_tripartitum"/>
		<taxon idref="Solanum_trisectum"/>
		<taxon idref="Solanum_tuberosum"/>
		<taxon idref="Solanum_tudununggae"/>
		<taxon idref="Solanum_tundalomense"/>
		<taxon idref="Solanum_turneroides"/>
		<taxon idref="Solanum_ugentii"/>
		<taxon idref="Solanum_uncinellum"/>
		<taxon idref="Solanum_unilobum"/>
		<taxon idref="Solanum_ursinum"/>
		<taxon idref="Solanum_urticans"/>
		<taxon idref="Solanum_vaccinioides"/>
		<taxon idref="Solanum_valdiviense"/>
		<taxon idref="Solanum_vansittartense"/>
		<taxon idref="Solanum_vernei"/>
		<taxon idref="Solanum_verrucosum"/>
		<taxon idref="Solanum_vescum"/>
		<taxon idref="Solanum_vespertilio"/>
		<taxon idref="Solanum_vestissimum"/>
		<taxon idref="Solanum_viarum"/>
		<taxon idref="Solanum_vicinum"/>
		<taxon idref="Solanum_villosum"/>
		<taxon idref="Solanum_violaceimarmoratum"/>
		<taxon idref="Solanum_violaceum"/>
		<taxon idref="Solanum_viridifolium"/>
		<taxon idref="Solanum_wallacei"/>
		<taxon idref="Solanum_wendlandii"/>
		<taxon idref="Solanum_whalenii"/>
		<taxon idref="Solanum_wrightii"/>
		<taxon idref="Solanum_yungasense"/>
		<taxon idref="Symonanthus_aromaticus"/>
		<taxon idref="Symonanthus_bancroftii"/>
		<taxon idref="Trianaea_sp"/>
		<taxon idref="Trianaea_speciosa"/>
		<taxon idref="Tzeltalia_amphitricha"/>
		<taxon idref="Tzeltalia_calidaria"/>
		<taxon idref="Vassobia_breviflora"/>
		<taxon idref="Vassobia_dichotoma"/>
		<taxon idref="Withania_coagulans"/>
		<taxon idref="Withania_somnifera"/>
		<taxon idref="Witheringia_cuneata"/>
		<taxon idref="Witheringia_macrantha"/>
		<taxon idref="Witheringia_meiantha"/>
		<taxon idref="Witheringia_solanacea"/>
	</taxa>

	<!-- The sequence alignment (each sequence refers to a taxon above).         -->
	<!-- ntax=1076 nchar=8738  								     -->
	<alignment id="alignment" dataType="nucleotide">
		<sequence>
			<taxon idref="Ipomoea"/>
			GGATCATTGTCGAA-ACCT-GC-ACAGCAG-AACGA-CCAGAG-AAC-ACGTTTGCAA-CCAACCCCCGGCGCGGAACGCG-CCA-AGGAATACCGTATCGAGACGGCCAGCGCGCCCGTTATC-GCG-GATCGTGCAGGCGTCGGCG---TCTT--ACTCAAAAAAAAAATACGACTCTCGGCAACGGATATCTCGGCTCTCGCATCGATGAAGAACGTAGCGAAATGCGATACTTGGTGTGAATTGCAGAATCCCGTGAACCATCGAGTCTTTGAACGCAAGTTGCGCCCGAAGCCGTTAGGCCGAGGGCACGTCTGCCTGGGCGTCACGCATCGCGTCGCCCCCG-------CTTGGGAGCGG-ATGATGGCCTCC--CGT----GCCCCCAACTGGGGGCGCGGCCGGCCCAAAT-GCG-AGT-CCCCGGCGGC-GG-ACG-TCGCGGCGA---GTGGTGGTAATCGTACCCAG-----TGTG-C-ATATCTTCGCGCCGTGCCCCCGTCGTC-CGCG--GG-CA--AGAGACCCTTAACGAGTCACG--GTGGCCC--TCCGACC-GCGACCCCAGGTCA-------------------------------------------------------AAATTGAGTTTTCAAATTGTGAAACGCTTAATTACTCGAATTTATCAACAG-ATCTATTT-----------------TAGTACTTATTCTTCTAACAAAAGTC------AAATTTTTGGGCCCAACAAGAGTTTGTATTCTAAACTGCTATCAGAGGGGTTTGCTTTTATTGTGGAAATTCCGTTTTCTTTACGATTCATATTA---------------------GAGCGCAAAAAAA---------------------------TATTAAAATCTCAGAATTTACGATCAATTCATTCAATATTTCCTTTTTTAGAGGACAATTTCTCACATTTAAATTATGTATTAGATATACTAATACCCTACCCCCCTCATCTGGAAATCTTGGTTCAAACTCTTCACTTTTGGGTGAAAGACGCTTCTTCTTTGCATCTATTACGATTCTTTCTCCACGAGTATTGCAATTTTAATAGTTTCATTACTCCAAAGAGGTCCCGTTCCCCTTTTTCAAAGATAAATCAAAGATTTTTCTTCTTCTTATATAACTCTTATGTATGTGAATACGAATCCATTTTTTTATTTCTCCGTAACCAATCTCTTCATTTACGATCAACCAGTTTTGGAGCCCTTTTTGAACGAAACATTTTCTATGGAAAAATAGAATGCTTTGTAAAAGTCTTTGCTAAGGATTTTAAGGCAAACCTATGTTTGCTCAAGGATGCGGATCTTTCCATGCATTATTTTAGGTATCGGGGAAAATCAATTCTGGCTTCTAAAGGAACGCTTCTTTTGATGTCTAAATGGAACTATTATTTTGTCAATTTTTGGCAATGTTCTTTTTGTTTGTGGTTCCATACTGAAAGAATCTATATAAGTCAACTATCCAGCCATTCCCT------TGACTTTATGGGCTATCTTTCAAGTATTCCACTAACCCCCTCAACGGTACGGAGTCAAATGCTA-GAGAACTATATTAATAGGAGCAGGACTTCTTCTTTTTCCCACGGTAACAAAAAATCTTCGTCGTATGTGGTCTTTTCAGAGTGTTTTATTGTTAAGTATAGTCATGGCATTTTCCATCTATCTATCTATTCAGCAAATAAATAGGGGTTCTATCTATCAATATGTATGGTCTTGGATAATAAATAATGATTTTTCTTTTGAATTTGGTTACTTGATCGACCCACTTACTTCTATTATGTCAATATTAATAACTACTGTTGGAATTATGGTTCTTATTTATAGTGATAATTATATGGCTCATGATCAAGGATATTTGAGATTTTTTGCTTATATGAGTTTTTTCTGTGCTGCTATG-TTGGGATTAGTTACTAGTTCTAA-TTTTATACAAATT
			TATATTTTTTGGGAATTGGTTGGAC-TATGTTCCTATCTATTAATAGGGTTTTGGTTTACACGACCCGGTGCGGCAAATGCTTGTGAAAAAGCGTTTGTAACTAATCGTGTAGGGGATTTTGGTTTATTATTAGGAATTTTAGGCTTTTATTGGATAACGGGCAGTTTTGAATTTCGGGAGTTATTCCAAATATTGAATAATTTGATTT------CGAGCAAAGAGGTCAATTTTTTATTTGTTACTTTATGCGCTGCGCTGTTATTTGTCGGTGCAATTGCCAAATCCGCACAATTCCCCCTTCATGTTTGGTTACCCGATGCCATGGAGGGCCCTACTCCGATCTCGGCTCTTATACACGCTGCTACCTTGGTAGCAGCCGGAATTTTTCTTGTAGCTAGGCTTCTTCCTCTTTTCTTAGTTATACCTTCCATAATGTATTTAATCTCCTTAATAGGAATCATAACAGTTTTATTAGGA-GCTACTTTAGCTCTTGCTCAACAAGACATTAAAAGAGGTTTAGCTTATTCCACAATGTCTCAATTGGGTTATATGATGTTAGCTCTAGGTATGGGGTCTTATCGAAGTGCTTTATTTCATTTGATTACTCATGCTTATTCCAAGGCACTATTATTCTTAGCAGCTGGATCCGTTATTCATTCAATGGAGACTCTTATTGGTTATTCCCCCGATAAAAGTCAGAATATGGTTCTTATGGGCGGTTTAAC-AAAACACGTGCCGATAACCAAAAGTGCTTTTTTATTAGGAACACTTTCACTTTGTGGTATTCCCCCCCTTGCTTGTTTTTGGTCAAAAGATGAAATTCTTAATGATAGCTGGCTTTATTCGCCGATTTTCGCCCTAATAGCTTGGGGCACGGTGGGATTAACTGCATTTTATATGTTTCGGATTTATTTAATGACTTTTGAAGGACATTTAAGCGTCGCTTTTCAAAATTATAGTGGAAAACAAAAGAACCCTCCTGATTCAATATCTCTATGGGG-AAAAAAGG-GTTCAAAGC----------------------------------------CAAT---------------------------TAACCAAAAT-TTTC--GCTTTTTAA----------------------------------CAATTGATG------AGAAAGGA-GA--GAAGAAAACCAAATT------TT---------------------------CTTATACTTCTGATCCTTTTGAATCAGAAAATACTATGTTATTTCCAAAAATTCTATTGTGTTTTGTAACTTTTGGAATTGGATTCTTAGGAATTCCC---------AAGGAGCTTGGTTTCAATCTCGATATCTTAACCCAATGGTTAAATCCTGCTATTTATCTTTTGCATCACAC------TGATTCAACAGATTTAGCCGAGT------TTTTAAAAAATACGGTTATTTCTGTGGGGATTGCTTATTGCGGAATATTTATAGCATTTTTATTATATAAACCCACCTATTCGTCTTTTAATAGTTTTCTATTAATTAATTC---------GTTTCATCAAAAAAGCCTTAAGAGAGTTCTTCGCGACAAAATAGTCTTTGTTATATATGACTGGGCCTATAATCGTGCTTATATAGATACTTTTTATAATAAAATTATTGTTTTCCAAGTACGAAGGTTTTCTCAAATTATTCGTTGTTTTG---------------------------------------------------------------------------------------------------------------------------------------------------------------------------------------------------------------------------------------------------------------------------------------
			--------------------------------------------------------------------------------------------------------------------------------------------------------------------------------------------------------------------------------------------------------------------------------------------------------------------------------------------------------------------------------------------------------------------------------------------------------------------------------------------------------------------------------------------------------------------------------------------------------------------------------------------------------------------------------------------------------------------------------------------------------------------------------------------------------------------------------------------------------------------------------------------------------------------------------------------------------------------------------------------------------------------------------------------------------------------------------------------------------------------------------------------------------------------------------------------------------------------------------------------------------------------------------------------------------------------------------------------------------------------------------------------------------------------------------------------------------------------------------------------------------------------------------------------------------------------------------------------------------------------------------------------------------------------------------------------------------------------------------------------------------------------------------------------------------------------------------------------------------------------------------------------------------------------------------------------------------------------------------------------------------------------------------------------------------------------------------
			-----------------------------------------------------------------------------------------------------------------------------------------------------------------------------------------------------------------------------------------------------------------------------------------------------------------------------------------------------------------------------------------------------------------------------------------------------------------------------------------------------------------------------------------------------------------------------------------------------------------------------------------------------------------------------TTGAGGTAATCTTCTG------CCATTTT-------TATATGT------------TT---GTGCTAA--AT-TTCTTCTAT-GCAACAAGTCAAAGTATT---GAGTCTTTATATGTA-TCTTGCAGCTACAAGTTGGAGACAGAATTGAACCTGTCCGTTTCTTCCATTCAT-ACAAACGCGGAGTTGATCGTGTTTTTGTGGATCATCCTATGTTCCTGGAGAAGGTTAGTATAGA---------GTACAGACTCATGAAT-------------TTTC----------------------------------GAATG----------------------------------GTTAAGC--TACTAATTGAGATGAATGCTTTCATCTGTTTAGGTTTGGGGAAAAACTGGATCTATGCTCTATGGCCCCAAGGCTGGAAAAGATTACAAGGACAACCAGTTGCGGTTCAGTTTGTTGTGCCAAGTAATGCA----------------TAGTGTTTATGCG----TTTATCTTAG--GCT-----T-CAC-------ATG----------AGTA---------------AAACATTATTTAACA-TTT-----------CACTTGTGTTGGTT-TCAGGCAGCACTTGAGGCACCGAGAGTT-TTGAATCTTAACTCCAGCAAATACTTCAGTGGACCTTATGGTATTT------TTCTTCTTCTAGTTTTGG--AAGTAC-----TTGAGATTAGAGTGTGGAAAGAATTAACAT--------------AATAATC---------TTTTATGAAATTG-TAAAGGTGAGGATGTTGTTTTCGTTGCCAATGATTGGCACACTGCTCTCCTTCCATGCTATCTGAAAACCATGTACCAGTCGAGAGGAATCTACATGAAC-GCCAAGGTAA---TGCCTCTTTTGGATTGGACTG--------------------GAC-----GGAAGTTTTCCAC--ATTTAAT--------------------CCTACCTAAT--CACAAGGACTATACTT--ATATGTGTTCCCGCTATTTGCTAAAATGTTGCCAGG-TTGCTTTCTGCATTCACAACATTGCCTACCAAGGCAGATTCGCCTTTTCAGACTTTTCTCTTCTGAATCTGCCTGACGAGTACAAGGGTTCTTTTGATTTTATTGATGGGTAGGAATTAGATG-------CTTTTAGCTAA--GAGCCTAAGATTATGAATTCTGTATCTTGATTCTTGCTGCTTGATCTCTG----AATTCAATTCATTCTCAATTTTGCCAGGTATGACAAGCCAGTGAAGGGGAGAAAGAT
			AAACTGGATGAAAGCTGGAATACGTGATGCAGACAGGGTTTTTACTGTGAGCCCAAACTACGCCAAGGAGCTTGTTTCTTGCGTTTCAAAGGGTGTGGAATT-GGACAACCACATCCGAGACTGCGGCATCACTGGTATTTGTAAT-GGAATGGATACCCAAGAGTGGAACCCTGCAACTGACAAGTACCTTGCTGTTAAATATGATATCACGACTGTAAGATAGTA-CTTTGTGTC--------------------------TA-CATTCT---CATTTGATATTGAATTTAG-GGAGTT--T-TGCTCATTCGGAATTTTATGCTTTATAGGTTATGCAAGCGAAGCCCTTGTTGAAGGAAGCTCTTCAAGCGGCAGTTGGTTTGCCGGTTGACAGGAATATTCCATTGATTGGTTTTATTGGCAGACTTGAAGAGCAGAAAGGCTCAGACATTCTTTATGCTGCGATTTCTAAGTTCATTTCAATGGATGTTCAGATATTGATTCTCGTAAGTG-CTATGTGGAC-TCTTATTGCA-------------------------------------------------TG-CTTTTCTT----------CTTTGCCAAACCATGGATCTGAATTGCAATGATG--AA--A---------------GGAAGAAGAAATTTGAGCAGCAGATTGAGCAGCTTGAAGTGATGTATCCAGATAAAGCTAGAGGAGTGGCAAA
		</sequence>
		<sequence>
			<taxon idref="Acnistus_arborescens"/>
			GGATCATTGTCGAA-ACCT-GC-AAAGCAG-AACGA-CCCGCG-AAC-CTGTTCACTAACGAA-CCCCGGCGCGGAAAGCG-CCA-AGGAATACTTAATA--GATAGCATGCGCGCCCGTTCGC-GGC-GCGCGCGGGGA--CCTGTG----CTT-CTTTTG-TAACACAAA-CGACTCTCGGCAACGGATATCTCGGCTCTCGCATCGATGAAGAACGTAGCGAAATGCGATACTTGGTGTGAATTGCAGAATCCCGTGAACCATCGAGTCTTTGAACGCAAGTTGCGCCCGAAGCCATTAGGCCGAGGGCACGTCTGCCTGGGCGTCACGCATCGAGTCGCCCCCTCG--CTCCGCGGGG-CGG-ATACTGRCCTCC--CGT----GCGCCCG--GAG-CGCGCGGCCGGCCTAAAT-GCG-AGT-CCACGTCGAC-GG-ACG-TCACGGCAG---GTGGTGGTT-GA-AACTCAA----CTCT--C-GTAGTGTCGTGGCTACAGCCCGTCGCG-CGTG-CGGACT-CCCGGACCC-TTCCG-GCGCTTAA---GCGC--TCCGACC-GCGACCCCAGGTCA-------------------------------------------------------------------------------------------------------------------------------------------------------------------------------------------------------------------------------------------------------------------------------------------------------------------------------------------------------------------------------------------------------------------------------------------------------------------------------------------------------------------------------------------------------------------------------------------------------------------------------------------------------------------------------------------------------------------------------------------------------------------------------------------------------------------------------------------------------------------------------------------------------------------------------------------------------------------------------------------------------------------------------------------------------------------CTATGTTAATAGGCGCGGGACTTATTCTTTTTCCAACGGCAACAAAAAGTTTTCGCCGTATGTGGGCTTTTCAAAGTGTTTTATTGTTAAGCATAGTCATGATTTTTTCAATCTACCTGTCTATTCAGCAAATAAATAGCAGTTCTTTTTATCAATATGTATGGTCTTGGATCATCAATAATGATTTTTCTTTAGACTTCGGATACTTGATCGACCCACTTACTTCTATTATGTCAATATTAATCACTACTGTTGGAATTATGGTTCTTATTTATAGTGATAATTATATGGCTCATGATCAAGGCTATTTGCGATTTTTTGCTTATATGAGTTTTTTCAGTACTTCCATG-TTGGGATTAGTTACTAGTTCGAA-TTTAATACAAATT
			TATATTTTTTGGGAATTGGTTGGGC-TGTGTTCCTATCTATTAATAGGATTTTGGTTTACACGACCTGTTGCGGCAAATGCTTGTCAAAAAGCGTTTGTAACTAATCGTGTAGGGGATTTTGGTTTATTATTAGGAATTTTAGGTTTTTATTGGATAACGGGGAGTTTCGAATTTAGGGATTTATTCGAAATATTCAATAACTTGATTT------ATAAGAATGAGGTCAATTTTATATTTGTTACTTTATGCGCTGTTCTCTTATTTGCCGGTGCAGTTGCTAAATCCGCCCAATTCCCCCTTCATGTATGGTTACCTGATGCCATGGAGGGGCCTACTCCTATTTCGGCTCTTATACATGCTGCTACTATGGTAGCGGCGGGAATTTTTCTTGTAGCTCGACTTCTTCCTCTTTTCAGAGTTATACCTTACATAATGTATTTGATCTCGGTTATAGGAATAATAACAGTATTATTAGGA-GCTACTTTAGCTCTTGCTCAAAAAGACATTAAGAGAGGTTTAGCCTATTCCACAATGTCTCAATTGGGTTATATGATGTTAGCTCTAGGTATGGGGTCTTATCGAAGCGCTTTATTTCATTTGATTACTCATGCTTATTCCAAAGCATTATTATTTTTAGGATCCGGATCCATTATTCATTCAATGGAAACTATTGTTGGATATTCTCCAGTTAAAAGCCAGAATATGGGTCTTATGGGGGGTTTAAG-AAAACATGTACCAATTACCAAAATCACATTTTTATTAGGTACACTTTCTCTTTGTGGTATTCCACCTCTTGCTTGTTTTTGGTCCAAAGATGAAATTCTTAATAATAGTTGGTTGTATTCGCCAATTTTCGCAATAATAGCTTGGGCCACGGCGGGATTAACCGCATTTTATATGTTTCGGAT-TATTTACTTACTTTTGAAGGGCATTTAAACGTTCATTTTCAAAATTATGGTGGGAAACACAAAACCCCTTTCTATTCAATATCT-TATGGGGTAAAAACGGAGTTAAGAAAAACTCTTGTTTATTAA------------------------CAATGAATA---------------------ATAATGAAAGTACTTATTTTTTTTCAA---------------------AAA-CTAAATATCCAATTGATA------AAAATGGAAGAAAGATGACACGACCTTT------TATGACTATTGCTCATTTTGAGCATAAAGCGGTTTATTCCTATCCTTA-GAATCGGACAATA-TATGCTATTCCCAATATTTGTATTAGGATTCTTTACTTTGTTTGTTGGATCTATAGGAATTCCTTTCAACCAAGAGGGA--GGG----AATTTGGATATATTATCGAAATGGTTAGCTCCATCTATAAATCTTTTGCATCAAAAGTCGAATAATTCGATGGATTGGGATGAAT------TTTTAAAGGATGCAGTTCTTTCAGTCAGTATAGCTTATTTCGGAATATTTATAGCATCCTTTTTATATAAACCCATTTATTCTTCTTTAAAAAATTTTGAGTTAATTAATTC---------TTTTGTTAAAAAGGGTCCTAAGAGAATTCTGTGGGACAAAATTATAAATGGCATATATGATTGGTCATATAATCGTGCTTACATAGATGCTTTTTATACAAGATTCTTTGTTGGTGGGATAAGAGGATTAGCTGAATTTACTCATTTTTTTG---------------------------------------------------------------------------------------------------------------------------------------------------------------------------------------------------------------------------------------------------------------------------------------
			------------------------------------------------------------------------------------------------------------------------------------------------------------------------------------------------------------------------------------------------------------------------------------------------------------------------------------------------------------------------------------------------------------------------------------------TAT-GGAAACTTACTAAGTGATCACTTTCAAATTCAGAGAAACCCTGGAATTAACAAAAAT-GGGCAATC-CTGAGCCAAATCCTGT-TTTCTGAAAACAAAC-----AAAGGTTCAGAAGGATAGGTGCAGAGACTC-AATGGAAGCTATTCTAAC-----AAATGGAGTTAAATGCGTTGGTAGAGGA------ATCTTTAC-----ATCGAAACTTCA--TAAAGAAAAAGAATGAAG-TGAAGGATAAACG-------------TATATACATACGTATTGAATACTAT------------AT------------------------CAA---ATGATTAATGACGACCCGAATCCG------TA-TTTTTTCT-ATAAAAAATA---------G-AA-------GAATTGGT---------------GTGAATCGATTCTACATT--------GAAGAAAGAATCGAATATTCATTGATC-AAATCATTCA--------CT-----CCATAGT----CTGATAGATC-----TTTTGAAGAACTGATTAATCGGACGAGAATAAAGATAGAGTCCCGTTCTACA-TGTCAATACCG---------------GCAACAATGAAATTTATAGTAAGAGGAAAATCCGT-CGACTTTAAAAATCGTGAGGGTTCAAGTCCCTCTATCCCCA--------------------AAAAGACTATTT--CACTCCCCAACTAT-TT-----AT-C---CGACCCC--CT--------TT-CCTTAGCGGTTCCAAATTCCT-TATC------TTTCT-CATTCACTCTATTATTT-TAGCAATGGA--AGCGTAAATGGCT-T---------TCTCT-----TATCACAAGCTG----ATATATA-------------------TGATACACAT----A----------------------GAAATGAGCATC-----TTTGAGCATGGAAGCCCT---------AGTTGAATGATTCCCGACCAATA-----------------CAA------TATCATTACCCAT----ACTGAAACTTACAAA------GTCATCTTT-----TT---GAAGATCGAAGAAAT--------TCCCCGGCTTTAATA----AAA-TTTTTTAATCGACTTT-TGTCCTT------------TT------------AATTGAC-----------AAAGA----------------------------------------------------------------------CCTATTGACAAAGCCAGTTCTATG------------------------------------------------------------------------------------------------------------------------------------------------------------------------------------------------------------------------------------------------------------
			-----------------------------------------------------------------------------------------------------------------------------------------------------------------------------------------------------------------------------------------------------------------------------------------------------------------------------------------------------------------------------------------------------------------------------------------------------------------------------------------------------------------------------------------------------------------------------------------------------------------------------------------------------------------------------TTGAGGTA--CTCCTGT-----CTTAATTG------CGTATG-------------AT---ACAATAT--AT-CTCTTCCATTATC-CGATTC-AAGCATG---TGATCCCTAT-TTTA-CCT-GCAGGTCAAAGTTGGAGACAACATCGAAATTGTTCGTTTCTTTCACTGCT-ATAAACGTGGGGTTGATCGTGTTTTTGTTGACCACCCAATGTTCTTGGAGAA----AGTAAGCA----T----ATTCTG-------AACCCTT---AG-AGAGGTCC-----TGA-GGGATAC---------GTCAATGTGAATA-------CACAGAAC--------ACATCAGAACGTCTTGAC--TC-TACTGGT-------GCTTTTACCCTTTAAGGTTTGGGGCAAAACTGGTTCAAAAATCTATGGCCCCAAAACTGGACAAGATTATTTGGACAATGAACTTAGGTTCAGCTTATTGTGTCAAGTAAGTTA---------------CTTGTT-GTA-CTG-----TTGTC-TTG--ACT-----T-TAT-------GTGGC--------ATTTAC-TT-TTGTCTTT-AATCATTTATTAACC-TTG---TTTCTTGTCACTC----------TCAGGCAGCACTAGAGGCACCTAGAGTT-CTGGATTTGAACTGCAGCAAATACTTCTCAGGACCATATGG----T------GACACCTCCCAGTTTCAG-AAAGTACC----TTGGCAGTCACR--T---------TTATATCCTTGTAGTT----AATCATCTAT----A-TTTCGCCTATTTC-TGCAGGAGAGGATGTTCTCTTCATTGGCAATGATTGGCACACAGCTCTCATTCCCTGCTACCTGAAGTCAATGTACCAGTCGAGAGGAATCTATGTGAAT-GCGAAGGTAA---AATCTGTTTTTGTATTCACTT--------------------------------GATTG-CAC----TTCAC--------------------CCTG-CCAAT--TAAGAAGGTTGTATTA--ATATATGAT------AAATTTCACATTGCCTCCAGG-TCGCTTTCTGCATCCATAACATTGCCTACCAAGGCCGATTTGCTTTCTCTGACTTCTCTCTTCTCAATCTGCCTGATGAATATAGGAGTTCTTTTGATTTCATTGATGGGTATGAATTTTATG-------CTTCGAATCA---GACCACCAAG----------TTTAG--AAGCTCTTT-----TGATGCTAGCA--AATTGAG-TCTT-TTAAATTTTG-CAGATATGAAAAGCCTGTTGAGGGTAGGAAAAT
			CAACTGGATGAAGGCTGGAATATTAGAATCACATAGGGTGGTTACAGTGAGCCCA-----------------------------------------------------------------------------------------------------------------------------------------------------------------------------------------------------------------------------------------------------------------------------------------------------------------------------------------------------------------------------------------------------------------------------------------------------------------------------------------------------------------------------------------------------------------------------------------------------------------------------------------------------------------------------------------------------------
		</sequence>
		<sequence>
			<taxon idref="Anisodus_acutangulus"/>
			----------------------------------------------------------------------------------------------------------------------------------------------------------------------------------------------------------------------------------------------------------------------------------------------------------------------------------------------------------------------------------------------------------------------------------------------------------------------------------------------------------------------------------------------------------------------------------------------------------------------------------------------------------------------------------------------------------------------------------------------------------------------------------------------------------------------------------------------------------------------------------------------------------------------------------------------------------------------------------------------------------------------------------------------------------------------------------------------------------------------------------------------------------------------------------------------------------------------------------------------------------------------------------------------------------------------------------------------------------------------------------------------------------------------------------------------------------------------------------------------------------------------------------------------------------------------------------------------------------------------------------------------------------------------------CTATGTTAATAGGAGCGGGACTTATTCTTTTTCCAACGGCAACAAAAAGTTTTCGCCGTATGTGGGCTTTTCAGAGTGTTTTATTGTTAAGCATAGTCATGATTTTTTCAATCTACCTGTCTATTCAGCAAATAAATAGCAGTTATTTTTATCAATATGTATGGTCTTGGATCATCAATAATGATTTTTCTTTAGACTTCGGATACTTGATCGACCCACTTACTTCTATTATGTCAATATTAATCACTACTGTTGGAATTATGGTTCTTATTTATAGTGATAATTATATGGCTCATGATCAAGGCTATTTGAGATTTTTTGCTTATATGAGTTTTTTCAGTACTTCCATG-TTGGGATTAGTTACTAGTTCGAA-TTTGATACAAATT
			TATATTTTTTGGGAATTGGTTGGGC-TGTGTTCCTATCTATTAATAGGATTTTGGTTTACACGACCTGTTGCGGCAAATGCTTGTCAAAAAGCGTTTGTAACTAATCGTGTAGGGGATTTTGGTTTATTATTAGGAATTTTAGGTTTTTATTGGATAACAGGGAGTTTCGAATTTAGGGATTTATTCGAAATATTCAATAACTTGAGTT------CTAATAATGAGGTCAATTTTTTATTTGTTACTTTATGCGCTGTTCTCTTATTTGCCGGTGCAGTTGCTAAATCCGCCCAATTCCCCCTTCATGTATGGTTACCTGATGCCATGGAGGGGCCTACTCCTATTTCGGCTCTTATACATGCTGCTACTATGGTAGCGGCGGGAATTTTTCTTGTAGCTCGGCTTCTTCCTCTTTTCAGAGTTATACCTTACATAATGTATTTGATCTCGGTTATAGGAATAATAACAGTATTATTAGGA-GCTACTTTAGCTCTTGCTCAAAAAGACATTAAGAGAGGTTTAGCCTATTCCACAATGTCTCAATTGGGTTATATGATGTTAGCTCTAGGTATGGGGTCTTATCGAAGCGCTTTATTTCATTTGATTACTCATGCTTATTCCAAAGCATTATTATTTTTAGGATCCGGATCCATTATTCATTCAATGGAAACTATTGTTGGATATTCTCCAGCTAAAAGCCAGAATATGGGTCTTATGGGAGGTTTAAG-AAAACATGTACCAATTACCCAAATCACATTTTTATTAGGTACACTTTCTCTTTGTGGTATTCCACCTCTTGCTTGTTTTTGGTCCAAAGATGAAATTCTTAATGATAGTTGGTTGTATTCGCCAATTTTCGCAATAATAGCTTGGGCCACGGCGGGATTAACCGCATTTTATATGTTTCGGATCTATTTACTTACTTTTGAAGGGCATTTAAACGTTCATTTTCAAAATTATGGTGGGAAACAAAAAACCCCTTTCTATTCAATATCTCTATGGGGTAAAAAGGGAGTTAAGAAAAACTCTTGTTTATTAC------------------------CAATGAATA---------------------ATAATGAAAGTACTCATTTTTTTTTTA---------------------AAA-CTAAATATCCAATTCATA------AAAATGGAAGAAAGATGACAAGACCTTT------TATGACTATTGCTCATTTTGAGCATAAAACGGTTTATTCCTATCCTTATGAATCGGACAATACTATCCTATTCCCAATATTTGTATTAGGACTCTTTACTTTGTTTGTTGGATCTATAGGAATTCCTTTCAACCAAGAAGGA--GTG----AATTTGGATATATTATCGAAATGGTTAGCTCCATCTATAAATCTTTTGCATCAAAAGTCGAATAATTCGATGGATTGGAATGAAT------TTTTAAAGGATGCAGTTCTTTCAGTCAGTATAGCTTATTTCGGAATATTTATAGCATCCTTTTTATATAAACCCATTTATTCTTCTTTAAAAAATTTTGAGTTAATTAATTC---------TTTTGTTAAAAAGGGCCCTAAGAGAATTCTGTGGGACAAAATTATCAATGGCATATATGATTGGTCATATAATCGTGCTTACATAGATGCTTTTTATACAAGATTCTTTGTTGGTGGGATAAGAGGATTAGCTGAATTTACTCATTTTTTTGGATCCCAGTCTAGTCTATAGGAGG-TT--TTGAAAAGAAAGGAGCAATAATCATTTTCTTGTTCTATCAAGAGGGT-G-CTATTGCTCCTTTC-TTTTTTTCTT-------------------TTTATATT-ATTAAT---T------TACTAG-----T------ATTTTACTT----ACATATACTTTT---------TTGTTTACAT-------TA----TAGAA----AAAGAAAAGAAGGAGAGGGTATTT-TCCTG-------CATTTATTC-
			--------------------ATGATTGAG-TATT-------CAAT-TTTTATTTTGTATTT-------ATTTTAAA-TTGTAGAAATATAA-CTTGTTCCTCTTGTT-GCT-AATGTTACTA-TTTC------ATTT-CA----ATCTA--ATTTTGACTTC---------------------------ATAT---TCTTA-----TCTT--T--------------------------------------------------------------------------GAAATAAGAAAGA-------------AG-ATAAATATTTCGAA-CTTTAATC--TTTTTT-TTTTTAT------AATTTAAATAATGTA--------------AAAATGGAATGTA-A---GTAGGTGAGGG---------------------------------------------------------------------------------------------------------------------------------------------------------------------------------------------------------------------------------------------------------------------------------------------------------------------------------------------------------------------------------------------------------------------------------------------------------------------------------------------------------------------------------------------------------------------------------------------------------------------------------------------------------------------------------------------------------------------------------------------------------------------------------------------------------------------------------------------------------------------------------------------------------------------------------------------------------------------------------------------------------------------------------------------------------------------------------------------------------------------------------------------------------------------------------------------------------------------------------------------------------------------------------------------------------------------------------------------------------------------------------------------------------------------------------------------------------------------------------------------------------------------------------------------------------------------------------------------------------------------------------------------
			--------------------------------------------------------------------------------------------------------------------------------------------------------------------------------------------------------------------------------------------------------------------------------------------------------------------------------------------------------------------------------------------------------------------------------------------------------------------------------------------------------------------------------------------------------------------------------------------------------------------------------------------------------------------------------------------------------------------------------------------------------------------------------------------------------------------------------------------------------------------------------------------------------------------------------------------------------------------------------------------------------------------------------------------------------------------------------------------------------------------------------------------------------------------------------------------------------------------------------------------------------------------------------------------------------------------------------------------------------------------------------------------------------------------------------------------------------------------------------------------------------------------------------------------------------------------------------------------------------------------------------------------------------------------------------------------------------------------------------------------------------------------------------------------------------------------------------------------------------------------------------------------------------------------------------------------------------------------------------------------------------------------------------------------------------------------------------
			------------------------------------------------------------------------------------------------------------------------------------------------------------------------------------------------------------------------------------------------------------------------------------------------------------------------------------------------------------------------------------------------------------------------------------------------------------------------------------------------------------------------------------------------------------------------------------------------------------------------------------------------------------------------------------------------------------------------------------------------------------------
		</sequence>
		<sequence>
			<taxon idref="Anisodus_carniolicoides"/>
			---------TCGAA-ACCT-GC-GCCA-GA-AACGA-CCCGCG-AAC-TCGTTTCCTAACGAACCCCGGGCGCGGAAAGCG-CCA-AGGAATACTGAATC--GACAGCCCGC------------------------G--A--CGCGTG----CTT-C-TTTG-AAAAGA--------------------------------------------------------------------------------------------------------------------------------------------------------------------ATCGCGTCGCCCCCGCA--------GGGG-CGG-ATACTGGCCTCC--CGT----GCGCCTC--GAG-CTCGCGGCCGGCCTAAAT-GCG-GGT-CCACGTCGGC-GG-ACG-TCGCGGCAA---ATGGTGGTT-GT-GACCCAA----CTCT--C-GTGCTGTCGCGGCTGTAGCCCGTCGCG-CGTT-CGGACT-CCCGGACCC-TCTTT-GCGCTCTT---GCGC--TCCGAC-----------------------------------------------------------------------------------------------------------------------------------------------------------------------------------------------------------------------------------------------------------------------------------------------------------------------------------------------------------------------------------------------------------------------------------------------------------------------------------------------------------------------------------------------------------------------------------------------------------------------------------------------------------------------------------------------------------------------------------------------------------------------------------------------------------------------------------------------------------------------------------------------------------------------------------------------------------------------------------------------------------------------------------------------------------------------------------CTATGTTAATAGGAGCGGGACTTATTCTTTTTCCAACGGCAACAAAAAGTTTTCGCCGTATGTGGGCTTTTCAGAGTGTTTTATTGTTAAGCATAGTCATGATTTTTTCAATCTACCTGTCTATTCAGCAAATAAATAGCAGTTCTTTTTATCAATATGTATGGTCTTGGATCATCAATAATGATTTTTCTTTAGACTTCGGATACTTGATCGACCCACTTACTTCTATTATGTCAATATTAATCACTACTGTTGGAATTATGGTTCTTATTTATAGTGATAATTATATGGCTCATGATCAAGGCTATTTGAGATTTTTTGCTTATATGAGTTTTTTCAGTACTTCCATG-TTGGGATTAGTTACTAGTTCGAA-TTTGATACAAATT
			TATATTTTTTGGGAATTGGTTGGGC-TGTGTTCCTATCTATTAATAGGATTTTGGTTTACACGACCTGTTGCGGCAAATGCTTGTCAAAAAGCGTTTGTAACTAATCGTGTAGGGGATTTTGGTTTATTATTAGGAATTTTAGGTTTTTATTGGATAACAGGGAGTTTCGAATTTAGGGATTTATTCGAAATATTCAATAACTTGAGTT------CTAATAATGAGGTCAATTTTTTATTTGTTACTTTATGCGCTGTTCTCTTATTTGCCGGTGCAGTTGCTAAATCCGCCCAATTCCCCCTTCATGTATGGTTACCTGATGCCATGGAGGGGCCTACTCCTATTTCGGCTCTTATACATGCTGCTACTATGGTAGCGGCGGGAATTTTTCTTGTAGCTCGGCTTCTTCCTCTTTTCAGAGTTATACCTTACATAATGTATTTGATCTCGGTTATAGGAATAATAACAGTATTATTAGGA-GCTACTTTAGCTCTTGCTCAAAAAGACATTAAGAGAGGTTTAGCCTATTCCACAATGTCTCAATTGGGTTATATGATGTTAGCTCTAGGTATGGGGTCTTATCGAAGCGCTTTATTTCATTTGATTACTCATGCTTATTCCAAAGCATTATTATTTTTAGGATCCGGATCCATTATTCATTCAATGGAAACTATTGTTGGATATTCTCCAGCTAAAAGCCAGAATATGGGTCTTATGGGAGGTTTAAG-AAAACATGTACCAATTACCCAAATCACATTTTTATTAGGTACACTTTCTCTTTGTGGTATTCCACCTCTTGCTTGTTTTTGGTCCAAAGATGAAATTCTTAATGATAGTTGGTTGTATTCGCCAATTTTAGCAATAATAGCTTGGGCCACGGCGGGATTAACCGCATTTTATATGTTTCGGATCTATTTACTTACTTTTGAAGGGCATTTAAACGTTCATTTTCAAAATTATGGTGGGAAACAAAAAACCCCTTTCTATTCAATATCTCTATGGGGTAAAAAGGGAGTTAAGAAAAACTCTTGTTTATTAC------------------------CAATGAATA---------------------ATAATGAAAGTACTCATTTTTTTTTTA---------------------AAA-CTAAATATCCAATTCATA------AAAATGGAAGAAAGATGACAAGACCTTT------TATGACTATTGCTCATTTTGAGCATAAAACGGTTTATTCCTATCCTTATGAATCGGACAATACTATCCTATTCCCAATATTTGTATTAGGACTCTTTACTTTGTTTGTTGGATCTATAGGAATTCCTTTCAACCAAGAAGGA--GTG----AATTTGGATATATTATCGAAATGGTTAGCTCCATCTATAAATCTTTTGCATCAAAAGTCGAATAATTCGATGGATTGGAATGAAT------TTTTAAAGGATGCAGTTCTTTCAGTCAGTATAGCTTATTTCGGAATATTTATAGCATCCTTTTTATATAAACCCATTTATTCTTCTTTAAAAAATTTTGAGTTAATTAATTC---------TTTTGTTAAAAAGGGCCCTAAGAGAATTCTGTGGGACAAAATTATCAATGGCATATATGATTGGTCATATAATCGTGCTTACATAGATGCTTTTTATACAAGATTCTTTGTTGGTGGGATAAGAGGATTAGCTGAATTTACTCATTTTTTTGGATCCCAGTCTAGTCTATAGGAGG-TT--TTGAAAAGAAAGGAGCAATAATCATTTTCTTGTTCTATCAAGAGGGT-G-CTATTGCTCCTTTC-TTTTTTTCTT-------------------TTTATATT-ATTAAT---T------TACTAG-----T------ATTTTACTT----ACATAGACTTTT---------TTGTTTACAT-------TA----TAGAA----AAAGAAAAGAAGGAGAGGGTATTT-TCCTG-------CATTTATTC-
			--------------------ATGATTGAG-TATT-------CTAT-TTTTATTTTGTATTT-------ATTTTAAA-TTGTAGAAATATAA-CTTGTTCCTCTTGTT-GCT-AATGTTACTA-TTTC------ATTT-CA----ATCTA--ATTTTTACTTC---------------------------ATAT---TCTTA-----TCTT--T--------------------------------------------------------------------------GAAATAAGAAAGA-------------AG-ATAAATATTTCGAA-CTTTAATC--TTTTTT---TTTAT------AATTTAAATAATGTA--------------AAAATGGAATGTA-A---GTAGGTGAGGG---------------------------------------------------------------------------------------------------------------------------------------------------------------------------------------------------------------------------------------------------------------------------------------------------------------------------------------------------------------------------------------------------------------------------------------------------------------------------------------------------------------------------------------------------------------------------------------------------------------------------------------------------------------------------------------------------------------------------------------------------------------------------------------------------------------------------------------------------------------------------------------------------------------------------------------------------------------------------------------------------------------------------------------------------------------------------------------------------------------------------------------------------------------------------------------------------------------------------------------------------------------------------------------------------------------------------------------------------------------------------------------------------------------------------------------------------------------------------------------------------------------------------------------------------------------------------------------------------------------------------------------------
			--------------------------------------------------------------------------------------------------------------------------------------------------------------------------------------------------------------------------------------------------------------------------------------------------------------------------------------------------------------------------------------------------------------------------------------------------------------------------------------------------------------------------------------------------------------------------------------------------------------------------------------------------------------------------------------------------------------------------------------------------------------------------------------------------------------------------------------------------------------------------------------------------------------------------------------------------------------------------------------------------------------------------------------------------------------------------------------------------------------------------------------------------------------------------------------------------------------------------------------------------------------------------------------------------------------------------------------------------------------------------------------------------------------------------------------------------------------------------------------------------------------------------------------------------------------------------------------------------------------------------------------------------------------------------------------------------------------------------------------------------------------------------------------------------------------------------------------------------------------------------------------------------------------------------------------------------------------------------------------------------------------------------------------------------------------------------------
			------------------------------------------------------------------------------------------------------------------------------------------------------------------------------------------------------------------------------------------------------------------------------------------------------------------------------------------------------------------------------------------------------------------------------------------------------------------------------------------------------------------------------------------------------------------------------------------------------------------------------------------------------------------------------------------------------------------------------------------------------------------
		</sequence>
		<sequence>
			<taxon idref="Anisodus_luridus"/>
			---------TCGAA-ACCT-GC-GCCA-GA-AACGA-CCCGCG-AAC-TCGTTTCCTAACGAA-CCCCGGCGCGGAAAGCG-CCA-AGGAATACTGAATA--GAAAGCCCGC----TCCCGCGC-CCC-GTGCGCGCGGA--CGTGTG----CTT-C-TTTG-AAACGA--------------------------------------------------------------------------------------------------------------------------------------------------------------------ATCGCGTCGCCCCCGCA--CGCCGCGGGG-CGG-ATACTGGCCTCC--CGT----GCGCCTC--GAG-CTCGCGGCCGGCCTAAAT-GCG-GGT-CCACGTCGAC-GG-ACG-TCGCGGCAA---GTGGTGGTT-GT-GACCCAA----CTCT--C-GTGCTGTCGCGGCTGTAGCCCGTCGCG-CGTT-CGGACT-CCCGGAACC-TCCTT-GCGCTCTA---GCGC--TCCGAC----------------TAGGTCGATTTTGTTGGAAAAT------------CCAGGTTATAACA------ATCAATTTAGTTTACTAATTGTGAAACGTTTAATTACTCGAATGTATCAACAGAATCATTTTCTTAT------------TTATACTAATGATTCTAACAAAAATA------CATTTTTGGGGTGCAACAAGAGTTTGTATTCTCAAATGATATCAGAGGGATTTGCATTTATTGTGGAAATTCCATTTTCTCTACGATTAATATCTTCTTTATCTTCT------TTCGAAGGCAAAAAGA---------------------------TTTTCAAATCTCATAATTTACGATCAATTCATTCAACATTTCCTTTTTTAGAGGACAATTTTTCACATCTAAATTATGTATTAGATATACTAATACCCTACCCCGTTCATCTGGAAATCTTGGTTCAAACTCTTCGCTATTGGGTAAAAGATGCCTCTTCTTTACATTTATTACGATTCTTTCTCCACGAATATTGGAATTTGAATAGTCTTATTACTTCAAAGAAGCCTGGTTACTCCTTTTCAAAAAAAAATAAAAGATTCTTCTTTTTCTTATATAATTCTTATGTATATGAATGCGAATCCACTTTCGTCTTTCTACAGAACCAATCTTCTCATTTACGATCAACATCTTTTGGAGCCCTTCTTGAACGAATATATTTCTATGGAAAAATAGAACGTCTTGTAGAAGTCTTTGCTAAGGATTTGCAGGTTACCCTATGGTTATTCAAGGAT------CCTTTCATGCATTATGTTAGGTATCAGGGAAAATCAATTCTGGCTTCAAAAGGGACGTTTCTTTTGATGAATAAATGGAAATTTTACCTTGTCAATTTTTGGCAATGTCATTTTTCTCTGTGTTTTCACACAGGAAGGATCCATATAAACCAATTATCCAACCATTCCCG------TGACTTTATGGGCTATCTTTCAAGTGTGCGACTAAATCCTTCAATGGTACGTAGTC--------------CTATGTTAATAGGAGCGGGACTTATTCTTTTTCCAACGGCAACAAAAAGTTTTCGCCGTATGTGGGCTTTTCAGAGTGTTTTATTGTTAAGCATAGTCATGATTTTTTCAATCTACCTGTCTATTCAGCAAATAAATAGCAGTTATTTTTATCAATATGTATGGTCTTGGATCATCAATAATGATTTTTCTTTAGACTTCGGATACTTGATCGACCCACTTACTTCTATTATGTCAATATTAATCACTACTGTTGGAATTATGGTTCTTATTTATAGTGATAATTATATGGCTCATGATCAAGGCTATTTGAGATTTTTTGCTTATATGAGTTTTTTCAGTACTTCCATG-TTGGGATTAGTTACTAGTTCGAA-TTTGATACAAATT
			TATATTTTTTGGGAATTGGTTGGGC-TGTGTTCCTATCTATTAATAGGATTTTGGTTTACACGACCTGTTGCGGCAAATGCTTGTCAAAAAGCGTTTGTAACTAATCGTGTAGGGGATTTTGGTTTATTATTAGGAATTTTAGGTTTTTATTGGATAACAGGGAGTTTCGAATTTAGGGATTTATTCGAAATATTCAATAACTTGAGTT------CTAATAATGAGGTCAATTTTTTATTTGTTACTTTATGCGCTGTTCTCTTATTTGCCGGTGCAGTTGCTAAATCCGCCCAATTCCCCCTTCATGTATGGTTACCTGATGCCATGGAGGGGCCTACTCCTATTTCGGCTCTTATACATGCTGCTACTATGGTAGCGGCGGGAATTTTTCTTGTAGCTCGGCTTCTTCCTCTTTTCAGAGTTATACCTTACATAATGTATTTGATCTCGGTTATAGGAATAATAACAGTATTATTAGGA-GCTACTTTAGCTCTTGCTCAAAAAGACATTAAGAGAGGTTTAGCCTATTCCACAATGTCTCAATTGGGTTATATGATGTTAGCTCTAGGTATGGGGTCTTATCGAAGCGCTTTATTTCATTTGATTACTCATGCTTATTCCAAAGCATTATTATTTTTAGGATCCGGATCCATTATTCATTCAATGGAAACTATTGTTGGATATTCTCCAGCTAAAAGCCAGAATATGGGTCTTATGGGAGGTTTAAG-AAAACATGTACCAATTACCCAAATCACATTTTTATTAGGTACACTTTCTCTTTGTGGTATTCCACCTCTTGCTTGTTTTTGGTCCAAAGATGAAATTCTTAATGATAGTTGGTTGTATTCGCCAATTTTCGCAATAATAGCTTGGGCCACGGCGGGATTAACCGCATTTTATATGTTTCGGATCTATTTACTTACTTTTGAAGGGCATTTAAACGTTCATTTTCAAAATTATGGTGGGAAACAAAAAACCCCTTTCTATTCAATATCTCTATGGGGTAAAAAGGGAGTTAAGAAAAACTCTTGTTTATTAC------------------------CAATGAATA---------------------ATAATGAAAGTACTCATTTTTTTTTTA---------------------AAA-CTAAATATCCAATTCATA------AAAATGGAAGAAAGATGACAAGACCTTT------TATGACTATTGCTCATTTTGAGCATAAAACGGTTTATTCCTATCCTTATGAATCGGACAATACTATCCTATTCCCAATATTTGTATTAGGACTCTTTACTTTGTTTGTTGGATCTATAGGAATTCCTTTCAACCAAGAAGGA--GTG----AATTTGGATATATTATCGAAATGGTTAGCTCCATCTATAAATCTTTTGCATCAAAAGTCGAATAATTCGATGGATTGGAATGAAT------TTTTAAAGGATGCAGTTCTTTCAGTCAGTATAGCTTATTTCGGAATATTTATAGCATCCTTTTTATATAAACCCATTTATTCTTCTTTAAAAAATTTTGAGTTAATTAATTC---------TTTTGTTAAAAAGGGCCCTAAGAGAATTCTGTGGGACAAAATTATCAATGGCATATATGATTGGTCATATAATCGTGCTTACATAGATGCTTTTTATACAAGATTCTTTGTTGGTGGGATAAGAGGATT-----------------------GATCCCAGTCTAGTCTATAGGAGG-TT--TTGAAAAGAAAGGAGCAATAATCATTTTCTTGTTCTATCAAGAGGGT-G-CTATTGCTCCTTTC-TTTTTTTCTT-------------------TTTATATT-ATTAAT---T------TACTAG-----T------ATTTTACTT----ACATATACTTTT---------TTGTTTACAT-------TA----TAGAA----AAAGAAAAGAAGGAGAGGGTATTT-TCCTG-------CATTTATTC-
			--------------------ATGATTGAG-TATT-------CAAT-TTTTATTTTGTATTT-------ATTTTAAA-TTGTAGAAATATAA-CTTGTTCCTCTTGTT-GCT-AATGTTACTA-TTTC------ATTT-CA----ATCTA--ATTTTGACTTC---------------------------ATAT---TCTTA-----TCTT--T--------------------------------------------------------------------------GAAATAAGAAAGA-------------AG-ATAAATATTTCGAA-CTTTAATC--TTTTTT-TTTTTAT------AATTTAAATAATGTA--------------AAAATGGAATGTA-A---GTAGGTGAGGGCC-TTGGTAT-GGAAACTTACTAAGTGATCACTTTCAAATTCAGAGAAACCCTGGAATTAACAAAAAT-GGGCAATC-CTGAGCCAAATCCTGT-TTTCTGAAAACAAAC-----AAAGGTTCAGAAGGATAGGTGCAGAGACTC-AATGGAAGCTATTCTAAC-----AAATGGAGTTAAATGCGTTGGTAGAGGA------ATCTTTAC-----ATCGAAACTTCA--GAAAGAAAAAGAATGAAG-TGAAGGATAAACA-------------TATATACATACGTATTGAATACTAT------------AT------------------------CAA---ATGATTAATGACGACCCGAATCCA------TA-TTTTTTAT-ATAAAAAATA---------G-AA-------GAATTGGT---------------GTGAATCGATTCTACATT--------GAAGAAAGAATCGAATATTCATTGATC-AAATCATTCA--------CT-----CCATAGT----CTGATAGATC-----TTTTGAAAAACTGATTAATCGGACGAGAATAAAGATAGAGTCCCGTTCTACA-TGTCAATACCG---------------GCAACAATGAAATTTATAGTAAGAGGAAAATCCGT-CGACTTTAAAAATCGTGAGGGTTCAAGTCCCTCTATCCCCA--------------------AAAAGACTATTT--AACTCCCCAACTAT-TT-----AT-C---CGACCCC--CT--------TT-CCTTAGCGGTTCCAAACTCCT-TATC------TTTCT-CATTCACTCTATTCTTT-TAGAAATGGA--AGCGTAAATGGCT-T---------TCTCT-----TATCACAAGTTG----ATATATA-------------------TGATACACAT----A----------------------GAAATAAACATC-----TTTGAGCAAGGAATCCCT---------AGTTGAATGATTCCCGATCAATA-----------------CAA------TATCATTACTCAT----ACTGAAACTTACAAA------GTCATCTTT-----TT---GAAGATCGAAGAAAT--------TCCCCGGCTTTGATA----AAA-TTTTTTAATCTACTTT-TGTCCTT------------TT------------AATTGAC-----------ATAGA-----------------------------------------------------------------------------------CCAGTTCTCTA------------------------------------------------------------------------------------------------------------------------------------------------------------------------------------------------------------------------------------------------------------
			--------------------------------------------------------------------------------------------------------------------------------------------------------------------------------------------------------------------------------------------------------------------------------------------------------------------------------------------------------------------------------------------------------------------------------------------------------------------------------------------------------------------------------------------------------------------------------------------------------------------------------------------------------------------------------------------------------------------------------------------------------------------------------------------------------------------------CCGCGTTGAAATTGTTCGTTTCTTTCACTGCT-ATAAACGTGGGGTTGATCGTGTTTTTGTTGACCACCCAACGTTCTTGGAGAA----AGTAAGCA----T----ATTTTG-------AACCCTT---AA-AGAGGTCC-----TGA-GGGATAC---------TACAATGTGAATA-------CACAGAAC--------ACATCAGAATTTCTTGAC--TG-TACTGGT-------GCTTTTACCCTTTAAGGTTTGGGGAAAAACTGCTTCAAAAATTTATGGCCCCAAAGCTGGACAAGATTATGTGGACAATGAACTTAGGTTCAGCTTGTTGTGTCAAGTAAGTTA---------------CGTATTTGTA-CTG-----TTGTC-TCA--ACT-----T--AT-------GTGGC--------ATTT---------------AATCATTTTTTAACC-TTG--TTTTCTTGTCACTC----------TCAGGCAGCACTAGAGGCACCTAGAGTT-CTGAATTTGAACTGCAGCAAATACTTCTCAGGACCATATGG----T------AACGCCTCCCAGTTTCAG-AAAGCACC----TTAGCAGTCACA--G---------TTATATCCTTGAAGGT----AATCATCTTT----A-TTTTGCCTATTTC-TGCAGGAGAGGATGTTCTCTTCATTGCCAATGATTGGCACACAGCTCTCATTCCCTGCTACCTGAAGTCAATGTACCAGTCAAGAGGACTCTATATGAAT-GCTAAGGTAA---AATCTCT--TTGTATCCACTT--------------------------------GACTG-CAC----TTTAC--------------------CATG-CAAAT--CAAGAAGGTTGTATTA--ATATATGAT------AAATTTCACATGGCTTCCAGG-TCGCTTTCTGCATCCATAACATTGCCTACCAAGGCCGATTTGCTTTCTCCGACTTCTCTCTTCTCAATCTGCCTGATGAATACAGGAGTTCTTTTGATTTCATTGATGGGTATGAGTTTTATG-------CTTGGAAT-A---AGACACCAAA----------TTTAG--AAGTTCTTT-----TGATGCTAGTA--AATTGTG-TCTT-TCAAATTTTG-CAGATATGAAAAGCCTATTAAGGGTAGGAAAAT
			CAACTGGATGAAGGCTGGGATATTAGAATCACATAGGGTGGTTACAGTGAGCCCATACTATGCCCAAGAACTTGTTTCCGGTGTTGACAAGGGAGTTGAATT-GGATAATGTCCTTCGTAAGACTTGCATAACTGGGATTGTGAAT-GGCATGGATACACAAGAGTGGAACCCAGCAACTGACAATTACACCGATGTCAAATATGATATAACCACTGTAAGACGGGA-TCTTT-CTG-ACTGC-AGTA-TTT-GCAAAAA---TA-TTTTG----TAGGTTTATGAAA--TAAA-GGAGTT-CT-TGCTAATC-AAAATAT----CTATACAGGTCACGGATGCAAAGCCTTTACTGAAGGAGGCTCTTCAAGCAGCAGTTGGCTTGCCTGTTGACAGGAAGATCCCTTTGATTGGGTTCATCGGCAGACTTGAAGAGCAGAAAGGTTCAGACATTCTTGTTGCTGCAATTCACGAGTTCATAGGATTGGATGTTCAAATGATAGTCCTTGTAAGTA-CCGAATAGAC-TCATGGTGTC-------------------------------------------------TGCGTT--G-TTG-TGTTTACTTGTGCCC-AAATTGAAATTGACCTGCAACTCGT--CCA-ATCCATCAGGGAACTGGCAAAAAGAAGTTCGAGCAGGAGATTGAACAACTCGAAGTGTTGTATCCTGACAAAGCTAAAGGAGTGGCAAA
		</sequence>
		<sequence>
			<taxon idref="Anisodus_tanguticus"/>
			---------TCGAA-ACCT-GC-GCAGCAG-AACGA-CCCGCG-AAC-TCGTTTCCTAACGAA-CCCCGGCGCGGAAAGCG-CCA-AGGAATACTGAATC--GACAGCCCGCGCGCCCGTCCGC-GGC-GCGCGCGAGGA--CGTGTG----CTT-CTTTTG-AAACGA--------------------------------------------------------------------------------------------------------------------------------------------------------------------ATCGCGTCGCCCCCGCA--CGCCGCGGGG-CGG-ATACTGGCCTCC--CGT----GCGCCTC--GAG-CTCGCGGCCGGCCTAAAT-GCG-GGT-CCACGTCGAC-GG-ACG-TCGCGGCAA---ATGGTGGTT-GT-GACCCAA----CTCT--C-GTGCTGTCGCGGCTGTAGCCCGTCGCG-CGTT-CGGACT-CCCGGACCC-TTTCT-GCGCTCCA---GCGC--TCCGAC-----------------------------------------------------------------------------------------------------------------------------------------------------------------------------------------------------------------------------------------------------------------------------------------------------------------------------------------------------------------------------------------------------------------------------------------------------------------------------------------------------------------------------------------------------------------------------------------------------------------------------------------------------------------------------------------------------------------------------------------------------------------------------------------------------------------------------------------------------------------------------------------------------------------------------------------------------------------------------------------------------------------------------------------------------------------------------------CTATGTTAATAGGAGCGGGACTTATTCTTTTTCCAACGGCAACAAAAAGTTTTCGCCGTATGTGGGCTTTTCAGAGTGTTTTATTGTTAAGCATAGTCATGATTTTTTCAATATACCTGTCTATTCAGCAAATAAATAGCAGTTCTTTTTATCAATATGTATGGTCTTGGATCATCAATAATGATTTTTCTTTAGACTTCGGATACTTGATCGACCCACTTACTTCTATTATGTCAATATTAATCACTACTGTTGGAATTATGGTTCTTATTTATAGTGATAATTATATGGCTCATGATCAAGGCTATTTGAGATTTTTTGCTTATATGAGTTTTTTCAGTACTTCCATG-TTGGGATTAGTTACTAGTTCGAA-TTTGATACAAATT
			TATATTTTTTGGGAATTGGTTGGGC-TGTGTTCCTATCTATTAATAGGATTTTGGTTTACACGACCTGTTGCGGCAAATGCTTGTCAAAAAGCGTTTGTAACTAATCGTGTAGGGGATTTTGGTTTATTATTAGGAATTTTAGGTTTTTATTGGATAACAGGGAGTTTCGAATTTAGGGATTTATTCGAAATATTCAATAACTTGAGTT------CTAATAATGAGGTCAATTTTTTATTTGTTACTTTATGCGCTGTTCTCTTATTTGCCGGTGCAGTTGCTAAATCCGCCCAATTCCCCCTTCATGTATGGTTACCTGATGCCATGGAGGGGCCTACTCCTATTTCGGCTCTTATACATGCTGCTACTATGGTAGCGGCGGGAATTTTTCTTGTAGCTCGGCTTCTTCCTCTTTTCAGAGTTATACCTTACATAATGTATTTGATCTCGGTTATAGGAATAATAACAGTATTATTAGGA-GCTACTTTAGCTCTTGCTCAAAAAGACATTAAGAGAGGTTTAGCCTATTCCACAATGTCTCAATTGGGTTATATGATGTTAGCTCTAGGTATGGGGTCTTATCGAAGCGCTTTATTTCATTTGATTACTCATGCTTATTCCAAAGCATTATTATTTTTAGGATCCGGATCCATTATTCATTCAATGGAAACTATTGTTGGATATTCTCCAGCTAAAAGCCAGAATATGGGTCTTATGGGAGGTTTAAG-AAAACATGTACCAATTACCCAAATCACATTTTTATTAGGTACACTTTCTCTTTGTGGTATTCCACCTCTTGCTTGTTTTTGGTCCAAAGATGAAATTCTTAATGATAGTTGGTTGTATTCGCCAATTTTCGCAATAATAGCTTGGGCCACGGCGGGATTAACCGCATTTTATATGTTTCGGATCTATTTACTTACTTTTGAAGGGCATTTAAACGTTCATTTTCAAAATTATGGTGGGAAACAAAAAACCCCTTTCTATTCAATATCTCTATGGGGTAAAAAGGGAGTTAAGAAAAACTCTTGTTTATTAC------------------------CAATGAATA---------------------ATAATGAAAGTACTTATTTTTTTTTTA---------------------AAA-CTAAATATCCAATTCATA------AAAATGGAAGAAAGATGACAAGACCTTT------TATGACTATTGCTCATTTTGAGCATAAAACGGTTTATTCCTATCCTTATGAATCGGACAATACTATCCTATTTCCAATATTTGTATTAGGACTCTTTACTTTGTTTGTTGGATCTATAGGAATTCCTTTCAACCAAGAGGGA--GTG----AATTTGGATATATTATCGAAATGGTTAGCTCCATCTATAAATCTTTTGCATCAAAAATCTAATAATTCGATGGATTGGAATGAAT------TTTTAAAGGATGCAGTTCTTTCAGTCAGTATAGCTTATTTCGGAATATTTATAGCATCCTTTTTATATAAACCCATTTATTCTTCTTTAAAAAATTTTGAGTTAATTAATTC---------TTTTGTTAAAAAGGGCCCTAAGAGAATTCTGTGGGACAAAATTATCAATGGCATATATGATTGGTCATATAATCGTGCTTACATAGATGCTTTTTATACAAGATTCTTTGTTGGTGGGATAAGAGGATTAGCTGAATTTACTCATTTTTTTGGATCCCAGTCTAGTCTATAGGAGG-TT--TTGAAAAGAAAGGAGCAATAATCATTTTCTTGTTCTATCAAGAGGGT-G-CTATTGCTCCTTTC-TTTTTTTCTT-------------------TTTATATT-ATTAAT---T------TACTAG-----T------ATTTTACTT----ACATAGACTTTT---------TTGTTTACAT-------TA----TAGAA----AAAGAAAAGAAGGAGAGGGTATTT-TCCTG-------CATTTATTC-
			--------------------ATGATTGAG-TATT-------CTAT-TTTTATTTTTTATTT-------ATTTTAAA-TTGTAGAAATATAA-CTTGTTCCTCTTGTT-GCT-AATGTTACTA-TTTC------ATTT-CA----ATCTA--ATTTTGACTTC---------------------------ATAT---TCTTA-----TCTT--T--------------------------------------------------------------------------GAAATAAGAAAGA-------------AG-ATAAATATTTCGAA-CTTTAATC--TTTTTT---TTTCT------AATTTAAATAATGTA--------------AAAATGGAATGTA-A---GTAGGTGAGGGCC-TTGGTAT-GGAAACTTACTAAGTGATCACTTTCAAATTCAGAGAAACCCTGGAATTAACAAAAAT-GGGCAATC-CTGAGCCAAATCCTGT-TTTCTGAAAACAAAC-----AAAGGTTCAGAAGGATAGGTGCAGAGACTC-AATGGAAGCTATTCTAAC-----AAATGGAGTTAAATGCGTTGGTAGAGGA------ATCTTTAC-----ATCGAAACTTCA--GAAAGAAAAAGAATGAAG-TGAAGGATAAACA-------------TATATACATACGTATTGAATACTAT------------AT------------------------CAA---ATGATTAATGACGACCCGAATCCA------TA-TTTTTTAT-ATAAAAAATA---------G-AA-------GAATTGGT---------------GTGAATCGATTCTACATT--------GAAGAAAGAATCGAATATTCATTGATC-AAATCATTCA--------CT-----CCATAGT----CTGATAGATC-----TTTTGAAAAACTGATTAATCGGACGAGAATAAAGATAGAGTCCCGTTCTACA-TGTCAATACCG---------------GCAACAATGAAATTTATAGTAAGAGGAAAATCCGT-CGACTTTAAAAATCGTGAGGGTTCAAGTCCCTCTATCCCCA--------------------AAAAGACTATTT--AACTCCCCAACTAT-TT-----AT-C---CGACCCC--CT--------TT-CCTTAGCGGTTCCAAACTCCT-TATC------TTTCT-CATTCACTCTATTCTTT-TAGAAATGGA--AGCGTAAATGGCT-T---------TCTCT-----TATCACAAGTTG----ATATATA-------------------TGATACACAT----A----------------------GAAATAAACATC-----TTTGAGCAAGGAATCCCT---------AGTTGAATGATTCCCGATCAATA-----------------CAA------TATCATTACTCAT----ACTGAAACTTACAAA------GTCATCTTT-----TT---GAAGATCGAAGAAAT--------TCCCCGGCTTTGATA----AAA-TTTTTTAATCTACTTT-TGTCCTT------------TT------------AATTGAC-----------ATAGA-----------------------------------------------------------------------------------CCAGTTCTCTA------------------------------------------------------------------------------------------------------------------------------------------------------------------------------------------------------------------------------------------------------------
			--------------------------------------------------------------------------------------------------------------------------------------------------------------------------------------------------------------------------------------------------------------------------------------------------------------------------------------------------------------------------------------------------------------------------------------------------------------------------------------------------------------------------------------------------------------------------------------------------------------------------------------------------------------------------------------------------------------------------------------------------------------------------------------------------------------------------------------------------------------------------------------------------------------------------------------------------------------------------------------------------------------------------------------------------------------------------------------------------------------------------------------------------------------------------------------------------------------------------------------------------------------------------------------------------------------------------------------------------------------------------------------------------------------------------------------------------------------------------------------------------------------------------------------------------------------------------------------------------------------------------------------------------------------------------------------------------------------------------------------------------------------------------------------------------------------------------------------------------------------------------------------------------------------------------------------------------------------------------------------------------------------------------------------------------------------------------------
			------------------------------------------------------------------------------------------------------------------------------------------------------------------------------------------------------------------------------------------------------------------------------------------------------------------------------------------------------------------------------------------------------------------------------------------------------------------------------------------------------------------------------------------------------------------------------------------------------------------------------------------------------------------------------------------------------------------------------------------------------------------
		</sequence>
		<sequence>
			<taxon idref="Anthocercis_angustifolia"/>
			---------------------------------------------------------------------------------------------------------------------------------------------------------------------------------------------------------------------------------------------------------------------------------------------------------------------------------------------------------------------------------------------------------------------------------------------------------------------------------------------------------------------------------------------------------------------------------------------------------TAGGTCGATTTTGTTGGAAAAT------------CCAGGTTATGACA------ATAAATTTAGTTTCCTAATTGTGAAACGTTTAATTACTAGAATGTATCAACAGAATCATTTTCTTAT------------TTCTACTAATGATTCTAACAAAAATT------CATTTTTGGGGTGCAACAAGAGTTTGTATTCTCAAATGATATCAGAGGGATTTGCATTTATTGCGGAAATTCCGTTTTCTCTACGATTAATGTCTTCTTTATCTTCT------TTCGAAGGCAAAAATA---------------------------TTTTTAAATCTCATAATTTACGATCAATTCATTCAACATTTCCTTTTTTAGAGGACAATTTTTCACATCTAAATTATGTATTAGATATACTAATACCCTACCCCGTTCATCTGGAAATCTTGGTTCAAACTCTTCGCTATTGGGTAAAAGATGCCTCTTCTTTACATTTATTACGATTCTTTCTCCACGAATATTGGAATTTGAATAGTCTTATTACTTCAAAGAAGCCCGGTTACTCCTTTTCAAAAAAAAATCAAAGATTCTTCTTCTTCCTATATAATTCTTATGTATATGAATGCGAATCCACTTTCGTCTTTCTACGGAACCAATCTTCTCATTTACGATCAACATCTTTTGGAGCCCTTCTTGAACGAATATATTTCTATGGAAAAATAGAACGTCTTGTAGAAGTCTTTGCTAAGGATTTTCAGGTTACCCTATGGTTATTCAAGGAC------CCTTTCATGCATTATGTTAGGTATCAAGGAAAATCAATTATGGCTTCAAAAGGGACGTTTCTTTTGATGAATAAATGGAAATTTTACCTTGTCAATTTTTGGCAATGTCATTTTTCTCTGTGCTTTCACACAGGAAGGATCCATATAAACCAATTATCCAACCATTCCCG------TGACTTTATGGGCTATCTTTCAAGTGTGCGACTAAATCCTTCAATGGTACGTAGTCAAATGTTA-GAAAACTATGTTAATAGGAGCAGGACTTATTCTTTTTCCAACGGCAACAAAAAGTTTTCGCCGTATGTGGGCTTTTCAGAGTGTTTTATTGTTAAGCATAGTCATGATTTTTTCAATCTACCTGTCTATTCAGCAAATAAATAGCAGTTCTTTTTATCAATATGTATGGTCTTGGATCATCAATAATGATTTTTCTTTAGACTTCGGATACTTGATCGACCCACTTACTTCTATTATGTCAATATTAATAACTACTGTTGGAATTATGGTTCTTATTTATAGTGATAATTATATGGCTCATGATCAAGGCTATTTGAGATTTTTTGCTTATATGAGTTTTTTCAGTACTTCCATG-TTGGGATTAGTTACTAGTTCAAA-TTTGATACAAATT
			TATATTTTTTGGGAATTGGTTGGGC-TGTGTTCCTATCTATTAATAGGATTTTGGTTTACACGACCTGTTGCGGCAAATGCTTGTCAAAAAGCGTTTGTAACTAATCGTGTAGGGGATTTTGGTTTATTATTAGGAATTTTAGGTTTTTATTGGATAACAGGGAGTTTCGAATTTAGGGATTTATTCGAAATATTCAATAACTTGATTTATAATAATGATAATGAGGTCAATTTGTTATTTGTTACTTTATGTGCTGTTCTCTTATTTGCCGGTGCAGTTGCTAAATCCGCCCAATTCCCCCTTCATGTATGGTTACCTGATGCCATGGAGGGACCTACTCCCATTTCGGCTCTTATACATGCTGCTACTATGGTAGCGGCGGGAATTTTTCTTGTAGCTCGGCTTCTTCCTCTTTTCAGAGTTATACCTTACATAATGTATTTGATCTCGGTTATAGGAATAATAACAGTATTATTAGGG-GCTACTTTAGCTATTGCTCAAAAAGACATTAAGAGAGGTTTAGCCTATTCCACAATGTCTCAATTGGGTTATATGATGTTAGCTCTAGGTATGGGGTCTTATCGAAGCGCTTTATTTCATTTGATTACTCATGCTTATTCCAAAGCATTATTATTTTTAGGATCCGGATCTATTATTCATTCAATGGAAACTATTGTTGGATATTCTCCAGCTAAAAGCCAGAATATGGGTCTTATGGGAGGTTTAAG-AAAACATGTACCAATTACCAAAATCACATTTTTATTAGGTACACTTTCTCTTTGTGGTATTCCACCTTTTGCTTGTTTTTGGTCCAAAGATGAAATTCTTAATGATAGTTGGTTGTATTCGCCAATTTTCGCAATAATAGCTTGGGCCACGGCGGGATTAACCGCATTTTATATGTTTCGGATCTATTTACTTACTTTTGAAGGGCATTTAAACGTTCATTTTCAAAATTTTGGTGGGAAACAAAAAACCGCCTTCTATTCAATATCTTTATGGGGTAAAAACGGAGTTAAGAAAAACTCTTGTTTATTAA------------------------CAATGAATA---------------------ATAATGAAAGTACTTATTTTTTTTCAA---------------------AAA-AAAAATATCCAATTGATA------AAAATGGAAGAAAGATGACACGACCTTT------TATGACTATTGCTCATTTTGAGCATAAGGCGGTTTATTCCTATCCTTATGAATCGGACAATACTATGCTATTCCCAATATTTGTATTAGGACTCTTTACTTTGTTTGTTGGATCTCTAGGAATTCCTTTCAACCAAGAGGGA--GGG----AATTTGGATATATTATCGAAATGGTTAGCTCCTTCTATAAAGCTTTTGCATCAAAAGTCGAATAATTCGATGGATTGGAATGAAT------TTTTAAAGGATGCAGTTCTTTCAGTCAGTATAGCTTATTTCGGAATATTTATAGCATCCTTTTTATATAAACCCATTTATTCTTCTTTAAAAAATTTTGAGTTAATTAATTC---------TTTTTTTAAAAAAGGTCCTAAGAGAATTATGTGGGACAAAATTATAAATGGCATATATGATTGGTCATATAATCGTGCTTACATAGATGCTTTTTATACAAGATTTTTAGTTGGTCGGATAAGAGGATTAGCTGAATTTACTCATTTTTTTG---------------------------------------------------------------------------------------------------------------------------------------------------------------------------------------------------------------------------------------------------------------------------------------
			-----------------------------------------------------------------------------------------------------------------------------------------------------------------------------------------------------------------------------------------------------------------------------------------------------------------------------------------------------------------------------------------------------------------------------------CC-TTGGTAT-GGAAACTTACTAAGTGATCACTTTCAAATTCAGAGAAACCCTGGAATTAACAAAAAT-GGGCAATC-CTGAGCCAAATCCTGT-TTTCCGAAAACAAAC-----AAAGGTTCAGAAGGATAGGTGCAGAGACTC-AATGGAAGCTATTCTAAC-----AAATGGAGTTAAATGCGTTGGTAGAGGA------ATCTTTAT-----ATCGAAACTTCA--GAAAGAAAAAGAATGAAG-TGAAGGATAAACG-------------TATATACATACGTATTGAATACTAT------------AT------------------------CAA---ATGATTAATGATGACCCGAATCCG------TA-TTTTTTTT-ATAAAAAATC---------A-AA-------GAATTGGT---------------GTGAATCGATTCTACATT--------GAAGAAAGAATCGAATATTCATTGATC-AAATCATTCA--------CT-----CCATAGT----CTGATAGATC-----TTTTGAAGAACTGATTAATCGGACGAGAATAAAGATAGAGTCCCGTTCTACA-TGTCAATACCG---------------GCAACAATGAAATTTATAGTAAGAGGAAAATCCGT-CGACTTTAAAAATCGTGAGGGTTCAAGTCCCTCTATCCCCA--------------------AAAATACTATTT--CACTCCCCAACTAT-TT-----AT-C---CGACCCC--CT--------TT-TCTTAGCGGTTCCAAATTCCT-TATC------TTTCT-CATTCACTCTATTCTTT-TAGAAATGGA--AGCGTAAATGGCTTTTTTTGTCCTTCTCT-----TATCACAAGTTG----ATATATA-------------------TGATACACAT----A----------------------GAAATGAACATC-----TTTGAGCAAGGAATCCTT---------AGTTGAATGATTCCCTATCAATA----------------------------TCATTACTCAT----ACTGAAACTTACAAA------GTCATCTTT-----TT---GAAGATCGAAGAAAT--------TCCCCGGCTTTGATA----AAA-TTTTTTAATCTACTTT-TGTCCTT------------TT------------AATTGAC-----------ATAGA-----------------------------------------------------------------------------------CCAGTTCTCTA---------------------ATAAA--------GGAAAGAATCTTTCTTTCTCTCTTTTCTTC---------------------TTTCTATATTATA-------------------------TAGATATGTAC--------------------AACTTTTATCATCAATTTCC------------------TTTATT-----TCTTTATCA----------AAGTAAAGGA-----------------AGG
			GCTCAGAAGAGCCAAGAATATCAAGA-AAAATAAAGAAGACC-------------TCTTTTC----TTTGTCTTGATTTTGTTCGAAA-GGACCCTCTTATTCTCATGGCCTGGTCTGGTCAGTACCCAGCCGGGCCTCTTTTGTTCCAA-----TCCAACAAATTTGAATTTGAAACC-----A--------------------AAAATGCCTGTTTG----TTATAGTTG--------------TAATATTTCATTT----TAATTG---------AATAGTTAATATTC---------AAGCAACAAGAAAAAATTCCCATTTTTGTTTTTAATTTTTGTA-------------------------AAAAT--------AAAATA-------------TAT-------AAAATTCGATCAAAA-TCAAAGTCTCATTTCTCTTTCTGCTTTTTTATTTTATG---TTTA-CCACCTTG------CTGGACT-------AAAAAAAGAAGCTTTCGAGT----ATTCCACAATGCATTTTTAT------------------GTTATGATTTTTGTGGTTTTGACGACCCT-AT-CTTATCCTATCTTGATTACC-----------ACAA-TTCCCCTGTTCGACAAAATTC---------------------------------------------------------------------------------------------------------------------------------------------------------------------------------------------------------------------------------------------------------------------------------------------------------------------------------------------------------------------------------------------------------------------------------------------------------------------------------------------------------------------------------------------------------------------------------------------------------------------------------------------------------------------------------------------------------------------------------------------------------------------------------------------------------------------------------------------------------------------------------------------------------------------------------------------------------------------------------------------------------------------------------------------------------------------------------------------------------------------------------------------------------------------------------------------------------------------------------------------------------------------------------------------------------------------------------------------------------------------------------------------------
			------------------------------------------------------------------------------------------------------------------------------------------------------------------------------------------------------------------------------------------------------------------------------------------------------------------------------------------------------------------------------------------------------------------------------------------------------------------------------------------------------------------------------------------------------------------------------------------------------------------------------------------------------------------------------------------------------------------------------------------------------------------
		</sequence>
		<sequence>
			<taxon idref="Anthocercis_gracilis"/>
			GGATCATTGTCGAA-ACCT-GC-AGAGCAG-CACGA-CCCGCG-AAC-TTGTTTGCTAACGAA-CCCCGGCGCGGAAAGCG-CCA-AGGAATACTAAACG--GACAGCCTGCGCGCCCGTCCGC-GGT-GCGCGCGAGGT--CTTGTG----CTT-CTTTCG-AAACATAAA-CGACTCTCGGCAACGGATATCTCGGCTCTCGCATCGATGAAGAACGTAGCGAAATGCGATACTTGGTGTGAATTGCAGAATCCCGTGAACCATCGAGTCTTTGAACGCAAGTTGCGCCCGAAGCCATTAGGCCGAGGGCACGTCTGCCTGGGCGTCACGCATCGCGTCGCCCCCGCA--CAAAGCGGGG-CGG-ATACTGGCCTCC--CGT----GCGCCTT--GAG-CGTGCGGCTGGCCTAAAT-GCG-AGT-CCACGGCGAC-GG-ACG-TCACGACAA---GTGGTGGTT-GA-AACTCAA----CTCT--C-GTAATGTCGCGGCTCCAACCCGTCGCG-CGTA-TGGGCT-CCCCGACCC-TTCAT-GCGCTTAG---GCGC--TCCGACC-GCGACCCCAGGTCATAGGTCGATTTTGTTGGAAAAT------------CCAGGTTATGACA------ATAAATTTAGTTTCCTAATTGTGAAACGTTTAATTACTAGAATGTATCAACAGAATTATTTTCTTAT------------TTCTACTAATGATTCTAACAAAAATT------CATTTTTGGGGTGCAACAAGAGTTTGTATTCTCAAATGATATCAGAGGGATTTGCATTTATTGCGGAAATTCCGTTTTCTCTACGATTAATATCTTCTTTATCTTCT------TTCGAAGGCAAAGATA---------------------------TTTTTAAATCTCATAATTTACGATCAATTCATTCAACATTTCCTTTTTTAGAGGACAATTTTTCACATCTAAATTATGTATTAGATATACTAATACCCTACCCCGTTCATCTGGAAATCTTAGTTCAAACTTTTCGCTATTGGGTAAAAGATGCCTCTTCTTTACATTTATTACGATTCTTTCTCCACGAATATTGGAATTTGAATAGTCTTATTACTTCAAAGAAGCCCGGTTACTCCTTTTCAAAAAAAAATCAAAGATTCTTCTTCTTCTTATATAATTCTTATGGATATGAATGCGAATCCACTTTCGTTTTTCTACGGAACCAATCTTCTCATTTACGATCAACATCTTTTGGAACCCTTCTTGAACGAATATATTTCTATGGAAAAATAGAACGTCTTGTAGAAGTCTTTGCTAAGGATTTTCAGGTTACCCTATGGTTATTCAAGGAC------CCTTTCATGCATTATGTTAGGTATCAAGGAAAATCAATTATGGCTTCAAAAGGGACGTTTCTTTTGATGAATAAATGGAAATTTTACCTTGTCAATTTTTGGCAATGTCATTTTTCTCTGTGCTTTCACACAGGAAGGATCCATATAAACCAATTATCCAACCATTCCCG------TGACTTTATGGGCTATCTTTCAAGTGTGCGACTAAATCCTTCAATGGTACGTAGTCAAATGTTA-GAAAACTATGTTAATAGGAGCAGGACTTATTCTTTTTCCAACGGCAACAAAAAGTTTTCGCCGTATGTGGGCTTTTCAGAGTGTTTTATTGTTAAGCATAGTCATGGTTTTTTCAATCTACCTGTCTATTCAGCAAATAAATAGCAGTTCTTTTTATCAATATGTATGGTCTTGGATCATCAATAATGATTTTTCTTTAGACTTCGGATACTTGATCGACCCACTTACTTCTATTATGTCAATATTAATAACTACTGTTGGAATTATGGTTCTTATTTATAGTGATAATTATATGGCTCATGATCAAGGCTATTTGAGATTTTTTGCTTATATGAGTTTTTTCAGTACTTCCATG-TTGGGATTAGTTACTAGTTCGAA-TTTGATACAAATT
			TATATTTTTTGGGAATTGGTTGGGC-TGTGTTCCTATCTATTAATAGGATTTTGGTTTACACGACCTGTTGCGGCAAATGCTTGTCAAAAAGCGTTTGTAACTAATCGTGTAGGGGATTTTGGTTTATTATTAGGAATTTTAGGTTTTTATTGGATAACAGGGAGTTTCGAATTTAGGGATTTATTCGAAATATTCAATAACTTGATTTATAATAATGATAATGAGGTCAATTTGTTATTTGTTATTTTATGTGCTGTTCTCTTATTTGCCGGTGCAGTTGCTAAATCCGCCCAATTCCCCCTTCATGTATGGTTACCTGATGCCATGGAGGGGCCTACTCCCATTTCGGCTCTTATACATGCTGCTACTATGGTAGCGGCGGGAATTTTTCTTGTAGCTCGGCTTCTTCCTCTTTTCAGAGTTATACCTTACATAATGTATTTTATCTCGGTTATAGGAATAATAACAGTATTATTAGGG-GCTACTTTAGCTATTGCTCAAAAAGACATTAAGAGAGGTTTAGCCTATTCTACAATGTCTCAATTGGGTTATATGATGTTAGCTCTAGGTATGGGGTCTTATCGAAGCGCTTTATTTCATTTGATTACTCATGCTTATTCCAAAGCATTATTATTTTTAGGATCCGGATCTATTATTCATTCAATGGAAACTATTGTTGGATATTCTCCAGCTAAAAGTCAGAATATGGGTCTTATGGGAGGTTTAAG-AAAACATGTACCAATTACCAAAATCACATTTTTATTAGGTACACTTTCTCTTTGTGGTATTCCACCTCTTGCTTGTTTTTGGTCCAAAGATGAAATTCTTAATGATAGTTGGTTGTATTCGCCAATTTTCGCAATAATAGCTTGGGCCACGGCGGGATTAACCGCATTTTATATGTTTCGGATCTATTTACTTACTTTTGAAGGGCATTTAAACGTTCATTTTCAAAATTATGGTGGGAAACAAAAAACCCCCTTCTATTCAATATCTTTATGGGGTAAAAACGGAGTTAAGAAAAACTCTTGTTTATTAA------------------------CAATGAATA---------------------ATAATGAAAGTACTTATTTATTTTCAA---------------------AAA-CAAAATATCCAATTGATA------AAAATGGAAGAAAGATGACACGACCTTT------TATGACTATTGCTCATTTTGAGCATAAGGCGGTTTATTCCTATCCTTATGAATCGGACAATACTATGCTATTCCCAATATTTGTATTAGTACTCTTTACTTTGTTTGTTGGATCTCTAGGAATTCCTTTCAACCAAGAGGGA--GGG----AATTTGGATATATTATCGAAATGGTTAGCTCCTTCTATAAAGCTTTTGCATCAAAAGTCAAATAATTCAATGGATTGGAATGAAT------TTTTAAAGGATGCAGTTCTTTCAGTCAGTATAGCTTATTTCGGAATATTTATAGCATCCTTTTTATATAAACCTATTTATTCTTCTTTAAAAAATTTTGAGTTAATTAATTC---------TTTTTTTAAAAAAGGTCCTAAGAGAATTATGTGGGACAAAATTATAAATGGCATATATAATTGGTCATATAATCGTGCTTACATAGATGCTTTTTATGCAAGATTTTTTGTTGGTCGGATAAGAGGATTAGCTGAATTTACTCATTTTTTTG---------------------------------------------------------------------------------------------------------------------------------------------------------------------------------------------------------------------------------------------------------------------------------------
			-----------------------------------------------------------------------------------------------------------------------------------------------------------------------------------------------------------------------------------------------------------------------------------------------------------------------------------------------------------------------------------------------------------------------------------CC-TTGGTAT-GGAAACTTACTAAGTGATCACTTTCAAATTCAGAGAAACCCTGGAATTAACAAAAAT-GGGCAATC-CTGAGCCAAATCCTGT-TTTCCGAAAACAAAC-----AAAGGTTCAGAAGGATAGGTGCAGAGACTC-AATGGAAGCTATTCTAAC-----AAATGGAGTTAAATGCGTTGGTAGAGGA------ATCTTTAT-----ATCGAAACTTCA--GAAAGAAAAAGAATGAAG-TGAAGGATAAACG-------------TATATACATACGTATTGAATACTAT------------AT------------------------CAA---ATGATTAATGATGACCCGAATCCG------TA-TTTTTTCT-ATAAAAAATC---------A-AA-------GAATTGGT---------------GT-------------------------------GAATCGAATATTCATTGATC-AAATCATTCA--------CT-----CCATAGT----CTGATAGATC-----TTTTGAAGAACTGATTAATCGGACGAGAATAAAGATAGAGTCCCGTTCTACA-TGTCAATACCG---------------GCAACAATGAAATTTATAGTAAGAGGAAAATCCGT-CGACTTTAAAAATCGTGAGGGTTCAAGTCCCTCTATCCCCA--------------------AAAATACTATTT--CACTCCCCAACTAT-TT-----AT-C---CGACCCC--CT--------TT-TCTTAGGGGTTCCAAATTCCT-TATC------TTTCT-CATTCACTCTATTCTTT-TAGAAA----------TAAATGGCT-T---------TCTCT-----TATCACAAGATG----ATATATA-------------------TGATACACAT----A----------------------GAAATGAACATC-----TTTGAGCAAGGAATCCTT---------AGTTGAATGATTCCCTATCAATA----------------------------TCATTACTCAT----ACTGAAACTTACAAA------GTCATCTTT-----TT---GAAGATCGAAGAAAT--------TCCCTGGCTTTGATA----AAA-TTTTTTAATCTACTTT-TGTCCTT------------TT------------AATTGAC-----------ATAGA-----------------------------------------------------------------------------------CCAGTTCTCTACTACATGAGATAGCACATAAGATAAA--------GGAAAGAATCTTTCTTTCTCTCTTTTCTTC---------------------TTTCTATATTATA-------------------------TAGATATGTAC--------------------AACTTTTATCATCAATTTCC------------------TTTATT-----TCTTTATCA----------AAGTAAAGGA-----------------AGG
			GCTCTTCTGAGCCAAGAATATCAAGA-AAAATAAAGAAGACC-------------CCTTTTC----TTTGTCTTGATTTTGTTCGAAA-GGACCCTCTTATTCTCATGGCCTGGTCTGGTCAGTACCCAGCCGGGCCTCTTTTGT----------TCCAACAAATTTGAATTTGAAAAC-----A--------------------AAAATACCTG-TTA-------TAGTTG--------------TAATATTTCATTT----TAATTG---------AATAGTTAATATTC---------AAGCAACAAGAAAAAATTCCC------------------------------------------------------------------------------------------------------------------------------------------------------------------------------------AAAAAAGAAGCTTTCGAGT----ATTCCACAATGCATTTTTAT------------------GTTATGATTTTTGTGGTTTTGACGACCCTAAT-CTTATCCTATCTTGATTACC-----------ACAA-TTCCCCTGTTCGACAAAATTC---------------------------------------------------------------------------------------------------------------------------------------------------------------------------------------------------------------------------------------------------------------------------------------------------------------------------------------------------------------------------------------------------------------------------------------------------------------------------------------------------------------------------------------------------------------------------------------------------------------------------------------------------------------------------------------------------------------------------------------------------------------------------------------------------------------------------------------------------------------------------------------------------------------------------------------------------------------------------------------------------------------------------------------------------------------------------------------------------------------------------------------------------------------------------------------------------------------------------------------------------------------------------------------------------------------------------------------------------------------------------------------------------
			------------------------------------------------------------------------------------------------------------------------------------------------------------------------------------------------------------------------------------------------------------------------------------------------------------------------------------------------------------------------------------------------------------------------------------------------------------------------------------------------------------------------------------------------------------------------------------------------------------------------------------------------------------------------------------------------------------------------------------------------------------------
		</sequence>
		<sequence>
			<taxon idref="Anthocercis_ilicifolia"/>
			---------------------------------------------------------------------------------------------------------------------------------------------------------------------------------------------------------------------------------------------------------------------------------------------------------------------------------------------------------------------------------------------------------------------------------------------------------------------------------------------------------------------------------------------------------------------------------------------------------TAGGTCGATTTTGTTGGAAAAT------------CCAGGTTATGACA------ATAAATTTAGTTTCCTAATTGTGAAACGTTTAATTACTAGAATGTATCAACAGAATCATTTTCTTAT------------TTCTACTAATGATTCTAACAAAAATT------CATTTTTGGGGTGCAACAAGAGTTTGTATTCTCAAATGATATCAGAGGGATTTGCATTTATTGCGGAAATTCCGTTTTCTCTACGATTAATATCTTCTTTATCTTCT------TTCGAAGGCAAAAATA---------------------------TTTTTAAATCTCATAATTTACGATCAATTCATTCAACATTTCCTTTTTTAGAGGACAATTTTTCACATCTAAATTATGTATTAGATATATTAATACCCTACCCCGTTCATCTGGAAATCTTGGTTCAAACTCTTCGCTATTGGGTAAAAGATGCCTCTTCTTTACATTTATTACGATTTTTTCTCCACGAATATTGGAATTTGAATAGTCTTATTACTTCAAAGAAGCCCGGTTACTCCTTTTCAAAAAAAAATCAAAGATTCTTCTTCTTCTTATATAATTCTTATGGATATGAATGCGAATCCACTTTCGTCTTTCTACGGAACCAATCTTCTCATTTACGATCAACATCTTTTGGAGCCCTTCTTGAACGAATATATTTCTATGGAAAAATAGAACGTCTTGTAGAAGTCTTTGCTAAGGATTTTCAGGTTACCCTATGGTTATTCAAGGAC------CCTTTCATGCATTATGTTAGGTATCAAGGAAAATCAATTATGGCTTCAAAAGGGACGTTTCTTTTGATGAATAAATGGAAATTTTACCTTGTCAATTTTTGGCAATGTCATTTTTCTCTGTGCTTTCACACAGGAAGGATCCATATAAACCAATTATCCAACCATTCCCG------TGACTTTATGGGCTATCTTTCAAGTGTGCGACTAAATCCTTCAATGGTACGTAGTCAAATGTTA-GAAAACTATGTTAATAGGAGCAGGACTTATTCTTTTTCCAACGGCAACAAAAAGTTTTCGCCGTATGTGGGCTTTTCAGAGTGTTTTATTGTTAAGCATAGACATGATTTTTTCAATCTACCTGTCTATTCAGCAAATAAATAGCTGTTCTTTTTATCAATATGTATGGTCTTGGATCATCAATAATGATTTTTCTTTAGACTTCGGATACTTGATCGACCCACTTACTTCTATTATGTCAATATTAATAACTACTGTTGGAATTATGGTTCTTATTTATAGTGATAATTATATGGCTCATGATCAAGGCTATTTGAGATTTTTTGCTTATATGAGTTTTTTCAGTACTTCCATG-TTGGGATTAGTTACTAGTTCGAA-TTTGATACAAATT
			TATATTTTTTGGGAATTGGTTGGGC-TGTGTTCCTATCTATTAATAGGATTTTGGTTTACACGACCTGTTGCGGCAAATGCTTGTCAAAAAGCGTTTGTAACTAATCGTGTAGGGGATTTTGGTTTATTATTAGGAATTTTAGGTTTTTATTGGATAACAGGGAGTTTCGAATTTAGGGATTTATTCGAAATATTCAATAACTTGATTTATAATAATGATAATGAGGTCAATTTGTTATTTGTTACTTTATGTGCTGTTCTCTTATTTGCCGGTGCAGTTGCTAAATCCGCCCAATTCCCCCTTCATGTATGGTTACCTGATGCCATGGAGGGGCCTACTCCCATTTCGGCTCTTATACATGCTGCTACTATGGTAGCGGCGGGAATTTTTCTTGTAGCTCGGCTTCTTCCTCTTTTCAGAGTTATACCTTACATAATGTATTTGATCTCGGTTATAGGAATAATAACAGTATTATTAGGG-GCTACTTTAGCTATTGCTCAAAAAGACATTAAGAGAGGTTTAGCCTATTCCACAATGTCTCAATTGGGTTATATGATGTTAGCTCTAGGTATGGGGTCTTATCGAAGCGCTTTATTTCATTTGATTACTCATGCTTATTCCAAAGCATTATTATTTTTAGGATCCGGATCTATTATTCATTCAATGGAAACTATTGTTGGATATTCTCCAGCTAAAAGCCAGAATATGGGTCTTATGGGAGGTTTAAG-AAAGCATGTACCAATTACCAAAATCACATTTTTATTAGGTACACTTTCTCTTTGTGGTATTCCACCTCTTGCTTGTTTTTGGTCCAAAGATGAAATTCTTAATGATAGTTGGTTGTATTCGCCAATTTTCGCAATAATAGCTTGGGCCACGGCGGGATTAACCGCATTTTATATGTTTCGGATCTATTTACTTACTTTTGAAGGGCATTTAAACGTTCATTTTCAAAATTATGGTGGGAAACAAAAAACCCCCTTCTATTCAATATCTTTATGGGGTAAAAACGGAGTTAAGAAAAACTCTTGTTTATTAA------------------------CAATGAATA---------------------ATAATGAAAGTACTTATTTATTTTCAA---------------------AAA-CAAAATATCCAATTGATA------AAAATGGAAGAAAGATGACACGACCTTT------TATGACTATTGCTCATTTTGAGCATAAGGCGGTTTATTCCTATCCTTATGAATCGGACAATACTATGCTATTCCCAATATTTGTATTAGTACTCTTTACTTTGTTTGTTGGATCTCTAGGAATTCCTTTCAACCAAGAGGGA--GGT----AATTTGGATATATTATCGAAATGGTTAGCTCCTTCTATAAAGCTTTTGCATCAAAAGTCGAATAATTCAATGGATTGGAATGAAT------TTTTAAAGGATGTAGTTCTTTCAGTCAGTATAGCTTATTTCGGAATATTTATAGCATCCTTTTTATATAAACCTATTTATTCTTCTTTAAAAAATTTTGAGTTAATTAATTC---------TTTTTTTAAAAAAGGTCCTAAGAGAATTATGTGGGACAAAATTATAAATGGCATATATAATTGGTCATATAATCGTGCTTACATAGATGCTTTTTATGCAAGATTTTTTGTTGGTCGGATAAGAGGATTAGCTGAATTTACTCATTTTTTTG---------------------------------------------------------------------------------------------------------------------------------------------------------------------------------------------------------------------------------------------------------------------------------------
			-----------------------------------------------------------------------------------------------------------------------------------------------------------------------------------------------------------------------------------------------------------------------------------------------------------------------------------------------------------------------------------------------------------------------------------CC-TTGGTAT-GGAAACTTACTAAGTGATCACTTTCAAATTCAGAGAAACCCTGGAATTAACAAAAAT-GGGCAATC-CTGAGCCAAATCCTGT-TTTCCGAAAACAAAC-----AAAGGTTCAGAAGGATAGGTGCAGAGACTC-AATGGAAGCTATTCTAAC-----AAATGGAATTAAATGCGTTGGTAGAGGA------ATCTTTAT-----ATCGAAACTTCA--GAAAGAAAAAGAATGAAG-TGAAGGATAAATG-------------TATATACATACGTATTGAATACTAT------------AT------------------------CAA---ATGATTAATGATGACCCGAATCCG------TA-TTTTTTCT-ATAAAAAATC---------A-AA-------GAATTGGT---------------GTGAATCGATTCTACATT--------GAAGAAAGAATCGAATATTCATTGATC-AAATCATTCA--------CT-----CCATAGT----CTGATAGATC-----TTTTGAAGAACTGATTAATCGGACGAGAATAAAGATAGAGTCCCGTTCTACA-TGTCAATACCG---------------GCAACAATGAAATTTATAGTAAGAGGAAAATCCGT-CGACTTTAAAAATCGTGAGGGTTCAAGTCCCTCTATCCCCA--------------------AAAATACTATTT--CACTCCCCAACTAT-TT-----AT-C---CGACCCC--CT--------TT-TCTTAGCGGTTCCAAATTCCT-TATC------TTTCT-CATTCACTCTATTCTTT-TAGAAATGGA--AGCGTAAATGGCT-T---------TCTCT-----TATCACAAGATG----ATATATA-------------------TGATACACAT----A----------------------GAAATGAACATC-----TTTGAGCAAGGAATCCTT---------AGTTGAATGATTCCCTATCAATA----------------------------TCATTACTCAT----ACTGAAACTTACAAA------GTCATCTTT-----TT---GAAGATCGAAGAAAT--------TCCCCGGCTTTGATA----AAA-TTTTTTAATCTACTTT-TGTCCTT------------TT------------AATTGAC-----------ATATA-----------------------------------------------------------------------------------CCAGTTCTCTACTACATGAGATAGCACATAAGATAAA--------GGA-AGAATCTTTCTTTCTCTCTTTTCTTC---------------------TTTCTATATTATA-------------------------TAGATATGTAC--------------------AACTTTTATCATCAATTTCC------------------TTTATT-----TCTTTATCA----------AAGTAAAGGA-----------------AGG
			GCTCAGAAGAGCCAAGAATATCAAGA-AAAATAAAGAAGACC-------------CCTTTTC----TTTGTCTTGATTTTGTTCGAAA-GGACCCTCTTATTCTCATGGCCTGGTCTGGTCAGTACCCAGCCGGGCCTCTTTCGT----------TCCAACAAATTTGAATTTGAAAAC-----A--------------------AAAATACCTG-TTA-------TAGTTG--------------GAATATTTCATTT----AAATTG---------AATAGTTAATATTC---------AAGCAACAAGAAAAAATTCCCATTTTTGTTTTTAATTTTTGTA-------------------------AAAGT--------AAAATA--------AAATATAT-------AAAATTCGATCAAAA-TCAAAGTCTCATTTCTCTTTCTGCTTTTTTATTTTATG---TTTA-CCATCTTGCTCTTGCTGGACT-------AAAAAAAGAAGCTTTCGAGT----ATTCCACAATGCATTTTTAT------------------GTTATGATTTTTGTGGTTTTGACGACCCT-AT-CTTATCCTATCTTGATTACC-----------ACAA-TTCCCCTGTTCGACAAAATTC---------------------------------------------------------------------------------------------------------------------------------------------------------------------------------------------------------------------------------------------------------------------------------------------------------------------------------------------------------------------------------------------------------------------------------------------------------------------------------------------------------------------------------------------------------------------------------------------------------------------------------------------------------------------------------------------------------------------------------------------------------------------------------------------------------------------------------------------------------------------------------------------------------------------------------------------------------------------------------------------------------------------------------------------------------------------------------------------------------------------------------------------------------------------------------------------------------------------------------------------------------------------------------------------------------------------------------------------------------------------------------------------------
			------------------------------------------------------------------------------------------------------------------------------------------------------------------------------------------------------------------------------------------------------------------------------------------------------------------------------------------------------------------------------------------------------------------------------------------------------------------------------------------------------------------------------------------------------------------------------------------------------------------------------------------------------------------------------------------------------------------------------------------------------------------
		</sequence>
		<sequence>
			<taxon idref="Anthocercis_intricata"/>
			---------------------------------------------------------------------------------------------------------------------------------------------------------------------------------------------------------------------------------------------------------------------------------------------------------------------------------------------------------------------------------------------------------------------------------------------------------------------------------------------------------------------------------------------------------------------------------------------------------TAGGTCGATTTTGTTGGAAAAT------------CCAGGTTATGACA------ATAAATTTAGTTTCCTAATTGTGAAACGTTTAATTACTAGAATGTATCAACAGAATCATTTTCTTAT------------TTCTACTAATGATTCTAACAAAAATT------CATTTTTGGGGTGCAACAAGAGTTTGTATTCTCAAATGATATCAGAGGGATTTGCATTTATTGCGGAAATTCCTTTTTCTCTACGATTAATATCTTCTTTATCTTCT------TTCGAAGGCAAAAATA---------------------------TTTTTAAATCTCATAATTTACGATCAATTCATTCAACATTTCCTTTTTTAGAGGACAATTTTTCACATCTAAATTATGTATTAGATATACTAATACCCTACCCCGTTCATCTGGAAATCTTGGTTCAAACTCTTCGCTATTGGGTAAAAGATGCCTCTTCTTTACATTTATTACGATTCTTTCTCCACGAATATTGGAATTTGAATAGTCTTATTACTTCAAAGAAGCCCGGTTACTCCTTTTCAAAAAAAAATCAAAGATTCTTCTTCTTCTTATATAATTCTTATGGATATGAATGCGAATCCACTTTCGTCTTTCTACGGAACCAATCTTCTCATTTACGATCAACATCTTTTGGAGCCCTTTTTGAACGAATATATTTCTATGGAAAAATAGAACGTCTTGTAGAAGTCTTTGCTAAGGATTTTCAGGTTACCCTATGGTTATTCAAGGAC------CCTTTCATGCATTATGTTAGGTATCAAGGAAAATCAATTATGGCTTCAAAAGGGACGTTTCTTTTGATGAATAAATGGAAATTTTACCTTGTCAATTTTTGGCAATGTCATTTTTCTCTGTGCTTTCACACAGGAAGGATCCATATAAACCAATTATCCAACCATTCCCG------TGACTTTATGGGCTATCTTTCAAGTGTGCGACTAAATCCTTCAATGGTACGTAGTCAAATGTTA-GAAAACTATGTTAATAGGAGCAGGACTTATTCTTTTTCCAACGGCAACAAAAAGTTTTCGCCGTATGTGGGCTTTTCAGAGTGTTTTATTGTTAAGCATAGTCATGATTTTTTCAATTTACCTGTCTATTCAGCAAATAAATAGCAGTTCTTTTTATCAATATGTATGGTCTTGGATCATCAATAATGATTTTTCTTTAGACTTCGGATACTTGATCGACCCACTTACTTCTATTATGTCAATATTAATAACTACTGTTGGAATTATGGTTCTTATTTATAGTGATAATTATATGGCTCATGATCAAGGCTATTTGAGATTTTTTGCTTATATGAGTTTTTTCAGTACTTCCATG-TTGGGATTAGTTACTAGTTCAAA-TTTGATACAAATT
			TATATTTTTTGGGAATTGGTTGGGC-TGTGTTCCTATCTATTAATAGGATTTTGGTTTACACGACCTGTTGCGGCAAATGCTTGTCAAAAAGCGTTTGTAACTAATCGTGTAGGGGATTTTGGTTTATTATTAGGAATTTTAGGTTTTTATTGGATAACAGGGAGTTTCGAATTTAGGGATTTATTCGAAATATTCAATAACTTGATTTATAATAATGATAATGAGGTCAATTTGTTATTTGTTACTTTATGTGCTGTTCTCTTATTTGCCGGTGCAGTTGCTAAATCCGCCCAATTCCCCCTTCAAGTATGGTTACCTGATGCCATGGAGGGACCTACTCCCATTTCGGCTCTTATACATGCTGCTACTATGGTAGCGGCGGGAATTTTTCTTGTAGCTCGACTTCTTCCTCTTTTCAGAGTTATACCTTACATAATGTATTTGATCTCGGTTATAGGAATAATAACAGTATTATTAGGG-GCTACTTTAGCTATTGCTCAAAAAGACATTAAGAGAGGTTTAGCCTATTCCACAATGTCTCAATTGGGTTATATGATGTTAGCTCTAGGTATGGGGTCTTATCGAAGCGCTTTATTTCATTTGATTACTCATGCTTATTCCAAAGCATTATTATTTTTAGGATCCGGATCTATTATTCATTCAATGGAAACTATTGTTGGATATTCTCCAGCTAAAAGCCAGAATATGGGTCTTATGGGAGGTTTAAG-AAAACATGTACCAATTACCAAAATCACATTTTTATTAGGTACACTTTCTCTTTGTGGTATTCCACCTCTTGCTTGTTTTTGGTCCAAAGATGAAATTCTTAATGATAGTTGGTTGTATTCGCCAATTTTCGCAATAATAGCTTGGGCCACGGCGGGATTAACCGCATTTTATATGTTTCGGATCTATTTACTTACTTTTGAAGGGCATTTAAACGTTCATTTTCAAAATTATGGTGAGAAACAAAAAACCCCCTTCTATTCAATATCTTTATGGGGTAAAAACGGAGTTAAGAAAAACTCTTGTTTATTAA------------------------CAATGAATA---------------------ATAATGAAAGTACTTATTTTTTTTCAA---------------------AAA-CAAAATATCCAATTGATA------AAAATGGAAGAAAGATGACACGACCTTT------TATGACTATTGCTCATTTTGAGCATAAGGCGGTTTATTCCTATCCTTATGAATCGGACAATACTATGCTATTCCCAATATTTGTATTAGGACTCTTTACTTTGTTTGTTGGATCTCTAGGAATTCCTTTCAACCAAGGGGGA--GGG----AATTTGGATATATTATCGAAATGGTTAGCTCCTTCTATAAAGCTTTTGCATCAAAAGTCGAATAATTCGATGGATTGGAATGAAT------TTTTAAAGGATGCAGTTCTTTCAGTCAGTATAGCTTATTTCGGAATATTTATAGCATCCTTTTTATATAAACCCATTTATTCTTCTTTAAAAAATTTTGAGTTAATTAACTC---------TTTTTTTAAAAAAGGTCCTAAAAGAATTATGTGGGACAAAATTATAAATGGCATATATGATTGGTCATATAATCGTGCTTACATAGATGCTTTTTATACAAGATTTTTAGTTGGTCGGATAAGAGGATTAGCTGAATTTACTAATTTTTTTG---------------------------------------------------------------------------------------------------------------------------------------------------------------------------------------------------------------------------------------------------------------------------------------
			-----------------------------------------------------------------------------------------------------------------------------------------------------------------------------------------------------------------------------------------------------------------------------------------------------------------------------------------------------------------------------------------------------------------------------------CC-TTGGTAT-GGAAACTTACTAAGTGATCACTTTCAAATTCAGAGAAACCCTGGAATTAACAAAAAT-GGGCAATC-CTGAGCCAAATCCTGT-TTTCCGAAAACAAAC-----AAAGGTTCAGAAGGATAGGTGCAGAGACTC-AATGGAAGCTATTCTAAC-----AAATGGAGTTAAATGCGTTGGTAGAGGA------ATCTTTAT-----ATCGAAACTTCA--GAAAGAAAAAGAATGAAG-TGAAGGATAAACG-------------TATATACATACGTATTGAATACTAT------------AT------------------------CAA---ATGATTAATGATGACCCGAATCCG------TA-TTTTTTCT-AT----------------------------AAAATGGT---------------GTGAATCGATTCTACATT--------GAAGAAAGAATCAAATATTCATTGATC-AAATCATTCA--------CT-----CCATAGT----CTGATAGATC-----TTTTGAAGAACTGATTAATCGGACGAGAATAAAGATAGAGTCCCGTTCTACA-TGTCAATACCG---------------GCAACAATGAAATTTATAGTAAGAGGAAAATCCGT-CGACTTTAAAAATCGTGAGGGTTCAAGTCCCTCTATCCCCA--------------------AAAATACTATTT--CACTCCCCAACTAT-TT-----AT-C---CGACCCC--CT--------TT-TCTTAGCGGTTCCAAATTCCT-TATC------TTTCT-CATTCACTCTATTCATT-TAGAAATGGA--AGCATAAATGGCT-T---------TCTCT-----TATCACAAGTTG----ATATATA-------------------TGATACACAT----A----------------------GAAATGAACATC-----TTTGAGCAAGGAATCCTT---------AGTTGAATGATTCCCTATCAATA----------------------------TCATTACTCAT----ACTGAAACTTACAAA------GTCATCTTT-----TT---GAAGATCGAAGAAAT--------TCCCCGGCTTTGATA----AAATTTTTTTAATCTACTTT-TGTCCTT------------TT------------AATTGAC-----------ATAGA-----------------------------------------------------------------------------------CCAGTTCTCTACTACATGAGATAGCACATAAGATAAA--------GGAAAGAATCTTTCTTTCTCTCTTTTCTTC---------------------TTTCTATATTATA-------------------------TAGATATGTAC--------------------AACTTTTATCATCAATTTCC------------------TTTATT-----TCTTTATCA----------AAGTAAAGGA-----------------AGG
			GCTCAGAAGAGCCAAGAATATCAAGA-AAAATAAAGAAGACC-------------TCTTTTC----TTTGTCTTGATTTTGTTCGAAA-GGACCCTCTTATTCTCATGGCCTGGTCTGGTCAGTACCCAGCCGGGCCTCTTTTGT----------TCCAACAAATTTGAATTTGAAAAC-----A--------------------AAAATGCCTG-TTA-------TAGTTG--------------TAATATTTCATTT----TAATTG---------AATAGTTAATATTC---------AAGCAACAAGAAAAAATTCCCATTTTTGTTTTTAATTTTTGTA-------------------------AAAGT--------AAAATA--------AAATATAT-------AAAATTCGATCAAAA-TCAAAGTCTCATTTCTCTTTCTGCTTTTTTATTTTATG---TTTA-CCACCTTG------CTGGACT-------AAAAAAAGAAGCTTTCGAGT----ATTCCACAATGCATTTTTAT------------------CTTATGATTTTTGTGGTTTTGACGACCCT-AT-CTTATCCTATCTTGATTACC-----------ACAA-TTCCCCTGTTCGACAAAATTC-------------------------------------------------------------------------------------------------------------------------------------------------------------------------------------------------------------------------------------------------------------------------------------------------------------------------------------------------------------------------------------------------------------------------------------------------------------------------------------------------------------------------------------------------------------------------------------------------------------------------------------------------------------------------------------------------------------------------------------------------------------------------------------------------------------------------------------------------------------------------------------------------------------GCTACCTAAAGTCGATGTACCAATCAAGAGGAATCTATGTGAAT-GCCAAGGTAA---AATCTCT--TTGTATTCACTT--------------------------------TATTC---------------------------------------CACT--GCAAAAGGTTGTATTA--ATATATGAT------AAATTTCACACTGCCTCCAGG-TCGCTTTCTGCATCCATAATATTGCCTACCAAGGCCGATTTGCCTTTTCAGACTTCTCGCTTCTCAATCTGCCTGATGAATACAAGAGTTCTTTTGATTTTTTTGACGGGTATGAATTTAGTG-------CTTGGAATCA---AACCACCAAC----------TTTAG--AAGATCTTT-----TGATGCTAGTA--AATTGAG-TCTC-TTAAATTTTG-CAGTTATGAAAAGCCTGTTAAGGGTAGGAAAAT
			CAACTGGATGAAGGCTGGGATATTAGAATCACATAGGGTGGTTACTGTGAGCCCATACTATGCCCAAGAACTTGTTTCCGGTGTTGACAAGGGTGTCGAATT-GGATAACGTAATTCGTAAGACTTGCATAAATGGAATTGTTAAT-GGCATGGATATCCAAGAGTGGAACCCAGCAACTGACAAATACACCGATGTCAAATATGATATAACCACTGTAAGATAGGA-TCTTTTCTG-ACTTC-AGTA-TA-------------A-TTTTG----TAAGTTTATGAAA--TGGA-GGAGTT-TT-TGCTATTC-AAAAATT----TTATACAGGTCATGGACGCAAAGCCTTTACTGAAGGAGGCTCTTCAAGCAGCAGTTGGCTTGCCTATTGACAGGAAGATTCCTTTGATTGGATTCATTGGTAGACTTGAAGAACAGAAAGGTTCTGACATACTTGTTGCTGCAATTCACAAGTTCATAGGATTGGATGTTCAAATAATAGTCCTTGTAAGTA-CTTAATAGAC-TCATGGTGTC-------------------------------------------------TGCCTT--G-TTA-TGGTTACTTGTGCCAAAAATTGAAATTGATCTGCAACTCGT--CCT-ATGCATCAGGGAACTGGCAAAAAGGAGTTCGAGCAGGAGATTGAACAGCTCGAAGTATTGTATCCTAGCAAAGCTAAAGGAGTGGCAAA
		</sequence>
		<sequence>
			<taxon idref="Anthocercis_littorea"/>
			---------------------------------------------------------------------------------------------------------------------------------------------------------------------------------------------------------------------------------------------------------------------------------------------------------------------------------------------------------------------------------------------------------------------------------------------------------------------------------------------------------------------------------------------------------------------------------------------------------TAGGTCGATTTTGTTGGAAAAT------------CCAGGTTATGACA------ATAAATTTAGTTTCCTAATTGTGAAACGTTTAATTACTAGAATGTATCAACAGAATCATTTTCTTAT------------TTCTACTAATGATTCTAACAAAAATT------CATTTTTGGGGTGCAACAAGAGTTTGTATTCTCAAATGATATCAGAGGGATTTGCATTTATTGCGGAAATTCCGTTTTCTCTACGATTAATATCTTCTTTATCTTCT------TTCGAAGGCAAAAATA---------------------------TTTTTAAATCTCATAATTTACGATCAATTCATTCAACATTTCCTTTTTTAGAGGACAATTTTTCACATCTAAATTATGTATTAGATATATTAATACCCTACCCCGTTCATCTGGAAATCTTGGTTCAAACTCTTCGCTATTGGGTAAAAGATGCCTCTTCTTTACATTTATTACGATTTTTTCTCCACGAATATTGGAATTTGAATAGTCTTATTACTTCAAAGAAGCCCGGTTACTCCTTTTCAAAAAAAAATCAAAGATTCTTCTTCTTCTTATATAATTCTTATGGATATGAATGCGAATCCACTTTCGTCTTTCTACGGAACCAATCTTCTCATTTACGATCAACATCTTTTGGAGCCCTTCTTGAACGAATATATTTCTATGGAAAAATAGAACGTCTTGTAGAAGTCTTTGCTAAGGATTTTCAGGTTACCCTATGGTTATTCAAGGAC------CCTTTCATGCATTATGTTAGGTATCAAGGAAAATCAATTATGGCTTCAAAAGGGACGTTTCTTTTGATGAATAAATGGAAATTTTACCTTGTCAATTTTTGGCAATGTCATTTTTCTCTGTGCTTTCACACAGGAAGGATCCATATAAACCAATTATCCAACCATTCCCG------TGACTTTATGGGCTATCTTTCAAGTGTGCGACTAAATCCTTCAATGGTACGTAGTCAAATGTTA-GAAAACTATGTTAATAGGAGCAGGACTTATTCTTTTTCCAACGGCAACAAAAAGTTTTCGCCGTATGTGGGCTTTTCAGAGTGTTTTATTGTTAAGCATAGACATGATTTTTTCAATCTACCTGTCTATTCAGCAAATAAATAGCAGTTCTTTTTATCAATATGTATGGTCTTGGATCATCAATAATGATTTTTCTTTAGACTTCGGATACTTGATCGACCCACTTACTTCTATTATGTCAATATTAATAACTACTGTTGGAATTATGGTTCTTATTTATAGTGATAATTATATGGCTCATGATCAAGGCTATTTGAGATTTTTTGCTTATATGAGTTTTTTCAGTACTTCCATG-TTGGGATTAGTTACTAGTTCGAA-TTTGATACAAATT
			TATATTTTTTGGGAATTGGTTGGGC-TGTGTTCCTATCTATTAATAGGATTTTGGTTTACACGACCTGTTGCGGCAAATGCTTGTCAAAAAGCGTTTGTAACTAATCGTGTAGGGGATTTTGGTTTATTATTAGGAATTTTAGGTTTTTATTGGATAACAGGGAGTTTCGAATTTAGGGATTTATTCGAAATATTCAATAACTTGATTTATAATAATGATAATGAGGTCAATTTGTTATTTGTTACTTTATGTGCTGTTCTCTTATTTGCCGGTGCAGTTGCTAAATCCGCCCAATTCCCCCTTCATGTATGGTTACCTGATGCCATGGAGGGGCCTACTCCCATTTCGGCTCTTATACATGCTGCTACTATGGTAGCGGCGGGAATTTTTCTTGTAGCTCGGCTTCTTCCTCTTTTCAGAGTTATACCTTACATAATGTATTTGATCTCGGTTATAGGAATAATAACAGTATTATTAGGG-GCTACTTTAGCTATTGCTCAAAAAGACATTAAGAGAGGTTTAGCCTATTCCACAATGTCTCAATTGGGTTATATGATGTTAGCTCTAGGTATGGGGTCTTATCGAAGCGCTTTATTTCATTTGATTACTCATGCTTATTCCAAAGCATTATTATTTTTAGGATCCGGATCTATTATTCATTCAATGGAAACTATTGTTGGATATTCTCCAGCTAAAAGCCAGAATATGGGTCTTATGGGAGGTTTAAG-AAAGCATGTACCAATTACCAAAATCACATTTTTATTAGGTACACTTTCTCTTTGTGGTATTCCACCTCTTGCTTGTTTTTGGTCCAAAGATGAAATTCTTAATGATAGTTGGTTGTATTCGCCAATTTTCGCAATAATAGCTTGGGCCACGGCGGGATTAACCGCATTTTATATGTTTCGGATCTATTTACTTACTTTTGAAGGGCATTTAAACGTTCATTTTCAAAATTATGGTGGGAAACAAAAAACCCCCTTCTATTCAATATCTTTATGGGGTAAAAACGGAGTTAAGAAAAACTCTTGTTTATTAA------------------------CAATGAATA---------------------ATAATGAAAGTACTTATTTATTTTCAA---------------------AAA-CAAAATATCCAATTGATA------AAAATGGAAGAAAGATGACACGACCTTT------TATGACTATTGCTCATTTTGAGCATAAGGCGGTTTATTCCTATCCTTATGAATCGGACAATACTATGCTATTGCCAATATTTGTATTAGTACTCTTTACTTTGTTTGTTGGATCTCTAGGAATTCCTTTCAACCAAGAGGGA--GGT----AATTTGGATATATTATCGAAATGGTTAGCTCCTTCTATAAAGCTTTTGCATCAAAAGTCGAATAATTCAATGGATTGGAATGAAT------TTTTAAAGGATGTAGTTCTTTCAGTCAGTATAGCTTATTTCGGAATATTTATAGCATCCTTTTTATATAAACCTATTTATTCTTCTTTAAAAAATTTTGAGTTAATTAATTC---------TTTTTTTAAAAAAGGTCCTAAGAGAATTATGTGGGACAAAATTATAAATGGCATATATAATTGGTCATATAATCGTGCTTACATAGATGCTTTTTATGCAAGATTTTTTGTTGGTCGGATAAGAGGATTAGCTGAATTTACTCATTTTTTTG---------------------------------------------------------------------------------------------------------------------------------------------------------------------------------------------------------------------------------------------------------------------------------------
			-----------------------------------------------------------------------------------------------------------------------------------------------------------------------------------------------------------------------------------------------------------------------------------------------------------------------------------------------------------------------------------------------------------------------------------CC-TTGGTAT-GGAAACTTACTAAGTGATCACTTTCAAATTCAGAGAAACCCTGGAATTAACAAAAAT-GGGCAATC-CTGAGCCAAATCCTGT-TTTCCGAAAACAAAC-----AAAGGTTCAGAAGGATAGGTGCAGAGACTC-AATGGAAGCTATTCTAAC-----AAATGGAATTAAATGCGTTGGTAGAGGA------ATCTTTAT-----ATCGAAACTTCA--GAAAGAAAAAGAATGAAG-TGAAGGATAAATG-------------TATATACATACGTATTGAATACTAT------------AT------------------------CAA---ATGATTAATGATGACCCGAATCCG------TA-TTTTTTCT-ATAAAAAATC---------A-AA-------GAATTGGT---------------GTGAATCGATTCTACATT--------GAAGAAAGAATCGAATATTCATTAATC-AAATCATTCA--------CT-----CCATAGT----CTGATAGATC-----TTTTGAAGAACTGATTAATCGGACGAGAATAAAGATAGAGTCCCGTTCTACA-TGTCAATACCG---------------GCAACAATGAAATTTATAGTAAGAGGAAAATCCGT-CGACTTTAAAAATCGTGAGGGTTCAAGTCCCTCTATCCCCA--------------------AAAATACTATTT--CACTCCCCAACTAT-TT-----AT-C---CGACCCC--CT--------TT-TCTTAGCGGTTCCAAATTCCT-TATC------TTTCT-CATTCACTCTATTCTTT-TAGAAATGGA--AGCGTAAATGGCT-T---------TCTCT-----TATCACAAGATG----ATATATA-------------------TGATACACAT----A----------------------GAAATGAACATC-----TTTGAGCAAGGAATCCTT---------AGTTGAATGATTCCCTATCAATA----------------------------TCATTACTCAT----ACTGAAACTTACAAA------GTCATCTTT-----TT---GAAGATCGAAGAAAT--------TCCCCGGCTTTGATA----AAA-TTTTTTAATCTACTTT-TGTCCTT------------TT------------AATTGAC-----------ATATA-----------------------------------------------------------------------------------CCAGTTCTCTACTACATGAGATAGCACATAAGATAAA--------GGAAAGAATCTTTCTTTCTCTCTTTTCTTC---------------------TTTCTATATTATA-------------------------TAGATATGTAC--------------------AACTTTTATCATCAATTTCC------------------TTTATT-----TCTTTATCA----------AAGTAAAGGA-----------------AGG
			GCTCAGAAGAGCCAAGAATATCAAGA-AAAATAAAGAAGACC-------------CCTTTTC----TTTGTCTTGATTTTGTTCGAAA-GGACCCTCTTATTCTCATGGCCTGGTCTGGTCAGTACCCAGCCGGGCCTCTTTCGT----------TCCAACAAATTTGAATTTGAAAAC-----A--------------------AAAATACCTG-TTA-------TAGTTG--------------GAATATTTCATTT----AAATTG---------AATAGTTAATATTC---------AAGCAACAAGAAAAAATTCCCATTTTTGTTTTTAATTTTTGTA-------------------------AAAGT--------AAAATA--------AAATATAT-------AAAATTCGATCAAAA-TCAAAGTCTCATTTCTCTTTCTGCTTTTTTATTTTATG---TTTA-CCATCTTGCTCTTGCTGGACT-------AAAAAAAGAAGCTTTCGAGT----ATTCCACAATGCATTTTTAT------------------GTTATGATTTTTGTGGTTTTGACGACCCT-AT-CTTATCCTATCTTGATTACC-----------ACAA-TTCCCCTGTTCGACAAAATTC---------------------------------------------------------------------------------------------------------------------------------------------------------------------------------------------------------------------------------------------------------------------------------------------------------------------------------------------------------------------------------------------------------------------------------------------------------------------------------------------------------------------------------------------------------------------------------------------------------------------------------------------------------------------------------------------------------------------------------------------------------------------------------------------------------------------------------------------------------------------------------------------------------------------------------------------------------------------------------------------------------------------------------------------------------------------------------------------------------------------------------------------------------------------------------------------------------------------------------------------------------------------------------------------------------------------------------------------------------------------------------------------------
			------------------------------------------------------------------------------------------------------------------------------------------------------------------------------------------------------------------------------------------------------------------------------------------------------------------------------------------------------------------------------------------------------------------------------------------------------------------------------------------------------------------------------------------------------------------------------------------------------------------------------------------------------------------------------------------------------------------------------------------------------------------
		</sequence>
		<sequence>
			<taxon idref="Anthocercis_myosotidea"/>
			GGATCATTGTCGAA-ACCT-GC-AGAGCAG-CACGA-CCCGCG-AAC-TTGTTTGCTAACGAA-CCCCGGCGCGGAAAGCG-CCA-AGGAATACTAAACG--GACAGCCTGCGCGCCCGTCCGC-GGT-GCGCGCGAGGA--CTTGTG----CTT-CTTTCG-AAACATAAA-CGACTCTCGGCAACGGATATCTCGGCTCTCGCATCGATGAAGAACGTAGCGAAATGCGATACTTGGTGTGAATTGCAGAATCCCGTGAACCATCGAGTCTTTGAACGCAAGTTGCGCCCGAAGCCATTAGGCCGAGGGCACGTCTGCCTGGGCGTCACGCATCGCGTCGCCCCCGCA--CGCCCCGGGG-CGG-ATACTGGCCTCC--CGT----GCTCCCC--GAG-CGTGCGGCTGGCCTAAAT-GCG-AGT-CCACGGCGAC-GG-ACG-TCACGACAA---GTGGTGGTT-GA-AACTCAA----CTCT--C-GTAATGTCGCGGCTCCTACC--------CGTG-CGCGCT-CCACGACCC-TTACT-GCGCTTAA---GCGC--TCCGACC-GCGACCCCAGGTCATAGGTCGATTTTGTTGGAAAAT------------CCAGGTTATAACA------ATAAATTTAGTTTCCTAATTGTGAAACGTTTAATTACTAGAATGTATCAACAGAATCATTTTCTTAT------------TTCTACTAATGATTCTAACAAAAATT------TCTTTTTGGGGTGCAACAAGAGTTTGTATTCTCAAATGATATCTGAGGAATTTGCATTTATTGTGGAAATTCCGTTTTCTCTACGATTAATATCTTCTTTATCTTCT------TTCGAAGGCAAAAAGA---------------------------TTTTTAAATCTCATAATTTACGATCAATTCATTCAACATTTCCTTTTTTAGAGGACAATTTTTCACATCTAAATTATGTATTAGATATACTAATACCCTACCCCGTTCATCTGGAAATCTTAGTTCAAACTCTTCGCTATTGGGTAAAAGATGCCTCTTCTTTACATTTATTACGATTCTTTCTCCACGAATATTGGAATTTGAATAGTCTTATTACTTCAAAGAAGCCCGGTTATTCCTTTTCAAAAAAAAATCAAAGATTCTTCTTCTTCTTATATAATTCTTATGGATATGAATGCGAATCCACTTTCGTCTTTCTACGGAACCAATCTTCTCATTTACGATCAACATCTTTTGGAGCCCTTCTTGAACGAATATATTTCTATGGAAAAATAGAACGTCTTGTAGAAGTCTTTGCTAAGGATTTTCAGGTTACCCTATGGTTATTCAAGGAT------CCTTTCATGCATTATGTTAGGTATCAAGGAAAATCAATTCTGGCTTCAAAAGGGACGTTTCTTTTGATGAATAAATGGAAATTTTACCTTGTCAATTTTTGGCAATGTCATTTTTCTCTGTGCTTTCACACAGGAAGGATCCATATAAACCAATTATCCAACCATTCCCG------TGACTTTATGGGCTATCTTTCAAGTGTGCGACTAAATCCTTCAATGGTACGTAGTCAAATGTTA-GAAAA----------------------------------------------------------------------------------------------------------------------------------------------------------------------------------------------------------------------------------------------------------------------------------------------------------------------------------------------------------------------------------------------------
			--------------------------------------------------------------------------------------------------------------------------------------------------------------------------------------------------------------------------------------------------------------------------------------------------------------------------------------------------------------------------------------------------------------------------------------------------------------------------------------------------------------------------------------------------------------------------------------------------------------------------------------------------------------------------------------------------------------------------------------------------------------------------------------------------------------------------------------------------------------------------------------------------------------------------------------------------------------------------------------------------------------------------------------------------------------------------------------------------------------------------------------------------------------------------------------------------------------------------------------------------------------------------------------------------------------------------------------------------------------------------------------------------------------------------------------------------------------------------------------------------------------------------------------------------------------------------------------------------------------------------------------------------------------------------------------------------------------------------------------------------------------------------------------------------------------------------------------------------------------------------------------------------------------------------------------------------------------------------------------------------------------------------------------------------------------------------------
			-----------------------------------------------------------------------------------------------------------------------------------------------------------------------------------------------------------------------------------------------------------------------------------------------------------------------------------------------------------------------------------------------------------------------------------CC-TTGGTAT-GGAAACTTACTAAGTGATCACTTTCAAATTCAGAGAAACCCTGGAATTAACAAAAAT-GGGCAATC-CTGAGCCAAATCCTGT-TTTCCGAAAACAAAC-----AAAGGTTCAGAAGGATAGGTGCAGAGACTC-AATGGAAGCTATTCTAAC-----AAATGGAGTTAAATGCGTTGGTAGAGGA------ATCTTTAT-----ATCGAAACTTCA--GAAAGAAAAAGAATGAAG-TGAAGGATAAACG-------------TATATACATACGTATTGAATACTAT------------AT------------------------CAA---ATGATTAATGATGACCCGAATCCG------TA-TTTTTTCT-ATAAAAAATA---------G-AA-------GAATTGGT---------------GTGAATCGATTCTACATT--------GAAGAAAGAATCGAATATTCATTGATC-AAATCATTCA--------CT-----CCATAGT----CTGATAGATC-----TTTTGAAGAACTGATTAATCGGACGAGAATAAAGATAGAGTCCCGTTCTACA-TGTCAATACCG---------------GCAACAATGAAATTTATAGTAAGAGGAAAATCCGT-CGACTTTAAAAATCGTGAGGGTTCAAGTCCCTCTATCCCCA--------------------AAAAGACTATTT--CACTCCCCAACTAT-TT-----AT-C---CGACCCC--CT--------TT-TCTTAGCGGTTCCAAATTCCT-TATC------TTTCT-CATTCACTCTATTCTTT-TAGAAATGGA--AGCGTAAATGGCT-T---------TCTCT-----TATCACAAGTTG----ATATATA-------------------TGATACACAT----A----------------------GAAATGAACATC-----TTTGAGCAAGGAATCCTT---------AGTTGAATGATTCCCTATCAATA----------------------------TCATTACTCAT----ACTGAAACTTACAAA------GTCATCTTT-----TT---GAAGATCGAAGAAAT--------TCCCCAGCTTTGATA----AAA-TTTTTTAATCTACTTT-TGTCCTT------------TT------------AATTGAC-----------ATAGA-----------------------------------------------------------------------------------CGAGTTCTCTACTACATGAGATAGCACATAAGATAAA--------GGAAAGAATCTTTCTTTCTCTCTTTTCTTC---------------------TTTCTATATTATA-------------------------TAGATATGTAT--------------------AACTTTTATCATCAATTTCC------------------TTTATT-----TCTTTATCA----------AAGTAAAGGA-----------------AGG
			GCTCAGAAGAGCCAAGAATATCAAGA-AAAATAAAGAAGACC-------------TCCTTTC----TTTGTCTTGATTTTGTTCGAAA-GGACCCTCTTATTCTCATGGCCTGGTCTGGTCAGTACCCAGCCGGGCCTCTTTTGT----------TCCAACGAATTTGAATTTGAAAAC-----A--------------------AAAATGCCTG-TTA-------TAGTTG--------------TAATATTTCATTT----TAATTG----------------AATATTC---------AAGCAACAAGAAAAAATTCCCATTTTT-TGTAAAATTTTTGTA-------------------------AAAGT--------AAAATA--------AAATATAA-------AAAATTCGATCAAAA-TCAAAGTCTCATTTCTCTTTCTTCTTTTTTATTTTATG---TTTA-CCACCTTG------CTGGACT------AAAAAAAAGAAGCTTTCGAGT----ATTCCACAATGCATTTTTAT------------------GTTATGATTTTAGTGGTTTTGACGACCCT-AT-CTTATCCTATCTTGATTACC-----------ACAA-TTCCCCTGTTCGACAAAATTC---------------------------------------------------------------------------------------------------------------------------------------------------------------------------------------------------------------------------------------------------------------------------------------------------------------------------------------------------------------------------------------------------------------------------------------------------------------------------------------------------------------------------------------------------------------------------------------------------------------------------------------------------------------------------------------------------------------------------------------------------------------------------------------------------------------------------------------------------------------------------------------------------------------------------------------------------------------------------------------------------------------------------------------------------------------------------------------------------------------------------------------------------------------------------------------------------------------------------------------------------------------------------------------------------------------------------------------------------------------------------------------------------
			------------------------------------------------------------------------------------------------------------------------------------------------------------------------------------------------------------------------------------------------------------------------------------------------------------------------------------------------------------------------------------------------------------------------------------------------------------------------------------------------------------------------------------------------------------------------------------------------------------------------------------------------------------------------------------------------------------------------------------------------------------------
		</sequence>
		<sequence>
			<taxon idref="Anthocercis_racemosa"/>
			--------------------------------------------------------------------------------------------------------------------------------------------------------------------------------------------------------------------------------------------------------------------------------------------------------------------------------------------------------------------------------------------------------------------------------------------------------------------------------------------------------------------------------------------------------------------------------------------------------------------------------------------------------------------------------------------------------------------------------------------------------------------------------------------------------------------------------------------------------------------------------------------------------------------------------------------------------------------------------------------------------------------------------------------------------------------------------------------------------------------------------------------------------------------------------------------------------------------------------------------------------------------------------------------------------------------------------------------------------------------------------------------------------------------------------------------------------------------------------------------------------------------------------------------------------------------------------------------------------------------------------------------------------------------------------------------------------------------------------------------------------------------------------------------------------------------------------------------------------------------------------------------------------------------------------------------------------------------------------------------------------------------------------------------------------------------------------
			--------------------------------------------------------------------------------------------------------------------------------------------------------------------------------------------------------------------------------------------------------------------------------------------------------------------------------------------------------------------------------------------------------------------------------------------------------------------------------------------------------------------------------------------------------------------------------------------------------------------------------------------------------------------------------------------------------------------------------------------------------------------------------------------------------------------------------------------------------------------------------------------------------------------------------------------------------------------------------------------------------------------------------------------------------------------------------------------------------------------------------------------------------------------------------------------------------------------------------------------------------------------------------------------------------------------------------------------------------------------------------------------------------------------------------------------------------------------------------------------------------------------------------------------------------------------------------------------------------------------------------------------------------------------------------------------------------------------------------------------------------------------------------------------------------------------------------------------------------------------------------------------------------------------------------------------------------------------------------------------------------------------------------------------------------------------------------
			-----------------------------------------------------------------------------------------------------------------------------------------------------------------------------------------------------------------------------------------------------------------------------------------------------------------------------------------------------------------------------------------------------------------------------------CC-TTGGTAT-GGAAACTTACTAAGTGATCACTTTCAAATTCAGAGAAACCCTGGAATTAACAAAAAT-GGGCAATC-CTGAGCCAAATCCTGT-TTTCCGAAAACAAAC-----AAAGGTTCAGAAGGATAGGTGCAGAGACTC-AATGGAAGCTATTCTAAC-----AAATGGAGTTAAATGCGTTGGTAGAGGA------ATCTTTAT-----ATCGAAACTTCA--GAAAGAAAAAGAATGAAG-TGAAGGATAAACG-------------TATATACATACGTATTGAATACTAT------------AT------------------------CAA---ATGATTAATGATGACCCGAATCCG------TA-TTTTTTCT-ATAAAAAATA---------G-AA-------GAATTGGT---------------GTGAATCGATTCTACATT--------GAAGAAAGAATCGAATATTCATTGATC-AAATCATTCA--------CC-----CCATAGT----CTGATAGATC-----TTTTGAAGAACTGATTAATCGGACGAGAATAAAGATAGAGTCCCGTTCTACA-TGTCAATACCG---------------GCAACAATGAAATTTATAGTAAGAGGAAAATCCGT-CGACTTTAAAAATCGTGAGGGTTCAAGTCCCTCTATCCCCA--------------------AAAAGACTATTT--AACTCCCCAACTAT-TT-----AT-C---CGACCCC--CT--------TT-TCTTAGCGGTTCCAAATTCCT-TATC------TTTCT-CATTCACTCTATTCTTT-TAGAAATGGA--AGCGTAAATGGCT-T---------TCTCT-----TATCACAAGTTG----ATATATA-------------------TGATACACAT----A----------------------GAAATGAACATC-----TTTGAGCAAGGAATCCTT---------AGTTGAATGATTCCCTATCAATA----------------------------TCATTACTTAT----ACTGAAACTTACAAA------GTCATCTTT-----TT---GAAGATCGAAGAAAT--------TCCCCGGCTTTGATA----AAA-TTTTTTAATCTACTTT-TGTCCTT------------TT------------AATTGAC-----------ATAGA-----------------------------------------------------------------------------------CGAGTTCTCTACTACATGAGATAGCACATAAGATAAA--------GGAAAGAATCTTTCTTTCTCTCTTTTCTTC---------------------TTTCTATATTATA-------------------------TAGATATGTAC--------------------AACTTTTATCATCAATTTCC------------------TTTATT-----TCTTTATCA----------AAGTAAAGGA-----------------AGG
			GCTCAGAAGAGCCAAGAATATCAAGA-AAAATAAAGAAGACC-------------TCTTTTC----TTTGTCTTGATTTTGTTCGAAA-GGACCCTCTTATTCTCATGGCCTGGTCTGGTCAGTACCCAGCCGGGCCTCTTTTGT----------TCCAATGAATTTGAATTTGAAAAC-----A--------------------AAAATGCCTG-TTA-------TAGTTG--------------TAATATTTCATTT----TAATTG----------------AATATTC---------AAGCAACAAGAAAAAATTCCCATTTTT-TGTA------------------------------------AAAGT--------AAAATA--------AAATATAT-------AAAATTCGATCAAAA-TCAAAGTCTCATTTCTCTTTCTTCTTTTTTATTTTATG---TTTA-CCACCTTG------CTGGACT------AAAAAAAAGAAGCTTTCGAGT----ATTCCACAATGCATTTTTAT------------------GTTATGATTTTAGTGGTTTTGACGACCCT-AT-CTTATCCTATCTTGATTACC-----------ACAA-TTCCCCTGTTCGACAAAATTC---------------------------------------------------------------------------------------------------------------------------------------------------------------------------------------------------------------------------------------------------------------------------------------------------------------------------------------------------------------------------------------------------------------------------------------------------------------------------------------------------------------------------------------------------------------------------------------------------------------------------------------------------------------------------------------------------------------------------------------------------------------------------------------------------------------------------------------------------------------------------------------------------------------------------------------------------------------------------------------------------------------------------------------------------------------------------------------------------------------------------------------------------------------------------------------------------------------------------------------------------------------------------------------------------------------------------------------------------------------------------------------------------
			------------------------------------------------------------------------------------------------------------------------------------------------------------------------------------------------------------------------------------------------------------------------------------------------------------------------------------------------------------------------------------------------------------------------------------------------------------------------------------------------------------------------------------------------------------------------------------------------------------------------------------------------------------------------------------------------------------------------------------------------------------------
		</sequence>
		<sequence>
			<taxon idref="Anthocercis_sylvicola"/>
			---------------------------------------------------------------------------------------------------------------------------------------------------------------------------------------------------------------------------------------------------------------------------------------------------------------------------------------------------------------------------------------------------------------------------------------------------------------------------------------------------------------------------------------------------------------------------------------------------------TAGGTCGATTTTGTTGGAAAAT------------CCAGGTTATGACA------ATAAATTTAGTTTCCTAATTGTGAAACGTTTAATTACTAGAATGTATCAACAGAATCATTTTCTTAT------------TTCTACTAATGATTCTAACAAAAATT------CATTTTTGGGGTGCAACAAGAGTTTGTATTCTCAAATGATATCAGAGGGATTTGCATTTATTGCGGAAATTCCTTTTTCTCTACGATTAATATCTTCTTTATCTTCT------TTCGAAGGAAAAAATA---------------------------TTTTTAAATCTCATAATTTACGATCAATTCATTCAACATTTCCTTTTTTAGAGGACAATTTTTCACATCTAAATTATGTATTAGATATACTAATACCCTACCCCGTTCATCTGGAAATCTTGGTTCAAACTCTTCGCTATTGGGTAAAAGATGCCTCTTCTTTACATTTATTACGATTCTTTCTCCACGAATATTGGAATTTGAATAGTCTTATTACTTCAAAGAAGCCCGGTTACTCCTTTTCAAAAAAAAATCAAAGATTCTTCTTCTTCTTATATAATTCTTATGGATATGAATGCGAATCCACTTTCGTCTTTCTACGGAACCAATCTTCTCATTTACGATCAACATCTTTTGGAGCCCTTCTTGAACGAATATATTTCTATGGAAAAATAGAACGTCTTGTAGAAGTCTTTGCTAAGGATTTTCAGGTTACCCTATGGTTATTCAAGGAC------CCTTTCATGCATTATGTTAGGTATCAAGGAAAATCAATTATGGCTTCAAAAGGGACGTTTCTTTTGATGAATAAATGGAAATTTTACCTTGTCAATTTTTGGCAATGTCATTTTTCTCTGTGCTTTCACACAGGAAGGATCCATATAAACCAATTATCCAACCATTCCCG------TGACTTTATGGGCTATCTTTCAAGTGTGCGACTAAATCCTTCAATGGTACGTAGTCAAATGTTA-GAAAACTATGTTAATAGGAGCAGGACTTATTCTTTTTCCAACGGCAACAAAAAGTTTTCGCCGTATGTGGGCTTTTCAGAGTGTTTTATTGTTAAGCATAGTCATGATTTTTTCAATTTACCTGTCTATTCAGCAAATAAATAGCAGTTCTTTTTATCAATATGTATGGTCTTGGATCATCAATAATGATTTTTCTTTAGACTTCGGATACTTGATCGACCCACTTACTTCTATTATGTCAATATTAATAACTACTGTTGGAATTATGGTTCTTATTTATAGTGATAATTATATGGCTCATGATCAAGGCTATTTGAGATTTTTTGCTTATATGAGTTTTTTCAGTACTTCCATG-TTGGGATTAGTTACTAGTTCAAA-TTTGATACAAATT
			TATATTTTTTGGGAATTGGTTGGGC-TGTGTTCCTATCTATTAATAGGATTTTGGTTTACACGACCTGTTGCGGCAAATGCTTGTCAAAAAGCGTTTGTAACTAATCGTGTAGGGGATTTTGGTTTATTATTAGGAATTTTAGGTTTTTATTGGATAACAGGGAGTTTCGAATTTAGGGATTTATTCGAAATATTCAATAACTTGATTTATAATAATGATAATGAGGTCAATTTGTTATTTGTTACTTTATGTGCTGTTCTCTTATTTGCCGGTGCAGTTGCTAAATCCGCCCAATTCCCCCTTCATGTATGGTTACCTGATGCCATGGAGGGACCTACTCCCATTTCGGCTCTTATACATGCTGCTACTATGGTAGCGGCGGGAATTTTTCTTGTAGCTCGACTTCTTCCTCTTTTCAGAGTTATACCTTACATAATGTATTTGATCTCGGTTATAGGAATAATAACAGTATTATTAGGG-GCTACTTTAGCTATTGCTCAAAAAGACATTAAGAGAGGTTTAGCCTATTCCACAATGTCTCAATTGGGTTATATGATGTTAGCTCTAGGTATGGGGTCTTATCGAAGCGCTTTATTTCATTTGATTACTCATGCTTATTCCAAAGCATTATTATTTTTAGGATCCGGATCTATTATTCATTCAATGGAAACTATTGTTGGATATTCTCCAGCTAAAAGCCAGAATATGGGTCTTATGGGAGGTTTAAG-AAAACATGTACCAATTACCAAAATCACATTTTTATTAGGTACACTTTCTCTTTGTGGTATTCCACCTCTTGCTTGTTTTTGGTCCAAAGATGAAATTTTTAATGATAGTTGGTTGTATTCGCCAATTTTCGCAATAATAGCTTGGGCCACGGCGGGATTAACCGCATTTTATATGTTTCGGATCTATTTACTTACTTTTGAAGGGCATTTAAACGTTCATTTTCAAAATTATGGTGGGAAACAAAAAACCCCCTTCTATTCAATATCTTTATGGGGTAAAAACGGAGTTAAGAAAAACTCTTGTTTATTAA------------------------CAATGAATA---------------------ATAATGAAAGTACTTATTTTTTTTCAA---------------------AAA-CAAAATATCCAATTGATA------AAAATGGAAGAAAGATGACACGACCTTT------TATGACTATTGCTCATTTTGAGCATAAGGCGGTTTATTCCTATCCTTATGAATCGGACAATACTATGCTATTCCCAATATTTGTATTAGGACTCTTTACTTTGTTTGTTGGATCTCTAGGAATTCCTTTCAACCAAGGGGGA--GGG----AATTTGGATATATTATCGAAATGGTTAGCTCCTTCTATAAAGCTTTTGCATCAAAAGTCGAATAATTCGATGGATTGGAATGAAT------TTTTAAAGGATGCAGTTCTTTCAGTCAGTATAGCTTATTTCGGAATATTTATAGCATCCTTTTTATATAAACCCATTTATTCTTCTTTAAAAAATTTTGAGTTAATTAACTC---------TTTTTTTAAAAAAGGTCCTAAGAGAATTATGTGGGACAAAATTATAAATGGCATATATGATTGGTCATATAATCGTGCTTACATAGATGCTTTTTATACAAGATTTTTAGTTGGTCGGATAAGAGGATTAGCTGAATTTACTAATTTTTTTG---------------------------------------------------------------------------------------------------------------------------------------------------------------------------------------------------------------------------------------------------------------------------------------
			-----------------------------------------------------------------------------------------------------------------------------------------------------------------------------------------------------------------------------------------------------------------------------------------------------------------------------------------------------------------------------------------------------------------------------------CC-TTGGTAT-GGAAACTTACTAAGTGATCACTTTCAAATTCAGAGAAACCCTGGAATTAACAAAAAT-GGGCAATC-CTGAGCCAAATCCTGT-TTTCCGAAAACAAAC-----AAAGGTTCAGAAGGATAGGTGCAGAGACTC-AATGGAAGCTATTCTAAC-----AAATGGAGTTAAATGCGTTGGTAGAGGA------ATCTTTAT-----ATCGAAACTTCA--GAAAGAAAAAGAATGAAG-TGAAGGATAAACG-------------TATATACATACGTATTGAATACTAT------------AT------------------------CAA---ATGATTAATGATGACCCGAATCCG------TA-TTTTTTCT-AT----------------------------AAAATGGT---------------GTGAATCGATTCTACATT--------GAAGAAAGAATCGAATATTCATTGATC-AAATCATTCA--------CT-----CCATAGT----CTGATAGATC-----TTTTGAAGAACTGATTAATCGGACGAGAATAAAGATAGAGTCCCGTTCTACA-TGTCAATACCG---------------GCAACAATGAAATTTATAGTAAGAGGAAAATCCGT-CGACTTTAAAAATCGTGAGGGTTCAAGTCCCTCTATCCCCA--------------------AAAATACTATTT--CACTCCCCAACTAT-TT-----AT-C---CGACCCC--CT--------TT-TCTTAGCGGTTCCAAATTCCT-TATC------TTTCT-CATTCACTCTATTCATT-TAGAAATGGA--AGCATAAATGGCT-T---------TCTCT-----TATCACAAGTTG----ATATATA-------------------TGATACACAT----A----------------------GAAATGAACATC-----TTTGAGCAAGGAATCCTT---------AGTTGAATGATTCCCTATCAATA----------------------------TCATTACTCAT----ACTGAAACTTACAAA------GTCATCTTT-----TT---GAAGATCGAAGAAAT--------TCCCCGGCTTTGATA----AAA-TTTTTTAATCTACTTT-TGTCCTT------------TT------------AATTGAC-----------ATAGA-----------------------------------------------------------------------------------CCAGTTCTCTACTACATGAGATAGCACATAAGATAAA--------GGAAAGAATCTTTCTTTCTCTCTTTTCTTC---------------------TTTCTATATTATA-------------------------TAGATATGTAC--------------------AACTTTTATCATCAATTTCC------------------TTTATT-----TCTTTATCA----------AAGTAAAGGA-----------------AGG
			GCTCAGAAGAGCCAAGAATATCAAGA-AAAATAAAGAAGACC-------------TCTTTTC----TTTGTCTTGATTTTGTTCGAAA-GGACCCTCTTATTCTCATGGCCTGGTCTGGTCAGTACCCAGCCGGGCCTCTTTTGT----------TCCAACAAATTTGAATTTGAAAAC-----A--------------------AAAATGCCTG-TTA-------TAGTTG--------------TAATATTTCATTT----TAATTG---------AATAGTTAATATTC---------AAGCAACAAGAAAAAATTCCCATTTTT-TTTTTTATTTTTGTA-------------------------AAAGT--------AAAATA--------AAATATAT-------AAAATTCGATCAAAA-TCAAAGTCTCATTTCTCTTTCTGCTTTTTTATTTTATG---TTTA-CCACCTTG------CTGGACT-------AAAAAAAGAAGCTTTCGAGT----ATTCCACAATGCATTTTTAT------------------CTTATGATTTTTGTGGTTTTGACGACCCT-AT-CTTATCCTATCTTGATTACC-----------ACAA-TTCCCCTGTTCGACAAAATTC---------------------------------------------------------------------------------------------------------------------------------------------------------------------------------------------------------------------------------------------------------------------------------------------------------------------------------------------------------------------------------------------------------------------------------------------------------------------------------------------------------------------------------------------------------------------------------------------------------------------------------------------------------------------------------------------------------------------------------------------------------------------------------------------------------------------------------------------------------------------------------------------------------------------------------------------------------------------------------------------------------------------------------------------------------------------------------------------------------------------------------------------------------------------------------------------------------------------------------------------------------------------------------------------------------------------------------------------------------------------------------------------------
			------------------------------------------------------------------------------------------------------------------------------------------------------------------------------------------------------------------------------------------------------------------------------------------------------------------------------------------------------------------------------------------------------------------------------------------------------------------------------------------------------------------------------------------------------------------------------------------------------------------------------------------------------------------------------------------------------------------------------------------------------------------
		</sequence>
		<sequence>
			<taxon idref="Anthocercis_viscosa"/>
			---------------------------------------------------------------------------------------------------------------------------------------------------------------------------------------------------------------------------------------------------------------------------------------------------------------------------------------------------------------------------------------------------------------------------------------------------------------------------------------------------------------------------------------------------------------------------------------------------------TAGGTCGATTTTGTTGGAAAAT------------CCAGGTTATGACA------ATAAATTTAGTTTCCTAATTGTGAAACGTTTAATTACTAGAATGTATCAACAGAATCATTTTCTTAT------------TTCTACTAATGATTCTAACAAAAATT------CATTTTTGGGGTGCAACAAGAGTTTGTATTCTCAAATGATATCAGAGGGATTTGCATTTATTGCGGAAATTCCGTTTTCTCTACGATTAATGTCTTCTTTATCTTCT------TTCGAAGGCAAAAATA---------------------------TTTTTAAATCTCATAATTTACGATCAATTCATTCAACATTTCCTTTTTTAGAGGACAATTTTTCACATCTAAATTATGTATTAGATATACTAATACCCTACCCCGTTCATCTGGAAATCTTGGTTCAAACTCTTCGCTATTGGGTAAAAGATGCCTCTTCTTTACATTTATTACGATTCTTTCTCCACGAATATTGGAATTTGAATAGTCTTATTACTTCAAAGAAGCCCGGTTACTCCTTTTCAAAAAAAAATCAAAGATTCTTCTTCTTCCTATATAATTCTTATGGATATGAATGCGAATCCACTTTCGTCTTTCTACGGAACCAATCTTCTCATTTACGATCAACATCTTTTGGAGCCCTTCTTGAACGAATATATTTCTATGGAAAAATAGAACGTCTTGTAGAAGTCTTTGCTAAGGATTTTCAGGTTACCCTATGGTTATTCAAGGAC------CCTTTCATGCATTATGTTAGGTATCAAGGAAAATCAATTATGGCTTCAAAAGGGACGTTTCTTTTGATGAATAAATGGAAATTTTACCTTGTCAATTTTTGGCAATGTCATTTTTCTCTGTGCTTTCACACAGGAAGGATCCATATAAACCAATTATCCAACCATTCCCG------TGACTTTATGGGCTATCTTTCAAGTGTGCGACTAAATCCTTCAATGGTACGTAGTCAAATGTTA-GAAAACTATGTTAATAGGAGCAGGACTTATTCTTTTTCCAACGGCAACAAAAAGTTTTCGCCGTATGTGGGCTTTTCAGAGTGTTTTATTGTTAAGCATAGTCATGATTTTTTCAATCTACCTGTCTATTCAGCAAATAAATAGCAGTTCTTTTTATCAATATGTATGGTCTTGGATCATCAATAATGATTTTTCTTTAGACTTCGGATACTTGATCGACCCACTTACTTCTATTATGTCAATATTAATAACTACTGTTGGAATTATGGTTCTTATTTATAGTGATAATTATATGGCTCATGATCAAGGCTATTTGAGATTTTTTGCTTATATGAGTTTTTTCAGTACTTCCATG-TTGGGATTAGTTACTAGTTCAAA-TTTGATACAAATT
			TATATTTTTTGGGAATTGGTTGGGC-TGTGTTCCTATCTATTAATAGGATTTTGGTTTACACGACCTGTTGCGGCAAATGCTTGTCAAAAAGCGTTTGTAACTAATCGTGTAGGGGATTTTGGTTTATTATTAGGAATTTTAGGTTTTTATTGGATAACAGGGAGTTTCGAATTTAGGGATTTATTCGAAATATTCAATAACTTAATTTATAATAATGATAATGAGGTCAATTTGTTATTTGTTACTTTATGTGCTGTTCTCTTATTTGCCGGTGCAGTTGCTAAATCCGCCCAATTCCCCCTTCATGTATGGTTACCTGATGCCATGGAGGGACCTACTCCCATTTCGGCTCTTATACATGCTGCTACTATGGTAGCGGCGGGAATTTTTCTTGTAGCTCGGCTTCTTCCTCTTTTCAAAGTTATACCTTACATAATGTATTTGATCTCGGTTATAGGAATAATAACAGTATTATTAGGG-GCTACTTTAGCTATTGCTCAAAAAGACATTAAGAGAGGTTTAGCCTATTCCACAATGTCTCAATTGGGTTATATGATGTTAGCTCTAGGTATGGGGTCTTATCGAAGCGCTTTATTTCATTTGATTACTCATGCTTATTCCAAAGCATTATTATTTTTAGGATCCGGATCTATTATTCATTCAATGGAAACTATTGTTGGATATTCTCCAGCTAAAAGCCAGWATATGGGTCTTATGGGAGGTTTAAG-AAMACATGTACCAATTACCAAAATCACATTTTTATTAGGTACACTTTCTCTTTGTGGTATTCCACCTCTTGCTTGTTTTTGGTCCAAAGATGAAATTATTAATGATAGTTGGTTGTATTCGCCAATTTTCGCAATAATAGCTTGGGCCACGGCGGGATTAACCGCATTTTATATGTTTAGGATCTATTTACTTACTTTTGAAGGGCATTTAAACGTTCATTTTCAAAATTATGGTGGGAAACAAAAAACCCCCCTCTATTCAATATCTTTATGGGGTAAAAACGGAGTTAAGAAAAACTCTTGTTTATTAA------------------------CAATGAATA---------------------ATAATGAAAGTACTTATTTTTTTTCAA---------------------AAA-CAAAATATCCAATTGATA------AAAATGGAAGAAAGATGACACGACCTTT------TATGACTATTGCTCATTTTGAACATAAGGCGGTTTATTCCTATCCTTATGAATCGGACAATACTATGCTATTCCCAATATTTGTATTAGGACTCTTTACTTTGTTTGTTGGATCTCTAGGAATTCCTTTCAACCAAGAGGGA--GGG----AATTTGGATATATTATCGAAATGGTTAGCTCCTTCTATAAAGCTTTTGCATCAAAAGTCGAATAATTCGATGGATTGGAATGAAT------TTTTAAAGGATGCAGTTCTTTCAGTCAGTATAGCTTATTTCGGAATATTTATAGCATCCTTTTTATATAAACCCATTTATTCTTCTTTAAAAAATTTTGRGTTAATTAATTC---------TTTTTTTAAAAAAGGCCCTAAGAGAATTATGTGGGACAAAATTATAAATGGCATATATAATTGGTCATATAATCGTGCTTACATAGATGCTTTTTATACAAGATTTTTAGTTGGTCGGATAAGAGGATTAGCTGAATTTACTCATTTTTTTG---------------------------------------------------------------------------------------------------------------------------------------------------------------------------------------------------------------------------------------------------------------------------------------
			-----------------------------------------------------------------------------------------------------------------------------------------------------------------------------------------------------------------------------------------------------------------------------------------------------------------------------------------------------------------------------------------------------------------------------------CC-TTGGTAT-GGAAACTTACTAAGTGATCACTTTCAAATTCAGAGAAACCCTGGAATTAACAAAAAT-GGGCAATC-CTGAGCCAAATCCTGT-TTTCCGAAAACAAAC-----AAAGGTTCAGAAGGATAGGTGCAGAGACTC-AATGGAAGCTATTCTAAC-----AAATGGAGTTAAATGCGTTGGTAGAGGA------ATCTTTAT-----ATCGAAACTTCA--GAAAGAAAAAGAATGAAG-TGAAGGATAAACG-------------TATATACATACGTATTGAATACTAT------------AT------------------------CAA---ATGATTAATGATGACCCGAATCCG------TA-TTTTTTCT-ATAAAAAATC---------A-AA-------GAATTGGT---------------GTGAATCGATTCTACATT--------GAAGAAAGAATCGAATATTCATTGATC-AAATCATTCA--------CT-----CCATAGT----CTGATAGATC-----TTTTGAAGAACTGATTAATCGGACGAGAATAAAGATAGAGTCCCGTTCTACA-TGTCAATACCG---------------GCAACAATGAAATTTATAGTAAGAGGAAAATCCGT-CGACTTTAAAAATCGTGAGGGTTCAAGTCCCTCTATCCCCA--------------------AAAATACTATTT--CACTCCCCAACTAT-TT-----AT-C---CGACCCC--CT--------TT-TCTTAGCGGTTCCAAATTCCT-TATC------TTTCT-CATTCACTCTATTCTTT-TAGAAATGGA--AGCGTAAATGGCT-T---------TCTCT-----TATCACAAGTTG----ATATATA-------------------TGATACACAT----A----------------------GAAATGAACATC-----TTTGAGCAAGGAATCCTT---------AGTTGAATGATTCCCTATCAATA----------------------------TCATTACTCAT----ACTGAAACTTACAAA------GTCATCTTT-----TT---GAAGATCGAAGAAAT--------TCCCCGGCTTTGATA----AAA-TTTTTTAATCTACTTT-TGTCCTT------------TT------------AATTGAC-----------ATAGA-----------------------------------------------------------------------------------CCAGTTCTCTACTACATGAGATAGCACATAAGATAAA--------GGAAAGAATCTTTCTTTCTCTCTTTTCTTC---------------------TTTCTATATTATA-------------------------TAGATATGTAC--------------------AACTTTTATCATCAATTTCC------------------TTTATT-----TCTTTATCA----------AAGTAAAGGA-----------------AGG
			GCTCAGAAGAGCCAAGAATATCAAGA-AAAATAAAGAAGACC-------------TCTTTTC----TTTGTCTTGATTTTGTTCGAAA-GGACCCTCTTATTCTCATGGCCTGGTCTGGTCAGTACCCAGCCGGGCCTCTTTTGT----------TCCAACAAATTTGAATTTGAAAAC-----A--------------------AAAATGCCTG-TTA-------TAGTTG--------------TAATATTTCATTT----TAATTG---------AATAGTTAATATTC---------AAGCAACAAGAAAAAATTCCCATTTTTGTTTTTAATTTTTGTA-------------------------AAAGT--------AAAATA--------AAATATAT-------AAAATTCGATCAAAA-TCAAAGTCTCATTTCTCTTTCTGCTTTTTTATTTTATG---TTTA-CCACCTTG------CTGGACT-------AAAAAAAGAAGCTTTCGAGT----ATTCCACAATGCATTTTTAT------------------GTTATGATTTTTGTGGTTTTGACGACCCT-AT-CTTATCCTATCTTGATTACC-----------ACAA-TTCCCCTGTTCGACAAAATTC---------------------------------------------------------------------------------------------------------------------------------------------------------------------------------------------------------------------------------------------------------------------------------------------------------------------------------------------------------------------------------------------------------------------------------------------------------------------------------------------------------------------------------------------------------------------------------------------------------------------------------------------------------------------------------------------------------------------------------------------------------------------------------------------------------------------------------------------------------------------------------------------------------------------------------------------------------------------------------------------------------------------------------------------------------------------------------------------------------------------------------------------------------------------------------------------------------------------------------------------------------------------------------------------------------------------------------------------------------------------------------------------------
			------------------------------------------------------------------------------------------------------------------------------------------------------------------------------------------------------------------------------------------------------------------------------------------------------------------------------------------------------------------------------------------------------------------------------------------------------------------------------------------------------------------------------------------------------------------------------------------------------------------------------------------------------------------------------------------------------------------------------------------------------------------
		</sequence>
		<sequence>
			<taxon idref="Anthotroche_blackii"/>
			---------------------------------------------------------------------------------------------------------------------------------------------------------------------------------------------------------------------------------------------------------------------------------------------------------------------------------------------------------------------------------------------------------------------------------------------------------------------------------------------------------------------------------------------------------------------------------------------------------TAGGTCGATTTTGTTGGAAAAT------------CCAGGTTATAACA------ATAAATTTAGTTTCCTAATTGTGAAACGTTTAATTACTAGAATGTATCAACAGAATCATTTTCTTAT------------TTCTACTAATGATTCTAACAAAAATT------TCTTTTTGGGGTGCAACAAGAGTTTGTATTCTCAAATGATATCTGAGGAATTTGCATTTATTGTGGAAATTCCGTTTTCTCTACGATTAATACCTTCTTTATCTTCT------TTCGAAGGCAAAAAGA---------------------------TTTTTAAATCTCATAATTTACGATCAATTCATTCAACATTTCCTTTTTTAGAGGATAATTTTTCACATCTAAATTATGTATTAGATATACTAATACCCTACCCCGTTCATCTGGAAATCTTAGTTCAAACTCTTCGCTATTGGGTAAAAGATGCCTCTTCTTTACATTTATTACGATTCTTTCTCCACGAATATTGGAATTTGAATAGTCTTATTACTTCAAAGAAGCCCGGTTATTCCTTTTCAAAAAAAAATCAAAGATTCTTCTTCTTCTTATATAATTCTTATGTATATGAATGCGAATCCACTTTCGTCTTTCTACGGAACCAATCTTCTCATTTACGATCAACATCTTTTGGAGCCCTTCTTGAACGAATATATTTCTATGGAAAAATAGAACGTCTTGTAGAAGTCTTTGCTAAGGATTTTCAGGTTACCCTATGGTTATTCAAGGAT------CCTTTCATGCATTATGTTAGGTATCAAGGAAAATCAATTCTGGCTTCAAAAGGGACGTTTCTTTTGATGAATAAATGGAAATTTTACCTTGTCAATTTTTGGCAATGTCATTTTTCTCTGTGCTTTCGCACAGGAAGGATCCATATAAACCAATTATCCAACCATTCCCG------TGACTTTATGGGCTATCTTTCAAGTGTGCGACTAAATCCTTCAATGGTACGTAGTCAAATGTTA-GAAAACTATGTTAATAGGAGCGGGACTTATCCTTTTTCCAACGGCAACAAAAAGGTTTCGCCGTATGTGGGCTTTTCAGAGTGTTTTATTGTTAAGCATAGTCATGCTTTTTTCAATCTACCTGTCTATTCAGCAAATAAATAGCAGTTCTTTTTATCAATATGTATGGTCTTGGATCATCAATAATAATTTTTCTTTAGACTTCGGATACTTGATCGACCCACTTACTTCTATTATGTCAATATTAATCACTACTGTTGGAATTATGGTTCTTATTTATAGTGATAATTATATGGCTCATGATCAAGGCTATTTGAGATTTTTTGCTTGTATGAGTTTTTTCAGTACTTCCATG-TTGGGATTAGTTACTAGTTCGAA-TTTGATACAAATT
			TATATTTTTTGGGAATTGGTTGGGC-TGTGTTCCTATCTATTAATAGGATTTTGGTTTACACGACCTGTTGCGGCAAATGCTTGTCAAAAAGCGTTTGTAACTAATCGTGTAGGGGATTTTGGTTTATTATTAGGAATTTTAGGTTTTTATTGGATAACAGGGAGTTTCGAATTTAGGGATTTATTCGAAATATTCAATAACTTGATTT------ATAATAATGAGGTCAATTTTTTATTTGTTACTTTATGTGCTGTTCTTTTATTTGCCGGTGCAGTTGCTAAATCCGCCCAATTCCCCCTTCATGTATGGTTACCTGATGCCATGGAGGGGCCTACTCCCATTTCGGCTCTTATACATGCTGCTACTATGGTAGCGGCGGGAATTTTTCTTGTAGCTCGGCTTCTTCCTCTTTTCAGAGTTATACCTTACATAATGTATTTGATCTCGGTTATAGGAATAATAACAGTATTCTTAGGA-GCTACTTTAGCTCTTGCTCAAAAAGACATTAAGAGGGTTTTAGCTTATTCGACAATGTCTCAATTGGGTTATATGATGTTAGCTCTAGGTATGGGGTCTTATCGAAGCGCTTTATTTCATTTGATTACTCATGCTTATTCCAAAGCATTATTATTTTTAGGATCCGGATCTATTATTCATTCAATGGAAACTATTGTTGGATATTCTCCAGCTAAAAGCCAGAATATGGGTCTTATGGGAGGTTTAAG-AAAACATGTACCAATTACCAAAATCACATTTTTATTAGGTACACTTTCTCTTTGTGGTATTCCACCTCTTGCTTGTTTTTGGTCCAAAGATGAAATTCTTAATGATAGTTGGTTGTATTCGCCAATTTTGGCAATAATAGCTTGGGCCACGGCGGGATTAACCGCATTTTATATGTTTCGGATCTATTTACTTACTTTTGAAGGGCATTTAAACGTTCATTTTCAAAATTATGCTGGGAAACAAAAAACCCCCTTCTATTCAATATCTCTATGGGGTAAAAACGGAGTTAAGAAAAACTCTTGTTTATTAA------------------------CAATGAATA---------------------ATAATGAAAGTACTTATTTTTTTTCAA---------------------AAA-CAAAATACCCAATTGATA------AAAATGAAAGAAAGATGACACGACCTTT------TATGACTATTGCTCATTTTGAGCATAAAGCGGTTTATTCCTATCCTTATGAATCGGACAATACTATGCTATTCCCAATATTTGTATTAGGACTCTTTACTTTGTTTGTTGGATCTCTAGGAATTCCTTTCAACCAAGAGGGA--GGG----AATTTGGATATATTATCGAAATGGTTAGCTCCATCTATAAAGCTTTTGCATCAAAAGTCGAATAATTCGATGGATTGGAATGAAT------TTTTAAAGGATGCAGTTCTTTCAGTCAGTATAGCTTATTTCGGAATATTTATAGCATCCTTTTTATATAAACCCATTTATTCTTCTTTAAAAAATTTTGAGTTAATTAATTC---------TTTTGTTAAAAAAGGTCCTAAGAGAATTTTGTGGGACAAAATTCTAAATGGCATATATGATTGGTCATATAATCGTGCTTACATAGATGCTTTTTATACAAGATTTTTAGTTGGTGGGATAAGAGGATTAGCTGAATTTACTCATTTTTTTG---------------------------------------------------------------------------------------------------------------------------------------------------------------------------------------------------------------------------------------------------------------------------------------
			-----------------------------------------------------------------------------------------------------------------------------------------------------------------------------------------------------------------------------------------------------------------------------------------------------------------------------------------------------------------------------------------------------------------------------------CC-TTGGTAT-GGAAACTTACTAAGTGATCACTTTCAAATTCAGAGAAACCCTGGAATTAACAAAAAT-GGGCAATC-CTGAGCCAAATCCTGT-TTTCCGAAAACAAAC-----AAAGGTTCAGAAGGATAGGTGCAGAGACTC-AATGGAAGCTATTCTAAC-----AAATGGAGTTAAATGCGTTGGTAGAGGA------ATCTTTAT-----ATCGAAACTTCA--GAAAGAAAAAGAATGAAG-TGAAGGATAAACG-------------TATATACATACGTATTGAATACTAT------------AT------------------------CAA---ATGATTAATGATGACCCGAATCCG------TA-TTTTTTCT-ATAAAAAATC---------G-AA-------GAATTGGT---------------GTGAATCGATTCTACATT--------GAAGAAAGAATCGAATATTCATTGATC-AAATCATTCA--------CT-----CCATAGT----CTGATAGATC-----TTTTGAAGAACTGATTAATCGGACGAGAATAAAGATAGAGTCCCGTTCTACA-TGTCAATACCG---------------GCAACAATGAAATTTATAGTAAGAGGAAAATCCGT-CGACTTTAAAAATCGTGAGGGTTCAAGTCCCTCTATCCCCA--------------------AAAAGACTATTT--CACTCCCCAACTAT-TT-----AT-C---CGACCCC--CT--------TT-TCTTAGCGGTTCCAAATTCCT-TATC------TTTCT-CATTCACTCTATTCTTT-TAGAAATGAA--GGCGTAAACGGCT-T---------TCTCT-----TATCACAAGTTG----ATATATA-------------------TGATACACAT----A----------------------GAAATGAACATC-----TTTGAGCAAGGAATCCTT---------AGTTGAATGATTCCCTATCAATA----------------------------TCATTACTCAT----ACTGAAACTTACAAA------GTCATCTTT-----TT---GAAGATCGAAGAAAT--------TCCCCGGCTTTGATA----AAA-TTTTTTAATCTACCCT-TGTCCTT------------TT------------AATTGAC-----------ATAGA-----------------------------------------------------------------------------------CCAGTTCTCTACTACATGAGATAGCACATAAGATAAA--------GGAAAGAATCTTTCTTTCTCTCTTTTCTTC---------------------TTTCTATATTATA-------------------------TAGATATGTAC--------------------AACTTTTATCATCAATTTCC------------------TTTAGT-----TCTTTATCA----------AAGTAAAGGA-----------------AGG
			GCTCAGAAGAGCCAAGAATATCAAGA-AAAATAAAGAAGACC-------------TCTTTTC----TTTGTCTTGATTTTGTTCGAAA-GGACCCTCTTATTCTCATGGCCTGGTCTGGTCAGTACCCAGCCGGGCCTCTTTTGT----------TCCAACGAATTGGAATTTGAAAAC-----A--------------------AAAATGCCTG-TTA-------TAGTTG--------------TAATATTTCATTT----TAATTG----------------AATATTC---------AAGCAACAAGAAAAAATTCCTATTTTT-TGTAAAATTTTTGTA-------------------------AAAGT--------AAAATA--------AAATATAT-------AAAATTCGATCAAAA-TCAAAGTCTCATTTCTCTTTCTTCTTTTTTATTTTATG---TTTA-CCACCTTG------CTGGACT---------AAAAAAAAGCTTTCGAGT----ATTCCACAATGCATTTTTAT------------------GTTATGATTTTAGTGGTTTTGACGACCCT-AT-CTTATCCTATCTTGATTACC-----------ACAA-TTCCCCTGTTCGACAAAATTC---------------------------------------------------------------------------------------------------------------------------------------------------------------------------------------------------------------------------------------------------------------------------------------------------------------------------------------------------------------------------------------------------------------------------------------------------------------------------------------------------------------------------------------------------------------------------------------------------------------------------------------------------------------------------------------------------------------------------------------------------------------------------------------------------------------------------------------------------------------------------------------------------------------------------------------------------------------------------------------------------------------------------------------------------------------------------------------------------------------------------------------------------------------------------------------------------------------------------------------------------------------------------------------------------------------------------------------------------------------------------------------------------
			------------------------------------------------------------------------------------------------------------------------------------------------------------------------------------------------------------------------------------------------------------------------------------------------------------------------------------------------------------------------------------------------------------------------------------------------------------------------------------------------------------------------------------------------------------------------------------------------------------------------------------------------------------------------------------------------------------------------------------------------------------------
		</sequence>
		<sequence>
			<taxon idref="Anthotroche_myoporoides"/>
			---------------------------------------------------------------------------------------------------------------------------------------------------------------------------------------------------------------------------------------------------------------------------------------------------------------------------------------------------------------------------------------------------------------------------------------------------------------------------------------------------------------------------------------------------------------------------------------------------------TAGGTCGATTTTGTTGGAAAAT------------CCAGGTTATAACA------ATAAATTTAGTTTCCTAATTGTGAAACGTTTAATTACTAGAATGTATCAACAGAATCATTTTCTTAT------------TTCTACTAATGATTCTAACAAAAATT------TCTTTTTGGGGTGCAACAAGAGTTTGTATTCTCAAATGATATCTGAGGAATTTGCATTTATTGTGGAAATTCCGTTTTCTCTACGATTAATACCTTCTTTATCTTCT------TTCGAAGGCAAAAAGA---------------------------TTTTTAAATCTCATAATTTACGATCAATTCATTCAACATTTCCTTTTTTAGAGGATAATTTTTCACATCTAAATTATGTATTAGATATACTAATACCCTACCCCGTTCATCTGGAAATCTTAGTTCAAACTCTTCGCTATTGGGTAAAAGATGCCTCTTCTTTACATTTATTACGATTCTTTCTCCACGAATATTGGAATTTGAATAGTCTTATTACTTCAAAGAAGCCCGGTTATTCCTTTTCAAAAAAAAATCAAAGATTCTTCTTCTTCTTATATAATTCTTATGTATATGAATGCGAATCCACTTTCGTCTTTCTACGGAACCAATCTTCTCATTTACGATCAACATCTTTTGGAGCCCTTCTTGAACGAATATATTTCTATGGAAAAATAGAACGTCTTGTAGAAGTCTTTGCTAAGGATTTTCAGGTTACCCTATGGTTATTCAAGGAC------CCTTTCATGCATTATGTTAGGTATCAAGGAAAATCAATTCTGGCTTCAAAAGGGACGTTTCTTTTGATGAATAAATGGAAATTTTACCTTGTCAATTTTTGGCAATGTCATTTTTCTCTGTGCTTTCGCACAGGAAGGATCCATATAAACCAATTATCCAACCATTCCCG------TGACTTTATGGGCTATCTTTCAAGTGTGCGACTAAATCCTTCAATGGTACGTAGTCAAATGTTA-GAAAACTATGTTAATAGGAGCGGGACTTATCCTTTTTCCAACGGCAACAAAAAGGTTTCGCCGTATGTGGGCTTTTCAGAGTGTTTTATTGTTAAGCATAGTCATGCTTTTTTCAATCTACCTGTCTATTCAGCAAATAAATAGCAGTTCTTTTTATCAATATGTATGGTCTTGGATCATCAATAATAATTTTTCTTTAGACTTCGGATACTTGATCGACCCACTTACTTCTATTATGTCAATATTAATCACTACTGTTGGAATTATGGTTCTTATTTATAGTGATAATTATATGGCTCATGATCAAGGCTATTTGAGATTTTTTGCTTGTATGAGTTTTTTCAGTACTTCCATG-TTGGGATTAGTTACTAGTTCGAA-TTTGATACAAATT
			TATATTTTTTGGGAATTGGTTGGGC-TGTGTTCCTATCTATTAATAGGATTTTGGTTTACACGACCTGTTGCGGCAAATGCTTGTCAAAAAGCGTTTGTAACTAATCGTGTAGGGGATTTTGGTTTATTATTAGGAATTTTAGGTTTTTATTGGATAACAGGGAGTTTCGAATTTAGGGATTTATTCGAAATATTCAATAACTTGATTT------ATAATAATGAGGTCAATTTTTTATTTGTTACTTTATGTGCTGTTCTTTTATTTGCCGGTGCAGTTGCTAAATCCGCCCAATTCCCCCTTCATGTATGGTTACCTGATGCCATGGAGGGGCCTACTCCCATTTCGGCTCTTATACATGCTGCTACTATGGTAGCGGCGGGAATTTTTCTTGTAGCTCGGCTTCTTCCTCTTTTCAGAGTTATACCTTACATAATGTATTTGATCTCGGTTATAGGAATAATAACAGTATTCTTAGGA-GCTACTTTAGCTCTTGCTCAAAAAGACATTAAGAGGGTTTTAGCTTATTCGACAATGTCTCAATTGGGTTATATGATGTTAGCTCTAGGTATGGGGTCTTATCGAAGCGCTTTATTTCATTTGATTACTCATGCTTATTCCAAAGCATTATTATTTTTAGGATCCGGATCTATTATTCATTCAATGGAAACTATTGTTGGATATTCTCCAGCTAAAAGCCAGAATATGGGTCTTATGGGAGGTTTAAG-AAAACATGTACCAATTACCAAAATCACATTTTTATTAGGTACACTTTCTCTTTGTGGTATTCCACCTCTTGCTTGTTTTTGGTCCAAAGATGAAATTCTTAATGATAGTTGGTTGTATTCGCCAATTTTGGCAATAATAGCTTGGGCCACGGCGGGATTAACCGCATTTTATATGTTTCGGATCTATTTACTTACTTTTGAAGGGCATTTAAACGTTCATTTTCAAAATTATGCTGGGAAACAAAAAACCCCCTTCTATTCAATATCTCTATGGGGTAAAAACGGAGTTAAGAAAAACTCTTGTTTATTAA------------------------CAATGAATA---------------------ATAATGAAAGTACTTATTTTTTTTCAA---------------------AAA-CAAAATACCCAATTGATA------AAAATGAAAGAAAGATGACACGACCTTT------TATGACTATTGCTCATTTTGAGCATAAAGCGGTTTATTCCTATCCTTATGAATCGGACAATACTATGCTATTCCCAATATTTGTATTAGGACTCTTTACTTTGTTTGTTGGATCTCTAGGAATTCCTTTCAACCAAGAGGGA--GGG----AATTTGGATATATTATCGAAATGGTTAGCTCCATCTATAAAGCTTTTGCATCAAAAGTCGAATAATTCGATGGATTGGAATGAAT------TTTTAAAGGATGCAGTTCTTTCAGTCAGTATAGCTTATTTCGGAATATTTATAGCATCCTTTTTATATAAACCCATTTATTCTTCTTTAAAAAATTTTGAGTTAATTAATTC---------TTTTGTTAAAAAAGGTCCTAAGAGAATTTTGTGGGACAAAATTCTAAATGGCATATATGATTGGTCATATAATCGTGCTTACATAGATGCTTTTTATACAAGATTTTTAGTTGGTGGGATAAGAGGATTAGCTGAATTTACTCATTTTTTTG---------------------------------------------------------------------------------------------------------------------------------------------------------------------------------------------------------------------------------------------------------------------------------------
			-----------------------------------------------------------------------------------------------------------------------------------------------------------------------------------------------------------------------------------------------------------------------------------------------------------------------------------------------------------------------------------------------------------------------------------CC-TTGGTAT-GGAAACTTACTAAGTGATCACTTTCAAATTCAGAGAAACCCTGGAATTAACAAAAAT-GGGCAATC-CTGAGCCAAATCCTGT-TTTCCGAAAACAAAC-----AAAGGTTCAGAAGGATAGGTGCAGAGACTC-AATGGAAGCTATTCTAAC-----AAATGGAGTTAAATGCGTTGGTAGAGGA------ATCTTTAT-----ATCGAAACTTCA--GAAAGAAAAAGAATGAAG-TGAAGGATAAACG-------------TATATACATACGTATTGAATACTAT------------AT------------------------CAA---ATGATTAATGATGACCCGAATCCG------TA-TTTTTTCT-ATAAAAAATC---------G-AA-------GAATTGGT---------------GTGAATCGATTCTACATT--------GAAGAAAGAATCGAATATTCATTGATC-AAATCATTCA--------CT-----CCATAGT----CTGATAGATC-----TTTTGAAGAACTGATTAATCGGACGAGAATAAAGATAGAGTCCCGTTCTACA-TGTCAATACCG---------------GCAACAATGAAATTTATAGTAAGAGGAAAATCCGT-CGACTTTAAAAATCGTGAGGGTTCAAGTCCCTCTATCCCCA--------------------AAAAGACTATTT--CACTCCCCAACTAT-TT-----AT-C---CGACCCC--CT--------TT-TCTTAGCGGTTCCAAATTCCT-TATC------TTTCT-CATTCACTCTATTCTTT-TAGAAATGAA--GGCGTAAACGGCT-T---------TCTCT-----TATCACAAGTTG----ATATATA-------------------TGATACACAT----A----------------------GAAATGAACATC-----TTTGAGCAAGGAATCCTT---------AGTTGAATGATTCCCTATCAATA----------------------------TCATTACTCAT----ACTGAAACTTACAAA------GTCATCTTT-----TT---GAAGATCGAAGAAAT--------TCCCCGGCTTTGATA----AAA-TTTTTTAATCTACCCT-TGTCCTT------------TT------------AATTGAC-----------ATAGA-----------------------------------------------------------------------------------CCAGTTCTCTACTACATGAGATAGCACATAAGATAAA--------GGAAAGAATCTTTCTTTCTCTCTTTTCTTC---------------------TTTCTATATTATA-------------------------TAGATATGTAC--------------------AACTTTTATCATCAATTTCC------------------TTTAGT-----TCTTTATCA----------AAGTAAAGGA-----------------AGG
			GCTCAGAAGAGCCGAGAATATCAAGA-AAAATAAAGAAGACC-------------TCTTTTC----TTTGTCTTGATTTTGTTCGAAA-GGACCCTCTTATTCTCATGGCCTGGTCTGGTCAGTACCCAGCCGGGCCTCTTTTGT----------TCCAACGAATTGGAATTTGAAAAC-----A--------------------AAAATGCCTG-TTA-------TAGTTG--------------TAATATTTCATTT----TAATTG----------------AATATTC---------AAGCAACAAGAAAAAATTCCTATTTTT-TGTAAAATTTTTGTA-------------------------AAAGT--------AAAATA--------AAATATAT-------AAAATTCGATCAAAA-TCAAAGTCTCATTTCTCTTTCTTCTTTTTTATTTTATG---TTTA-CCACCTTG------CTGGACT---------AAAAAAAAGCTTTCGAGT----ATTCCACAATGCATTTTTAT------------------GTTATGATTTTAGTGGTTTTGACGACCCT-AT-CTTATCCTATCTTGATTACC-----------ACAA-TTCCCCTGTTCGACAAAATTC---------------------------------------------------------------------------------------------------------------------------------------------------------------------------------------------------------------------------------------------------------------------------------------------------------------------------------------------------------------------------------------------------------------------------------------------------------------------------------------------------------------------------------------------------------------------------------------------------------------------------------------------------------------------------------------------------------------------------------------------------------------------------------------------------------------------------------------------------------------------------------------------------------------------------------------------------------------------------------------------------------------------------------------------------------------------------------------------------------------------------------------------------------------------------------------------------------------------------------------------------------------------------------------------------------------------------------------------------------------------------------------------------
			------------------------------------------------------------------------------------------------------------------------------------------------------------------------------------------------------------------------------------------------------------------------------------------------------------------------------------------------------------------------------------------------------------------------------------------------------------------------------------------------------------------------------------------------------------------------------------------------------------------------------------------------------------------------------------------------------------------------------------------------------------------
		</sequence>
		<sequence>
			<taxon idref="Anthotroche_pannosa"/>
			GGATCATTGTCGAA-ACCT-GC-AGAGCAG-CACGA-CCCGCG-AAC-TTGTTTCCTAACGAA-CACCGGCGCGGAAAGCG-CCA-AGGAATACTAAACG--GACAGCCTGCGCGCCCGTCCGC-GGT-GCGCGCGAGGA--CCTGTG----CTT-CTTTTG-AAACATAAA-CGACTCTCGGCAACGGATATCTCGGCTCTCGCATCGATGAAGAACGTAGCGAAATGCGATACTTGGTGTGAATTGCAGAATCCCGTGAACCATCGAGTCTTTGAACGCAAGTTGCGCCCGAAGCCATTAGGCCGAGGGCACGTCTGCCTGGGCGTCACGCATCGCGTCGCCCCCGCG--CTACTGGGGG-CGG-ATACTGGCCTCC--CGT----GCGCCCC--GAG-CGCGCGGCTGGCCTAAAT-GCG-AGT-CCACGGCGGC-GG-ACG-TCACGACAA---GTGGTGGTT-GA-AACTCAA----CTCT--C-GTAATGTCGCGGCTCCTGCCCGTCGCA-CGTG-CGCGCT-CCACGACCC-TTCAT-GCGCTTAG---GCGC--TCCGACC-GCGACCCCAGGTCATAGGTCGATTTTGTTGGAAAAT------------CCAGGTTATAACA------ATAAATTTAGTTTCCTAATTGTGAAACGTTTAATTACTAGAATGTATCAACAGAATCATTTTCTTAT------------TTCTACTAATGATTCTAACAAAAATT------TGTTTTTGGGGTGCAACAAGAGTTTGTATTCTCAAATGATATCTGAGGAATTTGCATTTATTGTGGAAATTCCGTTTTCTCTACGATTAATACCTTCTTTATCTTCT------TTCGAAGGCAAAAAGA---------------------------TTTTTAAATCTCATAATTTACGATCAATTCATTCAACATTTCCTTTTTTAGAGGATAATTTTTCACATCTAAATTATGTATTAGATATACTAATACCCTACCCCGTTCATCTGGAAATCTTAGTTCAAACTCTTCGCTATTGGGTAAAAGATGCCTCTTCTTTACATTTATTACGATTCTTTCTCCACGAATATTGGAATTTGAATAGTCTTATTACTTCAAAGAAGCCCGGTTATTCCTTTTCAAAAAAAAATCAAAGATTCTTCTTCTTCTTATATAATTCTTATGTATATGAATGCGAATCCACTTTCGTCTTTCTACGGAACCAATCTTCTCATTTACGATCAACATCTTTTGGAGCCCTTCTTGAACGAATATATTTCTATGGAAAAATAGAACGTCTTGTAGAAGTCTTTGCTAAGGATTTTCAGGTTACCCTATGGTTATTCAAGGAT------CCTTTCATGCATTATGTTAGGTATCAAGGAAAATCAATTCTGGCTTCAAAAGGGACGTTTCTTTTGATGAATAAATGGAAATTTTACCTTGTCAATTTTTGGCAATGTCATTTTTCTCTGTGCTTTCGCACAGGAAGGATCCATATAAACCAATTATCCAACCATTCCCG------TGACTTTATGGGCTATCTTTCAAGTGTGCGACTAAATCCTTCAATGGTACGTAGTCAAATGTTA-GAAAACTATGTTAATAGGAGCGGGACTTATCCTTTTTCCAACGGCAACAAAAAGGTTTCGCCGTATGTGGGCTTTTCAGAGTGTTTTATTGTTAAGCATAGTCATGATTTTTTCAATCTACCTGTCTATTCAGCAAATAAATAGCAGTTCTTTTTATCAATATGTATGGTCTTGGATCATCAATAATAATTTTTCTTTAGACTTCGGATACTTGATCGACCCACTTACTTCTATTATGTCAATATTAATCACTACTGTTGGAATTATGGTTCTTATTTATAGTGATAATTATATGGCTCATGATCAAGGCTATTTGAGATTTTTTGCTTGTATGAGTTTTTTCAGTACTTCCATG-TTGGGATTAGTTACTAGTTCGAA-TTTGATACAAATT
			TATATTTTTTGGGAATTGGTTGGGC-TGTGTTCCTATCTATTAATAGGATTTTGGTTTACACGACCTGTTGCGGCAAATGCTTGTCAAAAAGCGTTTGTAACTAATCGTGTAGGGGATTTTGGTTTATTATTAGGAATTTTAGGTTTTTATTGGATAACAGGGAGTTTCGAATTTAGGGATTTATTCGAAATATTCAATAACTTGATTT------ATAATAATGAGGTCAATTTTTTATTTGTTACTTTATGTGCTGTTCTTTTATTTGCCGGTGCAGTTGCTAAATCCGCCCAATTCCCCCTTCATGTATGGTTACCTGATGCCATGGAGGGGCCTACTCCCATTTCGGCTCTTATACATGCTGCTACTATGGTAGCGGCGGGAATTTTTCTTGTAGCTCGGCTTCTTCCTCTTTTCAGAGTTATACCTTACATAATGTATTTGATCTCGGTTATAGGAATAATAACAGTATTCTTAGGA-GCTACTTTAGCTCTTGCTCAAAAAGACATTAAGAGGGTTTTAGCTTATTCGACAATGTCTCAATTGGGTTATATGATGTTAGCTCTAGGTATGGGGTCTTATCGAAGCGCTTTATTTCATTTGATTACTCATGCTTATTCCAAAGCATTATTATTTTTAGGATCCGGATCTATTATTCATTCAATGGAAACTATTGTTGGATATTCTCCAGCTAAAAGCCAGAATATGGGTCTTATGGGAGGTTTAAG-AAAACATGTACCAATTACCAAAATCACATTTTTATTAGGTACACTTTCTCTTTGTGGTATTCCACCTCTTGCTTGTTTTTGGTCCAAAGATGAAATTCTTAATGATAGTTGGTTGTATTCGCCAATTTTGGCAATAATAGCTTGGGCCACGGCGGGATTAACCGCATTTTATATGTTTCGGATCTATTTACTTACTTTTGAAGGGCATTTAAACGTTCATTTTCAAAATTATGCTGGGAAACAAAAAACCCCCTTCTATTCAATATCTCTATGGGGTAAAAACGGAGTTAAGAAAAACTCTTGTTTATTAA------------------------CAATGAATA---------------------ATAATGAAAGTACTTATTTTTTTTCAA---------------------AAA-CAAAATACCCAATTGATA------AAAATGAAAGAAAGATGACACGACCTTT------TATGACTATTGCTCATTTTGAGCATAAAGCGGTTTATTCCTATCCTTATGAATCGGACAATACTATGCTATTCCCAATATTTGTATTAGGACTCTTTACTTTGTTTGTTGGATCTCTAGGAATTCCTTTCAACCAAGAGGGA--GGG----AATTTGGATATATTATCGAAATGGTTAGCTCCATCTATAAAGCTTTTGCATCAAAAGTCGAATAATTCGATGGATTGGAATGAAT------TTTTAAAGGATGCAGTTCTTTCAGTCAGTATAGCTTATTTCGGAATATTTATAGCATCCTTTTTATATAAACCCATTTATTCTTCTTTAAAAAATTTTGAGTTAATTAATTC---------TTTTGTTAAAAAAGGTCCTAAGAGAATTTTGTGGGACAAAATTCTAAATGGCATATATGATTGGTCATATAATCGTGCTTACATAGATGCTTTTTATACAAGATTTTTAGTTGGTGGGATAAGAGGATTAGCTGAATTTACTCATTTTTTTG---------------------------------------------------------------------------------------------------------------------------------------------------------------------------------------------------------------------------------------------------------------------------------------
			-----------------------------------------------------------------------------------------------------------------------------------------------------------------------------------------------------------------------------------------------------------------------------------------------------------------------------------------------------------------------------------------------------------------------------------CC-TTGGTAT-GGAAACTTACTAAGTGATCACTTTCAAATTCAGAGAAACCCTGGAATTAACAAAAAT-GGGCAATC-CTGAGCCAAATCCTGT-TTTCCGAAAACAAAC-----AAAGGTTCAGAAGGATAGGTGCAGAGACTC-AATGGAAGCTATTCTAAC-----AAATGGAGTTAAATGCGTTGGTAGAGGA------ATCTTTAT-----ATCGAAACTTCA--GAAAGAAAAAGAATGAAG-TGAAGGATAAACG-------------TATATACATACGTATTGAATACTAT------------AT------------------------CAA---ATGATTAATGATGACCCGAATCCG------TA-TTTTTTCT-ATAAAAAATC---------G-AA-------GAATTGGT---------------GTGAATCGATTCTACATT--------GAAGAAAGAATCGAATATTCATTGATC-AAATCATTCA--------CT-----CCATAGT----CTGATAGATC-----TTTTGAAGAACTGATTAATCGGACGAGAATAAAGATAGAGTCCCGTTCTACA-TGTCAATACCG---------------GCAACAATGAAATTTATAGTAAGAGGAAAATCCGT-CGACTTTAAAAATCGTGAGGGTTCAAGTCCCTCTATCCCCA--------------------AAAAGACTATTT--CACTCCCCAACTAT-TT-----AT-C---CGACCCC--CT--------TT-TCTTAGCGGTTCCAAATTCCT-TATC------TTTCT-CATTCACTCTATTCTTT-TAGAAATGAA--GGCGTAAACGGCT-T---------TCTCT-----TATCACAAGTTG----ATATATA-------------------TGATACACAT----A----------------------GAAATGAACATC-----TTTGAGCAAGGAATCCTT---------AGTTGAATGATTCCCTATCAATAGTTGAATGATTCCCTATCAA------TATCATTACTCAT----ACTGAAACTTACAAA------GTCATCTTT-----TT---GAAGATCGAAGAAAT--------TCCCCGGCTTTGATA----AAA-TTTTTTAATCTACCCT-TGTCCTT------------TT------------AATTGAC-----------ATAGA-----------------------------------------------------------------------------------CCAGTTCTCTACTACATGAGATAGCACATAAGATAAA--------GGAAAGAATCTTTCTTTCTCTTTTTTCTTC---------------------TTTCTATATTATA-------------------------TAGATATGTAC--------------------AACTTTTATCATCAATTTCC------------------TTTAGT-----TCTTTATCA----------AAGTAAAGGA-----------------AGG
			GCTCAGAAGAGCCAAGAATATCAAGA-AAAATAAAGAAGACC-------------TCTTTTC----TTTGTCTTGATTTTGTTCGAAA-GGACCCTCTTATTCTCATGGCCTGGTCTGGTCAGTACCCAGCCGGGCCTCTTTTGT----------TCCAACGAATTGGAATTTGAAAAC-----A--------------------AAAATGCCTG-TTA-------TAGTTG--------------TAATATTTCATTT----TAATTG----------------AATATTC---------AAGCAACAAGAAAAAATTCCTATTTTT-TGTAAAATTTTTGTA-------------------------AAAGT--------AAAATA--------AAATATAT-------AAAATTCGATCAAAA-TCAAAGTCTCATTTCTCTTTCTTCTTTTTTATTTTATG---TTTA-CCACCTTG------CTGGACT---------AAAAAAAAGCTTTCGAGT----ATTCCACAATGCATTTTTAT------------------GTTATGATTTTAGTGGTTTTGACGACCCT-AT-CTTATCCTATCTTGATTACC-----------ACAA-TTCCCCTGTTCGACAAAATTC---------------------------------------------------------------------------------------------------------------------------------------------------------------------------------------------------------------------------------------------------------------------------------------------------------------------------------------------------------------------------------------------------------------------------------------------------------------------------------------------------------------------------------------------------------------------------------------------------------------------------------------------------------------------------------------------------------------------------------------------------------------------------------------------------------------------------------------------------------------------------------------------------------------------------------------------------------------------------------------------------------------------------------------------------------------------------------------------------------------------------------------------------------------------------------------------------------------------------------------------------------------------------------------------------------------------------------------------------------------------------------------------------
			------------------------------------------------------------------------------------------------------------------------------------------------------------------------------------------------------------------------------------------------------------------------------------------------------------------------------------------------------------------------------------------------------------------------------------------------------------------------------------------------------------------------------------------------------------------------------------------------------------------------------------------------------------------------------------------------------------------------------------------------------------------
		</sequence>
		<sequence>
			<taxon idref="Anthotroche_walcottii"/>
			---------------------------------------------------------------------------------------------------------------------------------------------------------------------------------------------------------------------------------------------------------------------------------------------------------------------------------------------------------------------------------------------------------------------------------------------------------------------------------------------------------------------------------------------------------------------------------------------------------TAGGTCGATTTTGTTGGAAAAT------------CCAGGTTATAACA------ATAAATTTAGTTTCCTAATTGTGAAACGTTTAATTACTAGAATGTATCAACAGAATCATTTTCTTAT------------TTCTACTAATGATTCTAACAAAAATT------TCTTTTTGGGGTGCAACAAGAGTTTGTATTCTCAAATGATATCTGAGGAATTTGCATTTATTGTGGAAATTCCGTTTTCTCTACGATTAATACCTTCTTTATCTTCT------TTCGAAGGCAAAAAGA---------------------------TTTTTAAATCTCATAATTTACGATCAATTCATTCAACATTTCCTTTTTTAGAGGATAATTTTTCACATCTAAATTATGTATTAGATATACTAATACCCTACCCCGTTCATCTGGAAATCTTAGTTCAAACTCTTCGCTATTGGGTAAAAGATGCCTCTTCTTTACATTTATTACGATTCTTTCTCCACGAATATTGGAATTTGAATAGTCTTATTACTTCAAAGAAGCCCGGTTATTCCTTTTCAAAAAAAAATCAAAGATTCTTCTTCTTCTTATATAATTCTTATGTATATGAATGCGAATCCACTTTCGTCTTTCTACGGAACCAATCTTCTCATTTACGATCAACATCTTTTGGAGCCCTTCTTGAACGAATATATTTCTATGGAAAAATAGAACGTCTTGTAGAAGTCTTTGCTAAGGATTTTCAGGTTACCCTATGGTTATTCAAGGAT------CCTTTCATGCATTATGTTAGGTATCAAGGAAAATCAATTCTGGCTTCAAAAGGGACGTTTCTTTTGATGAATAAATGGAAATTTTACCTTGTCAATTTTTGGCAATGTCATTTTTCTCTGTGCTTTCGCACAGGAAGGATCCATATAAACCAATTATCCAACCATTCCCG------TGACTTTATGGGCTATCTTTCAAGTGTGCGACTAAATCCTTCAATGGTACGTAGTCAAATGTTA-GAAAACTATGTTAATAGGAGCGGGAATTATCCTTTTTCCAACGGCAACAAAAAGGTTTCGCCGTATGTGGGCTTTTCAGAGTGTTTTATTGTTAAGCATAGTCATGATTTTTTCAATCTACCTGTCTATTCAGCAAATAAATAGCAGTTCTTTTTATCAATATGTATGGTCTTGGATCATCAATAATAATTTTTCTTTAGACTTCGGATACTTGATCGACCCACTTACTTCTATTATGTCAATATTAATCACTACTGTTGGAATTATGGTTCTTATTTATAGTGATAATTATATGGCTCATGATCAAGGCTATTTGAGATTTTTTGCTTGTATGAGTTTTTTCAGTACTTCCATG-TTGGGATTAGTTACTAGTTCGAA-TTTGATACAAATT
			TATATTTTTTGGGAATTGGTTGGGC-TGTGTTCCTATCTATTAATAGGATTTTGGTTTACACGACCTGTTGCGGCAAATGCTTGTCAAAAAGCGTTTGTAACTAATCCTGTAAGGGATTTTGGTTTATTATTAGGAATTTTAGGTTTTTATTGGATAACAGGGAGTTTCGAATTTAGGGATTTATTCGAAATATTCAATAACTTGATTT------ATAATAATGAGGTCAATTTTTTATTTGTTACTTTATGTGCTGTTCTTTTATTTGCCGGTGCAGTTGCTAAATCCGCCCAATTCCCCCTTCATGTATGGTTACCTGATGCCATGGAGGGGCCTACTCCCATTTCGGCTCTTAAACATGCTGCTACTATGGTAGCGGCGGGAATTTTTCTTGTAGCTCGGCTTCTTCCTCTTTTCAGAGTTATACCTTACATAATGTATTTGATCTCGGTTATAGGAATAATAACAGTATTCTTAGGA-GCTACTTTAGCTCTTGCTCAAAAAGACATTAAGAGGGTTTTAGCTTATTCGACAATGTCTCAATTGGGTTATATGATGTTAGCTCTAGGTATGGGGTCTTATCGAAGCGCTTTATTTCATTTGATTACTCATGCTTATTCCAAAGCATTATTATTTTTAGGATCCGGATCTATTATTCATTCAATGGAAACTATTGTTGGATATTCTCCAGCTAAAAGCCAGAATATGGGTCTTATGGGAGGTTTAAG-AAAACATGTACCAATTACCAAAATCACATTTTTCTTAGGTACACTTTCTCTTTGTGGTATTCCACCTCTTGCTTGTTTTTGGTCCAAAGATGAAATTCTTAATGATAGTTGGTTGTATTCGCCAATTTTGGCAATAATAGCTTGGGCCACGGCGGGATTAACCGCATTTTATATGTTTCGGATCTATTTACTTACTTTTGAAGGGCATTTAAACGTTCATTTTCAAAATTATGCTGGGAAACAAAAAACCCCCTTCTATTCAATATCTCTATGGGGTAAAAACGGAGTTAAGAAAAACTCTTGTTTATTAA------------------------CAATGAATA---------------------ATAATGAAAGTACTTATTTTTTTTCAA---------------------AAA-CAAAATACCCAATTGATA------AAAATGAAAGAAAGATGACACGACCTTT------TATGACTATTGCTCATTTTGAGCATAAAGCGGTTTATTCCTATCCTTATGAATCGGACAATACTATGCTATTCCCAATATTTGTATTAGGACTCTTTACTTTGTTTGTTGGATCTCTAGGAATTCCTTTCAACCAAGAGGGA--GGG----AATTTGGATATATTATCGAAATGGTTAGCTCCATCTATAAAGCTTTTGCATCAAAAGTCGAATAATTCGATGGATTGGAATGAAT------TTTTAAAGGATGCAGTTCTTTCAGTCAGTATAGCTTATTTCGGAATATTTATAGCATCCTTTTTATATAAACCCATTTATTCTTCTTTAAAAAATTTTGAGTTAATTAATTC---------TTTTGTTAAAAAAGGTCCTAAGAGAATTTTGTGGGACAAAATTCTAAATGGCATATATGATTGGTCATATAATCGTGCTTACATAGATGCTTTTTATACAAGATTTTTAGTTGGTGGGATAAGAGGATTAGCTGAATTTACTCATTTTTTTG---------------------------------------------------------------------------------------------------------------------------------------------------------------------------------------------------------------------------------------------------------------------------------------
			-----------------------------------------------------------------------------------------------------------------------------------------------------------------------------------------------------------------------------------------------------------------------------------------------------------------------------------------------------------------------------------------------------------------------------------CC-TTGGTAT-GGAAACTTACTAAGTGATCACTTTCAAATTCAGAGAAACCCTGGAATTAACAAAAAT-GGGCAATC-CTGAGCCAAATCCTGT-TTTCCGAAAACAAAC-----AAAGGTTCAGAAGGATAGGTGCAGAGACTC-AATGGAAGCTATTCTAAC-----AAATGGAGTTAAATGCGTTGGTAGAGGA------ATCTTTAT-----ATCGAAACTTCA--GAAAGAAAAAGAATGAAG-TGAAGGATAAACG-------------TATATACATACGTATTGAATACTAT------------AT------------------------CAA---ATGATTAATGATGACCCGAATCCG------TA-TTTTTTCT-ATAAAAAATC---------G-AA-------GAATTGGT---------------GTGAATCGATTCTACATT--------GAAGAAAGAATCGAATATTCATTGATC-AAATCATTCA--------CT-----CCATAGT----CTGATAGATC-----TTTTGAAGAACTGATTAATCGGACGAGAATAAAGATAGAGTCCCGTTCTACA-TGTCAATACCG---------------GCAACAATGAAATTTATAGTAAGAGGAAAATCCGT-CGACTTTAAAAATCGTGAGGGTTCAAGTCCCTCTATCCCCA--------------------AAAAGACTATTT--CACCCCCCAACTAT-TT-----AT-C---CGACCCC--CT--------TT-TCTTAGCGGTTCCAAATTCCT-TATC------TTTCT-CATTCACTCTATTCTTT-TAGAAATGAA--GGCGTAAACGGCT-T---------TCTCT-----TATCACAAGTTG----ATATATA-------------------TGATACACAT----A----------------------GAAATGAACATC-----TTTGAGCAAGGAATCCTT---------AGTTGAGTGATTCCCTATCAATA----------------------------TCATTACTCAT----ACTGAAACTTACAAA------GTCATCTTT-----TT---GAAGATCGAAGAAAT--------TCCCCGGCTTTGATA----AAA-TTTTTTAATCTACCCT-TGTCCTT------------TT------------AATTGAC-----------ATAGA-----------------------------------------------------------------------------------CCAGTTCTCTACTACATGAGATAGCACATAAGATAAA--------GGAAAGAATCTTTCTTTCTCTCTTTTCTTC---------------------TTTCTATATTATA-------------------------TAGATATGTAC--------------------AACTTTTATCATCAATTTCC------------------TTTAGT-----TCTTTATCA----------AAGTAAAGGA-----------------AGG
			GCTCAGAAGAGCCAAGAATATCAAGA-AAAATAAAGAAGACC-------------TCTTTTC----TTTGTCTTAATTTTGTTCGAAA-GGACCCTCTTATTCTCATGGCCTGGTCTGGTCAGTACCCAGCCGGGCCTCTTTTGT----------TCCAACGAATTGGAATTTGAAAAC-----A--------------------AAAATGCCTG-TTA-------TAGTTG--------------TAATATTTCATTT----TAATTG----------------AATATTC---------AAGCAACAAGAAAAAATTCCCATTTTT-TGTAAAATTTTTGTA-------------------------AAAGT--------AAAATA--------AAATATAT-------AAAATTCGATCAAAA-TCAAAGTCTCATTTCTCTTTCTTCTTTTTTATTTTATG---TTTA-CCATCTTG------CTGGACT---------AAAAAAAAGCTTTCGAGT----ATTCCACAATGCATTTTTAT------------------GTTATGAATTTAGTGGTTTTGACGACCCT-AT-CTTATCCTATCTTGATTACC-----------ACAA-TTCCCCTGTTCGACAAAATTC---------------------------------------------------------------------------------------------------------------------------------------------------------------------------------------------------------------------------------------------------------------------------------------------------------------------------------------------------------------------------------------------------------------------------------------------------------------------------------------------------------------------------------------------------------------------------------------------------------------------------------------------------------------------------------------------------------------------------------------------------------------------------------------------------------------------------------------------------------------------------------------------------------------------------------------------------------------------------------------------------------------------------------------------------------------------------------------------------------------------------------------------------------------------------------------------------------------------------------------------------------------------------------------------------------------------------------------------------------------------------------------------------
			------------------------------------------------------------------------------------------------------------------------------------------------------------------------------------------------------------------------------------------------------------------------------------------------------------------------------------------------------------------------------------------------------------------------------------------------------------------------------------------------------------------------------------------------------------------------------------------------------------------------------------------------------------------------------------------------------------------------------------------------------------------
		</sequence>
		<sequence>
			<taxon idref="Athenaea_pogogena"/>
			GGATCATTGTCGAA-ACCT-GC-AAAGCAG-AACGA-CCCGCG-AAC-CCGTTCCCTAACGAA-CCCCGGCGCGGAAAGCG-CCA-AGGAATACTCAACG--GACAGCCGGCGCGCCCGTCCGC-GGA-GCGCGCGGGTG--CCCGTG----CTC-CTTTAG-AAACGAAAA-CGACTCTCGGCAACGGATATCTCGGCTCTCGCATCGATGAAGAACGTAGCGAAATGCGATACTTGGTGTGAATTGCAGAATCCCGTGAACCATCGAGTCTTTGAACGCAAGTTGCGCCCGAAGCCATTAGGCCGAGGGCACGTCTGCCTGGGCGTCACGCATCGCGTCGCCCCCGCT--CCGCTCGGGGGCGG-ATACTGGCCTCC--CGT----GCGCCTA--GAG-CCCGCGGCCGGCCTAAAT-GCG-AGT-CCACGTCGAC-GG-ACG-TCGCGGCAA---GTGGTGGTT-GG-AACCCAA----CTCT--C-GTGGCGCCGCGGCCACATCCCGTCGCG-CGTG-CGGACT-CCCGGACCC-TTACG-GCGCTTAG---GCGC--TCCGACC-GCGACCCCAGGTCA-------------------------------------------------------------------------------------------------------------------------------------------------------------------------------------------------------------------------------------------------------------------------------------------------------------------------------------------------------------------------------------------------------------------------------------------------------------------------------------------------------------------------------------------------------------------------------------------------------------------------------------------------------------------------------------------------------------------------------------------------------------------------------------------------------------------------------------------------------------------------------------------------------------------------------------------------------------------------------------------------------------------------------------------------------------------CTATGTTAATAGGCGCGGGACTTATTCTTTTTCCAACGGCAACAAAAAGTTTTCGCCGTATGTGGGCTTTTCAAAGTGTTTTATTGTTAAGCATAGTCATGATTTTTTCAATCTACCTGTCTATTCAGCAAATAAATAGCAGTTCTTTTTATCAATATGTATGGTCTTGGATCATCAATAATGATTTTTCTTTAGACTTCGGATACTTGATCGACCCACTTACTTCTATTATGTCAATATTAATCACTACTGTTGGAATTATGGTTCTTATTTATAGTGATAATTATATGGCTCATGATCAAGGCTATTTGCGATTTTTTGCTTATATGAGTTTTTTCAGTACTTCCATG-TTGGGATTAGTTACTAGTTCGAA-TTTGATACAAATT
			TATATTTTTTGGGAATTGGTTGGGC-TGTGTTCCTATCTATTAATAGGATTTTGGTTTACACGACCTGTTGCGGCAAATGCTTGTCAAAAAGCCTTTGTAACTAATCGTATAGGGGATTTTGGTTTATTATTAGGAATTTTAGGTTTTTATTGGATAACGGGGAGTTTCGAATTTAGGGATTTATTCGAAATATTCAATAACTTGATTT------ATAAGAATGAGGTAAATTTTTTATTTGTTACTTTATGCGCTGTTCTCTTATTTGCCGGTGCAGTTGCTAAATCCGCCCAATTCCCCCTTCATGTATGGTTACCTGATGCCATGGAGGGTCCTACTCCTATTTCGGCTCTTATACATGCTGCTACTATGGTAGCGGCGGGAATTTTTCTTGTAGCTCGACTTCTTCCTCTTTTCAGAGTTATACCTTACATAATGTATTTGATCTCGGTTATAGGAATAATAACAGTATTATTAGGA-GCTACTTTAGCTCTTGCTCAAAAAGACATTAAGAGAGGTTTAGCCTATTCCACAATGTCTCAATTGGGTTATATGATGTTAGCTCTAGGTATGGGGTCTTATCGAAGCGCTTTATTTCATTTGATTACTCATGCTTATTCCAAAGCATTATTATTTTTAGGATCCGGATCCATTATTCATTCAATGGAAACTATTGTTGGATATTCTCCAGCTAAAAGCCAGAATATGGGTCTTATGGGAGGTTTAAG-AAAACATGTACCAATTACCAAAATCACATTTTTATTAGGTACACTTTCTCTTTGTGGTATTCCACCTCTTGCTTGTTTTTGGTCCAAAGATGAAATTCTTAATGATAGTTGGTTGTATTCGCCAATTTTCGCAATAATAGCTTGGGCCACGGCGGGATTAACCGCATTTTATATGTTTCGGATCTATTTACTTACTTTTGAAGGGCATTTAAACGTTCATTTTCAAAATTATGGTGGGAAACACAAAACCCCTTTATATTCAATATCTCTATGGGGTAAAAACGGAGTTAAGAAAAACTCTTGTTTATTAA------------------------CAATGAATA---------------------ATAATGAAAGTACTTATTTTTTTTCAA---------------------AAA-CTAAATATCCAATTGATA------AAAATGGAAGAAAGATGACACGACCCTTTATGACTATGACTATTGCTCATTTTGAGCATAAAGCGGTTTATTCCTATCCTTATGAATCGGACAATACTATGCTATTCCCAATATTTGTATTAGGACTTTTTACTTTGTTTGTTGGATCTATAGGAATTCCTTTCAACCAAGAGGGA--GGG----AATTTGGATATATTATCGAAATGGTTAGCTCCATCTATAAATCTTTTGCATCAAAAGTCGAATAATTCGATGGATTGGGATGAAT------TTTTAAAGGATGCAGTTCTTTCAGTCAGTATAGCCTATTTCGGAATATTTATAGCATCCTTTTTATATAAACCCATTTATTCTTCTTTAAAAAATTTTGAGTTAATTAATTC---------TTTTGTTAAAAAGGGTCCTAAGAGAATTCTGTGGGACAAAATTATAAATGGCATATATGATTGGTCATATAATCGTGCTTACATAGATGCTTTTTATAAAAAATTATTAGTTGGTGGGATAAGAGGATTAGCTGAATTTACTCATTTTTTTG---------------------------------------------------------------------------------------------------------------------------------------------------------------------------------------------------------------------------------------------------------------------------------------
			-----------------------------------------------------------------------------------------------------------------------------------------------------------------------------------------------------------------------------------------------------------------------------------------------------------------------------------------------------------------------------------------------------------------------------------CC-TTGGTAT-GGAAACTTACTAAGTGATCACTTTCAAATTCAGAGAAACCCTGGAATTAACAAAAAT-GGGCAATC-CTGAGCCAAATCCTGT-TTTATGAAAACAAAC-----AAAGGTTCAGAAGGATAGGTGCAGAGACTC-AATGGAAGCTATTCTAAC-----AAATGGAGTTAAATGCGTTGGTAGAGGA------ATCTTTAC-----ATCTAAACTTCA--GAAAGAAAAAGAATGAAG-TGAAGGATAAACG-------------TATATACATACGTATTGAATACTAT------------AT------------------------CAA---ATGATTAATGACGACCCGAATCCG------TA-TTTT-------AAAAAATA---------G-AA-------GAATTGGT---------------GTGAATCGATTCTACATT--------GAAGAAAGAATCGAATATTCATTGATC-AAATCATTCA--------CT-----CCATAGT----CTGATAGATC-----TTTTGAAGAACTGATTAATCGGACGAGAATAAAGATAGAGTCCCGTTCTACA-TGTCAATACCG---------------GCAACAATGAAATTTATAGTAAGAGGAAAATCCGT-CGACTTTAAAAATCGTGAGGGTTCAAGTCCCTCTATCCCCA--------------------AAAAGACTATTT--CACTCCCCAACTAT-TT-----AT-C---CGACCCC--CT--------TT-CCTTAGCGGTTCCAAATTCCT-TATC------TTTCT-CATTCACTCTATTATTT-TAGCAATGTA--AGCGTAAATGGCT-T---------TATCT-----TATCACAAGCTG----ATATATA-------------------TGATACACAT----A----------------------GAAATGAACATC-----TTTGAGCATGGAAGCCCT---------AGTTGAATGATTCCCGACCAATA-----------------CAA------TATCATTACCCAT----ACTGAAACTTACAAA------GTCATCTTT-----TT---GAAGATCGAAGAAAT--------TCCCCGGCTTTAATA----AAA-TCTTTTAATCTACTTT-TGTCCTT------------TT------------AATTTAC-----------AAAGA----------------------------------------------------------------------CCCATTGACAAAGCCAGTTCTATG------------------------------------------------------------------------------------------------------------------------------------------------------------------------------------------------------------------------------------------------------------
			--------------------------------------------------------------------------------------------------------------------------------------------------------------------------------------------------------------------------------------------------------------------------------------------------------------------------------------------------------------------------------------------------------------------------------------------------------------------------------------------------------------------------------------------------------------------------------------------------------------------------------------------------------------------------------------------------------------------------------------------------------------------------------------------------------------------------------------------------------------------------------------------------------------------------------------------------------------------------------------------------------------------------------------------------------------------------------------------------------------------------------------------------------------------------------------------------------------------------------------------------------------------------------------------------------------------------------------------------------------------------------------------------------------------------------------------------------------------------------------------------------------------------------------------------------------------------------------------------------------------------------------------------------------------------------------------------------------------------------------------------------------------------------------------------------------------------------------------------------------------------------------------------------------------------------------------------------------------------------------------------------------------------------------------------------------------------------
			------------------------------------------------------------------------------------------------------------------------------------------------------------------------------------------------------------------------------------------------------------------------------------------------------------------------------------------------------------------------------------------------------------------------------------------------------------------------------------------------------------------------------------------------------------------------------------------------------------------------------------------------------------------------------------------------------------------------------------------------------------------
		</sequence>
		<sequence>
			<taxon idref="Athenaea_sp"/>
			----------------------------------------------------------------------------------------------------------------------------------------------------------------------------------------------------------------------------------------------------------------------------------------------------------------------------------------------------------------------------------------------------------------------------------------------------------------------------------------------------------------------------------------------------------------------------------------------------------------------------------------------------------------------------------------------------------------------------------------------------------------------------------------------------------------------------------------------------------------------------------------------------------------------------------------------------------------------------------------------------------------------------------------------------------------------------------------------------------------------------------------------------------------------------------------------------------------------------------------------------------------------------------------------------------------------------------------------------------------------------------------------------------------------------------------------------------------------------------------------------------------------------------------------------------------------------------------------------------------------------------------------------------------------------CTATGTTAATAGGCGCGGGACTTATTCTTTTTCCAACGGCAACAAAAAGTTTTCGCCGTATGTGGGCTTTTCAAAGTGTTTTATTGTTAAGCATAGTCATGATTTTTTCAATCTACCTGTCTATTCAGCAAATAAATAGCAGTTCTTTTTATCAATATGTATGGTCTTGGATCATCAATAATGATTTTTCTTTAGACTTCGGATACTTGATCGACCCACTTACTTCTATTATGTCAATATTAATCACTACTGTTGGAATTATGGTTCTTATTTATAGTGATAATTATATGGCTCATGATCAAGGCTATTTGCGATTTTTTGCTTATATGAGTTTTTTCAGTACTTCCATG-TTGGGATTAGTTACTAGTTCGAA-TTTGATACAAATT
			TATATTTTTTGGGAATTGGTTGGGC-TGTGTTCCTATCTATTAATAGGATTTTGGTTTACACGACCTGTTGCGGCAAATGCTTGTCAAAAAGCCTTTGTAACTAATCGTGTAGGGGATTTTGGTTTATTATTAGGAATTTTAGGTTTTTATTGGATAACGGGGAGTTTCGAATTTAGGGATTTATTCGAAATATTCAATAACTTGATTT------ATAAGAATGAGGTAAATTTTTTATTTGTTACTTTATGCGCTGTTCTCTTATTTGCCGGTGCAGTTGCTAAATCCGCCCAATTCCCCCTTCATGTATGGTTACCTGATGCCATGGAGGGTCCTACTCCTATTTCGGCTCTTATACATGCTGCTACTATGGTAGCGGCGGGAATTTTTCTTGTAGCTCGACTTCTTCCTCTTTTCAGAGTTATACCTTACATAATGTATTTGATCTCGGTTATAGGAATAATAACAGTATTATTAGGA-GCTACTTTAGCTCTTGCTCAAAAAGACATTAAGAGAGGTTTAGCCTATTCCACAATGTCTCAATTGGGTTATATGATGTTAGCTCTAGGTATGGGGTCTTATCGAAGCGCTTTATTTCATTTGATTACTCATGCTTATTCCAAAGCATTATTATTTTTAGGATCCGGATCCATTATTCATTCAATGGAAACTATTGTTGGATATTCTCCAGCTAAAAGCCAGAATATGGGTCTTATGGGAGGTTTAAG-AAAACATGTACCAATTACCAAAATCACATTTTTATTAGGTACACTTTCTCTTTGTGGTATTCCACCTCTTGCTTGTTTTTGGTCCAAAGATGAAATTCTTAATGATAGTTGGTTGTATTCGCCAATTTTCGCAATAATAGCTTGGGCCACGGCGGGATTAACCGCATTTTATATGTTTCGGATCTATTTACTTACTTTTGAAGGGCATTTAAACGTTCATTTTCAAAATTATGGTGGGAAACACAAAACCCCTTTATATTCAATATCTCTATGGGGTAAAAACGGAGTTAAGAAAAACTCTTGTTTATTAA------------------------CAATGAATA---------------------ATAATGAAAGTACTTATTTTTTTTCAA---------------------AAA-CTAAATATCCAATTGATA------AAAATGGAAGAAAGATGACACGACCCTTTATGACTATGACTATTGCTCATTTTGAGCATAAAGCGGTTTATTCCTATCCTTATGAATCGGACAATACTATGCTATTCCCAATATTTGTATTAGGACTTTTTACTTTGTTTGTTGGATCTATAGGAATTCCTTTCAACCAAGAGGGA--GGT----AATTTGGATATATTATCGAAATGGTTAGCTCCATCTATAAATCTTTTGCATCAAAAGTCGAATAATTCGATGGATTGGGATGAAT------TTTTAAAGGATGCAGTTCTTTCAGTCAGTATAGCCTATTTCGGAATATTTATAGCATCCTTTTTATATAAACCCATTTATTCTTCTTTAAAAAATTTTGAGTTAATTAATTC---------TTTTGTTAAAAAGGGTCCTAAGAGAATTCTGTGGGACAAAATTATAAATGGCATATATGATTGGTCATATAATCGTGCTTACATAGATGCTTTTTATAAAAAATTATTAGTTGGTGGGATAAGAGGATTAGCTGAATTTACTCATTTTTTTG---------------------------------------------------------------------------------------------------------------------------------------------------------------------------------------------------------------------------------------------------------------------------------------
			-----------------------------------------------------------------------------------------------------------------------------------------------------------------------------------------------------------------------------------------------------------------------------------------------------------------------------------------------------------------------------------------------------------------------------------CC-TTGGTAT-GGAAACTTACTAAGTGATCACTTTCAAATTCAGAGAAACCCTGGAATTAACAAAAAT-GGGCAATCMCTGAGCCAAATCCTGT-TTTATGAAAACAAAC-----AAAGGTTCAGAAGGATAGGTGCAGAGACTC-AATGGAAGCTATTCTAAC-----AAATGGAGTTAAATGCGTTGGTAGAGGA------ATCTTTAC-----ATCTAAACTTCA--GAAAGAAAAAGAATGAAG-TGAAGGATAAACGT------------TATATACATACGTATTGAATACTAT------------ATCAAAMT------------------CAA---ATGATTAATGACGACCCGAATCCG------TA-TTTTMMMM-MMAAAAAATA---------G-AA-------GAATTGGT---------------GTGAATCGATTCTACATT--------GAAGAAAGAATCGAATATTCATTGATC-AAATCATTCA--------CT-----CCATAGT----CTGATAGATC-----TTTTGAAGAACTGATTAATCGGACGAGAATAAAGATAGAGTCCCGTTCTACA-TGTCAATACCG---------------GCAACAATGAAATTTATCGTAAGAGGAAAATCMGT-----------------------------------------------------------------------------------------------------------------------------------------------------------------------------------------------------------------------------------------------CG----------------------------------------------------------------------------------------------------------------------------------------------------------------------------------------------------------------------------------------------------------------------------------------------------------------------------------------------------------------------------------------------------------------------------------------------------------------------------------------------------------------------------------------------------------------------------------------------------------------------------------------------------------------------------------------------------------
			--------------------------------------------------------------------------------------------------------------------------------------------------------------------------------------------------------------------------------------------------------------------------------------------------------------------------------------------------------------------------------------------------------------------------------------------------------------------------------------------------------------------------------------------------------------------------------------------------------------------------------------------------------------------------------------------------------------------------------------------------------------------------------------------------------------------------------------------------------------------------------------------------------------------------------------------------------------------------------------------------------------------------------------------------------------------------------------------------------------------------------------------------------------------------------------------------------------------------------------------------------------------------------------------------------------------------------------------------------------------------------------------------------------------------------------------------------------------------------------------------------------------------------------------------------------------------------------------------------------------------------------------------------------------------------------------------------------------------------------------------------------------------------------------------------------------------------------------------------------------------------------------------------------------------------------------------------------------------------------------------------------------------------------------------------------------------------
			------------------------------------------------------------------------------------------------------------------------------------------------------------------------------------------------------------------------------------------------------------------------------------------------------------------------------------------------------------------------------------------------------------------------------------------------------------------------------------------------------------------------------------------------------------------------------------------------------------------------------------------------------------------------------------------------------------------------------------------------------------------
		</sequence>
		<sequence>
			<taxon idref="Atropanthe_sinensis"/>
			---------TCGAA-ACCT-GC-GCCGCAG-AACGA-CCCGCG-AAC-GTGTTTGCTAACGAA-CCCCGGCGCGGAAAGCG-CCA-AGGAATACTGAATC--GATAGCCTGCGCGCCCGTCCGC-GGA-GCGCGCGAGGG--CCTGTG----CTT-C-TTTG-AAACGA--------------------------------------------------------------------------------------------------------------------------------------------------------------------ATCTCGTCGCCCCCGCA--CGCCTCGGGG-CGG-A-ACTGGCCTCC--CGT----GAGCCTT--GAG-CTCGCGGCTGGCCTAAAA-AAG-GGT-CCACGTCGAC-GG-ACG-TCGCGGCAA---TTGGTGGTT-GT-GAACCAA----CTCT--C-ATAATGCCGCGGCAGGAGCCCGTCGTG-CGTT-CGGACT-CCCAGACCC-TCTCC-ACGCTAAG---GCGC--TTCGAC-----------------------------------------------------------------------------------------------------------------------------------------------------------------------------------------------------------------------------------------------------------------------------------------------------------------------------------------------------------------------------------------------------------------------------------------------------------------------------------------------------------------------------------------------------------------------------------------------------------------------------------------------------------------------------------------------------------------------------------------------------------------------------------------------------------------------------------------------------------------------------------------------------------------------------------------------------------------------------------------------------------------------------------------------------------------------------------CTATGTTAATAGGAGCGGGACTTATTCTTTTTCCAACGGCAACAAAAAGTTTTCGCCGTATGTGGGCTTTTCATAGTGTTTTATTGTTAAGCATAGTCATGATTTTTTCAATCTACCTGTCTATTCAGCAAATAAATAGCAGTTCTTTTTATCAATATGTATGGTCTTGGATCATCAATAATGATTTTTCTTTAGACTTCGGATACTTGATCGACCCACTTACTTCTATTATGTCAATATTAATCACTACTGTTGGAATTATGGTTCTTATTTATAGTGATAATTATATGGCTCATGATCAAGGCTATTTGAGATTTTTTGCTTATATGAGTTTTTTCAGTACTTCCATG-TTGGGATTAGTTACTAGTTCGAA-TTTGATACAAATT
			TATATTTTTTGGGAATTGGTTGGGC-TGTGTTCCTATCTATTAATAGGATTTTGGTTTACACGACCTGTTGCGGCAAATGCTTGTCAAAAAGCGTTTGTAACTAATCGTGTAGGGGATTTTGGTTTATTATTAGGAATTTTAGGTTTTTATTGGATAACAGGGAGTTTAGAATTTAGGGATTTATTCGAAATATTCAATAACTTGAGTT------CTAATAATGAGGTCAATTTTTTATTTGTTACTTTATGCGCTGTTCTCTTATTTGCCGGTGCAGTTGCTAAATCAGCCCAATTCCCCCTTCATGTATGGTTACCTGATGCCATGGAGGGGCCTACTCCTATTTCGGCTCTTATACATGCTGCTACTATGGTAGCGGCGGGAATTTTTCTTGTAGCTCGGCTTCTTCCTCTTTTCAGAGTTATACCTTACATAATGTATTTGATCTCGGTTATAGGAATAATAACAGTATTATTAGGA-GCTACTTTAGCTCTTGCTCAAAAAGACATTAAGAGAGGTTTAGCCTATTCCACAATGTCTCAATTGGGTTATATGATGTTAGCTCTAGGTATGGGGTCTTATCGAAGCGCTTTATTTCATTTGATTACTCATGCTTATTCCAAAGCATTATTATTTTTAGGATCCGGATCCGTTATTCATTCAATGGAAACTATTGTTGGATATTCTCCAGCTAAAAGTCAGAATATGGGTCTTATGGGAGGTTTAAG-AAAACATGTACCAATTACCCAAATCACATTTTTATTAGGTACACTTTCTCTTTGTGGTATTCCACCTCTTGCTTGTTTTTGGTCCAAAGATGAAATTCTTAATGATAGTTGGTTGTATTCGCCAATTTTCGCAATAATAGCTTGGGCCACGGCGGGATTAACCGCATTTTATATGTTTCGGATCTATTTACTTACTTTTGAAGGGCATTTAAACGTTCATTTTCAAAATTTTGGTGGGAAACAAAAAACCCCTTTCTATTCAATATCTCTATGGGGTAAAAAGGGAGTTAAGAAAAACTCTTGTTTATTAC------------------------CAATGAATA---------------------ATAATGAAAGTACTTATTTTTTTTTTA---------------------AAA-CTAAATATCCAATTCATA------AAAATGGAAGAAAGATGACACGACCTTT------TATGACTATTGCTCGTTTTGAGCATAAAACGGTTTATTCCTATCCTTATGAATCGGACAATACTATGCTATTCCCAATATTTGTATTAGGACTCTTTACTTTGTTTGTTGGATCTATAGGAATTCCTTTCAACCAAGAGGGA--GTG----AATTTGGATATATTATCGAAATGGTTAGCTCCATCTATAAATCTTTTGCATCAAAAGTCGAATAATTCGATGGATTGGAATGAAT------TTTTAAAGGATGCAGTTCTTTCAGTCAGTATAGCTTATTTCGGAATATTTATAGCATCCTTTTTATATAAACCCATTTATTCTTCTTTAAAAAATTTTGAATTAATTAATTC---------TTTTGTTAAAAAGGGCCCTAAGAGAATTCTGTGGGACAAAATTCTCAATGGCATATATGATTGGTCATATAATCGTGCTTACATAGATGCTTTTTATACAAGATTCTTTGTTGGTGGGACAAGAGGATTAGCTGAATTTACTCATTTTTTTGGATCCCAGTCTAGTCTATAGGAGG-TT--TTGAAAAGAAAGGAGCAATAATCATTTTCTTGTTCTATCAAGAGGGT-G-CTATTGCTCCTTTC-TTTTTTTCTT-------------------TTTATATT-ATTAAT---T------TACTAG-----T------ATTTTACTT----ACATAGACTTTT---------TTGTTTACAT-------TA----TAGAA---------AAAGAAGTAGAGGATATTT-TCCTG-------CCTTTATTC-
			--------------------ATGATTGAG-TATT-------CTAT-TTTTTTTT----TTT-------ATTTAAAA-TTGTAGAAATATAA-CTTGTTCCTCTTGTT-GCT-AATGTTACTA-TTTC------ATTT-------ATAGA--ATTTTGACTTC---------------------------ATAT---TCTTA-----TCTT--T--------------------------------------------------------------------------GAAATAAGAAAGA-------------AG-ATAAATATTTCGAA-CTTTAATC---TTTTT---TTTAT------AATTTAAATAATGTC--------------AAAATGGAATGTA-A---GTAGGCGAGGGCC-TTGGTAT-GGAAACTTACTAAGTGATCACTTTCAAATTCAGAGAAACCCTGGAATTAACAAAAAT-GGGCAATC-CTGAGCCAAATCCTGT-TTTCTGAAAACAAGC-----AAAGGTTCAGAAGGATAGGTGCAGAGACTC-AATGAAAGCTATTCTAAC-----AAATGGAGTTAAATGCGTTGGTAGAGGA------ATCTTTAC-----ATCGAAACTTCA--GAAAGAAAAAGAATGAAG-TGAAGGATAAACA-------------TATATACATACGTATTGAATACTAT------------AT------------------------CAA---ACGATTAATGACGGCCCGAATCCG------TA-TTTTTTCT-ATAAAAAATA---------G-AA-------GAATTGGT---------------GTGAATCGATTCTACATT--------GAAGAAAGAATCGAATATTCATTGATC-AAATCATTCA--------CT-----CCATAGT----CTGATAGATC-----TTTTGAAAAACTGATTAATCGGACGAGAATAAAGATAGAGTCCCGTTCTACA-TGTCAATACCT---------------GCAATAATGAAATTTATAGTAAGAGGAAAATCCCT-CGACT-----------------------------------------------------------------------ACTCCCCAACTAT-TT-----AT-C---CGACCCC--CT--------TT-CCTTAGCGGTTCCAAACTCCT-TATC------TTTCT-CATTCACTCTATTCTTT-TAGAAATGGA--AGCGTAAATGACT-T---------TCTCT-----TATCACAAGTTG----ATATATA-------------------TGATACACAT----A----------------------GAAATGAACATC-----TTTGAGCAAGGAATCCCT---------AGTTGAATGATTCCCGATCAATA-----------------CAA------TATCATTACTCAT----ACTGAAACTTAGAAA------GTCATCTTT-----TT---GAAGATCGAAGAAAT--------TCCCCGGCTTTGATA----AAA-TTTTTTAATCTACTTT-TGTCCTT------------TT------------AATTGAC-----------ATAGA-----------------------------------------------------------------------------------CCAATTCTCTA------------------------------------------------------------------------------------------------------------------------------------------------------------------------------------------------------------------------------------------------------------
			--------------------------------------------------------------------------------------------------------------------------------------------------------------------------------------------------------------------------------------------------------------------------------------------------------------------------------------------------------------------------------------------------------------------------------------------------------------------------------------------------------------------------------------------------------------------------------------------------------------------------------------------------------------------------------------------------------------------------------------------------------------------------------------------------------------------------CAGCGTTGAAATTGTTCGTTTCTTTCACTGCT-ATAAACGTGGGGTTGATCGTGTTTTTGTTGACCACCCAATGTTCTTGGAGAA----AGTAAGCT----T----ATTTTG-------AACCCTT---AA-AGAGGTCC-----TGA-GGGATAC---------TACAATGTGAATA-------CACAGAAC--------ACATCAGAATTTCTTGAC--TC-TACTGGT-------GCTTTTACCCTTTAAGGTTTGGGGCAAAACTGCTTCAAAAATTTATGGCCCCAAAGCTGGACAAGATTATATGGACAATGAACTTCGGTTCAGCTTGTTGTGCCAAGTAAGTTA---------------CGTGGT-GTA-CTG-----TTGTC-TCA--ACT-----T--AT-------GTGGC--------ATTT---------------AATCATTTTTTAACC-TTG--TTTTCTTGTCACTC----------TCAGGCAGCACTAGAGGCACCCAGAGTT-CTGAATTTGAACTGCAGCAAATACGTCTCAGGACCATATGG----T------AACACCTCCCAGTTTCAG-AAAGCACC----TTAGCAGTCACA--G---------TTATAACCTTGAAGGT----AATCATCTTT----A-TTTTGCCTATTTC-TGCAGGAGAGGATGTTCTCTTCATTGCCAATGATTGGCACACAGCTCTCATTCCCTGCTACCTGAAGTCAATGTACCAGTCAAGAGGACTCTATATGAAT-GCTAAGGTAA---AATCTCT--TTGTATCCACTT--------------------------------GACTG-CAC----TTTAC--------------------CCTG-CAAAT--CAAGAAGGTTGTATTA--ATATATGAT------AAATTTCACATGGC-CCCAGG-TCGCTTTCTGCATCCATAACATTGCCTACCAAGGCCGATTTACTTTCTCCGACTTCTCTCTTCTCAATCTGCCTGATGAATACAGGAGTTCTTTTGATTTCATTGATGGGTATGAGTTTTATG-------CTTGGAAT-A---AGACACCAAA----------TTTAG--AAGTTCTTT-----TGATGCTAGTA--AATTGAG-TCTT-TCAAATTTTG-CAGATATGAAAAGCCTATTAAGGGTAGGAAAAT
			CAACTGGATGAAGGCTGGGATATTAGAATCACATAGGGTGGTTACAGTGAGCCCATACTATGCCCAAGAACTTGTTTCCGGTGTTGACAAGGGAGTTGAATT-GGATAATGTCCTTCGTAAGACTTGCATAACTGGGATTGTGAAT-GGCATGGATACACAAGAGTGGAACCCAGCAACTGATAAATACACCGATGTCAAATATGATATAACCACTGTAAGACAGGA-TCTTT-CTG-ACTTC-AGTA-TTT-GCAAAAA---TA-TTTTG----TAGGTTTATGAAA--TAAA-GGAGTT-CT-TGCTAATC-AAAATCT----CTATACAGGTCACGGATGCAAAGCCTTTACTGAAGGAGGCTCTTCAAGCAGCAGTTGGCTTGCCTGTTGACAGGAAGATCCCTTTGATTGGGTTCATCGGCAGACTTGAAGAGCAGAAAGGTTCAGACATTCTTGTTGCTGCAATTCACGAGTTCATAGGATTGGATGTTCAAATAATAGTCCTTGTAAGTA-CCGAATAGAC-TCATGGTGTC-------------------------------------------------CGCGTT--G-TTG-TGTTTACTTGTACCC-AAATTGAAATTGACCTGCAACTCGT--CCA-ATCCATCAGGGAACTGGCAAAAAGAAGTTCGAACAGGAGATTGAACAACTCGAAGTGTTGTATCCTGACAAAGCTAAAGGAGTGGCAAA
		</sequence>
		<sequence>
			<taxon idref="Atropa_belladonna"/>
			---------TCGAA-ACCT-GC-ATGGCAG-AACGA-CCCGCG-AAC-ACGTTCACTAACGAA-CCCCGGCGCGGAAAGCG-CCA-AGGAATACGGAATT--GACAGCCTGAGCGCCCGTCCGC-GGC-GCGCGCGAGGA--ACCGCG----CTT-CGATCG-AAACGAAAA-TGACTC----------------------------------------------------------------------------------------------------------------------------------------------------------ATCTCGTCGCCCCCGCA--CGCCGCGGGG-CGG-ATACTGGCCTCC--CGT----GCGCCTC--GAG-CCCGCGGCCGGCCTAAAT-GCG-AGT-CCACGTCGAC-GG-ACG-TCGCGGCAG---GTGGTGGTT-GT-ATCCCAA----CTCT--C-GTATTGTCGCGGCAGTAGCCCGTCGCG-CGTG-TGGACT-CCCGGACCC-TCTTT-GCGCTCGG---GCGC--TCCGAC----------------TAGGTCGATTTTGTTGGAAAAT------------CCAGGTTATAACA------ATCAATTTAGTTTACTAATTGTGAAACGTTTAATTACTCGAATGTATCAACAGAATCATTTTCTTAT------------TTCTACTAATGATTCTAACAAAAATA------CATTTTTGGGGTGCAACAAGAGTTTGTATTCTCAAATGATATCAGAGGGATTTGCATTTATTGTGGAAATTCCATTTTCTCTACGATTAATATCTTCTTTATCTTCT------TTCGAAGGCAAAAAGA---------------------------TTTTAAAATCTCATAATTTACGATCAATTCATTCAACATTTCCTTTTTTAGAGGACAATTTTTCACATCTAAATTATGTATTAGATATACTAATACCCTATCCCGTTCATCTGGAAATCTTGGTTCAAACTCTTCGCTATTGGGTAAAAGATGCCTCTTCTTTACATTTATTACGATTCTTTCTCCACGAATATTGGAATTTGAATAGTCTTATTACTTCAAAGAAGCCCGGTTACTCCTTTTCAAAAAAAAATAAAAGATTCTTCTTTTTCTTATATAATTCTTATGTATATGAATGCGAATCCACTTTCGTCTTTCTACGGAACCAATCTTCTCATTTACGACCAACATCTTTTGGAGCCCTTCTTGAACGAATATATTTCTATGGAAAAATAGAACGTCTTGTAGAAGTCTTTGCTAAGGATTTGCAGGTTACCCTATGGTTATTCAAGGAT------CCTTTCATGCATTATGTTAGGTATCAGGGAAAATCAATTCTGGCTTCAAAAGGGACGTTTCTTTTGATTAATAAATGGAAATTTTACCTTGTCAATTTTTGGCAATGTCATTTTTCTCTGTGTTTTCACACAGGAAGGATCCATATAAACCAATTATCCAACCATTCCCG------TGACTTTATGGGCTATCTTTCAAGTGTGCGACTAAATCCTTCAATGGTACGTAGTCAAATGTTA-GAAAACTATGTTAATAGGAGCGGGACTTATTCTTTTTCCAACGGCAACAAAAAGTTTTCGCCGTATGTGGGCTTTTCAGAGTGTTTTATTGTTAAGCATAGTCATGATTTTTTCAATCTACCTGTCTATTCAGSAAATAAATAGCAGTTCTTTTTATCAATATGTATGGTCTTGGATCATSAATAATGATTTTTCTTTAGACTTCGGATACTTGATCGACCCACTTACTTCTATTATGTCAATATTAATCACTACTGTTGGAATTATGGTTCTTATTTATAGTGATAATTATATGGCTCATGATCAAGGCTATTTGAGATTTTTTGCTTATATGAGTTTTTTCAGTACTTCCATG-TTGGGATTAGTTACTAGTTCTAA-TTTGATACAAATT
			TATATTTTTTGGGAATTGGTTGGGC-TGTGTTCCTATCTATTAATAGGATTTTGGTTTACACGACCTGTTGCGGCAAATGCTTGTCAAAAAGCGTTTGTAACTAATCGTGTAGGGGATTTTGGTTTATTATTAGGAATTTTAGGTTTTTATTGGATAACAGGAAGTTTCGAATTTAGGGATTTATTCGAAATATTCAATAACTTGAGTT------CTAATAATGAGGTCAATTTTTTATTTGTTACTTTATGCGCTGTTCTCTTATTTGCCGGTGCAGTTGCTAAATCCGCCCAATTCCCCCTTCATGTATGGTTACCTGATGCCATGGAGGGACCTACTCCTATTTCGGCTCTTATACATGCTGCTACTATGGTAGCGGCGGGAATTTTTCTTGTAGCTCGGCTTCTTCCTCTTTTCAGAGTTATACCTTATATAATGTATTTGATCTCGGTTATAGGAATAATAACAGTATTATTAGGA-GCTACTTTAGCTCTTGCTCAAAAAGACATTAAGAGAGGTTTAGCCTATTCCACAATGTCTCAATTGGGTTATATGATGTTAGCTCTAGGTATGGGGTCTTATCGAAGCGCTTTATTTCATTTGATTACTCATGCTTATTCCAAAGCATTATTATTTTTAGGATCCGGATCCATTATTCATTCAATGGAAACTATTGTTGGATATTCTCCAGCTAAAAGCCAGAATATGGGTCTTATGGGAGGTTTAAG-AAAACATGTACCAATTACCCAAATCACATTTTTATTAGGTACACTTTCTCTTTGTGGTATTCCACCTCTTGCTTGTTTTTGGTCCAAAGATGAAATTCTTAATGATAGTTGGTTGTATTCGCCAATTTTCGCAATAATAGCTTGGGCCACGGCGGGATTAACCGCATTTTATATGTTTCGGATCTATTTACTTACTTTTGAAGGACATTTAAACGTTCATTTTCAAAATTATGGTGGGAAACAAAAAACCCCTTTCTATTCAATATCTCTATGGGGTAAAAAGGGAGTTAAGAAAAACTCTTATTTATTAA------------------------CAATGAATA---------------------ATAATGAAAGTACTTATTTTTTTTCAA---------------------AAA-CTAAATATCCAATTGATA------AAAATGGAAGAAAGATGACACGACCTTT------TATGACTATTGCTCATTTTGAGCATAAA-CGGTTTATTCCTATCCTTATGAATCGGACAATACTATGCTATTCCCAATATTTGTATTAGGACTCTTTACTTTGTTTGTTGGATCTATAGGAATTCCTTTCAACCAAGAGGGA--TGG----AATTTGGATATATTATCGAAATGGTTAGCTCCATCTATAAATCTTTTGCATCAAAAGTCGAATAATTCGATGGATTGGAATGAAT------TTTTAAAGGATGCAGTCCTTTCCGTCAGTATAGCTTATTTCGGAATATTTTTAGCATCCTTTTTATATAAACCTATTTATTCTTCTTTAAAAAATTTTGAGTTAATTAATTC---------TTTTGTTAAAAAGGGCCCTAAGAGAATTCTGTGGGACAAAATTATCAATGGCATATATGATTGGTCATATAATCGTGCTTACATAGATGCTTTTTATACAAGATTCTTAGTTGGTGGGTTAAGAGGATTAGCTGAATTTATTCATTTTTTTGGATCCCAGTCTAGTCTATAGGAGG-TT--TTGAAAAGAAAGGAGCAATAATCATTTTCTTGTTCTATCAAGAGGGT-G-CTATTGCTCCTTTC-TTTTTTTCTT-------------------TTTATATT-ATAAAT---T------TACTAG-----T------ATTTTACTT----ACATAGACTTTT---------TTGTTTACAT-------TA----TAGAA---------AAAGAAGGAGAGGGTATTT-TCCTG-------CATTTATTC-
			--------------------ATGATTGAG-TATT-------CTAT-TTTGATTTTGTATTT-------ATTTAAAA-TTGTAGAAATATAA-CTTGTTCCTTTTGTT-GCT-AATGTTACTA-TTTC------ATTT-------ATATATAATTTTGACTTC---------------------------ATAT---TCTTA-----TCTT--T--------------------------------------------------------------------------GAAATAAGAAATA-------------AG-ATAAATATTTCGAA-CTTTAATC--TTTTGT---TTTCT------AATTTAAATAATGTA--------------AAAATGGAATGTA-A---GTAGGCGAGGGCC-TTGGTAT-GGAAACTTACTAAGTGATCACTTTCAAATTCAGAGAAACCCTGGAATTAACAAAAAT-GGGCAATC-CTGAGCCAAATCCTGT-TTTCTGAAAACAAAC-----AAAGGTTCAGAAGGATAGGTGCAGAGACTC-AATGGAAGCTATTCTAAC-----AAATGGAGTGAAATGCGTTGGTAGAGGA------ATCTTTAC-----ATCGAAACTTCA--GAAAGAAAAAGAATGAAG-TGAAGGATAAACA-------------TATATACATACGTATTGAATACTAT------------AT------------------------CAA---ATGATTAATGACGACCCGAATCCG------TA-TTTTTTCT-ATAAAAAATA---------G-AA-------GAATTGGT---------------GTGAATCGATTCTACATT--------GAAGAAAGAATCGAATATTCATTGATC-AAATCATTCA--------CT-----CCATAGT----CTGATAGATC-----TTTTGAAAAACTGATTAATCGGACGAGAATAAAGATAGAGTCCCGTTCTACA-TGTCAATACCG---------------GCAACAATGAAATTTATAGTAAGAGGAAAATCCGT-CGACTTTAAAAATCGTGAGGGTTCAAGTCCCTCTATCCCCA--------------------AAAAGACTATTT--CACTCCCCAACTAT-TT-----AT-C---CGACCCC--CT--------TT-CCTTAGCGATTCCAAACTCCT-TATC------TTTCT-CATTCACTCTATTCTTT-TATAAATGGA--AGCGTAAATGGCT-T---------TCTCT-----TATCACAAGTTG----ATATATA-------------------TGATACACAT----A----------------------GAAATGAACATC-----TTTGAGCAAGGAATCTCT---------AGTTGAATGATTCCCGATCAATA-----------------CAA------TATCATTACTCAT----ACTGAAACTTACAAA------GTCATCTTT-----TT---GAAGATCGAAGAAAT--------TCCCCGGCTTTGATA----AAA-TTTTTTAATCTACTTT-TGTCCTT------------TT------------AATTGAC-----------ATAGA-----------------------------------------------------------------------------------CCAGTTCTCTACTACATGAGATAGCACATAAGATAAA--------GGAAAGAATCTTTCTTTCTCTCTTTTCTTC---------------------TTTCTATATTATA-------------------------TAGAGATGTAC--------------------AACTTTTATCATCAATTTCC------------------TTTATC-----TCTTTATCA----------AAGTAAAGGA-----------------AGG
			GCTCAGAAGAGCCAAGAATATCAAGA-AAAATAAAGAAGACC-------------TCTTTTC----TTTGTCTTGATTTTGTTCGAAA-GGACCCTCTTATTCTCATGGCCTGGTCTGGTCAGTACCCAGCCGGGCCTCTTTTGT----------TCCAAC------GAATTTGAAAAC-----C--------------------AAAATGCCTG-TTA-------TAGTTG--------------TAATATTTCATTT----TAATCG---------AATAGTTAATATTC---------AAGCAACAAGAAAAAATTCCCATTTTT-TTTT--ATTTTTATA-------------------------AAAGT--------AAAATA--------AAATATATGAAATAGAAAATTCGATCAAAA-AAAAAGTCTCATTTCTCTTTCTGCTTTTT---TTTATG---TTTA-CCATCTTG--CTTGCTGGACT------AAAAAAAAGAAGCTTTCGAGT----ATTCCACAATGCATTTTTAT------------------GTTATGATTTTAGTGGTTTTAACGACCCT-AT-CTTATCCTATCTTGATTATC-----------CCAA-TTCCCCAGTTCGACAAAAGTA---------------------------------------------------------------------------------------------------------------------------------------------CAGCATTGAAATTGTTCGTTTCTTTCACTGCT-ATAAACGTGGGGTTGATCGTGTTTTTGTTGACCACCCAATGTTCTTGGAGAA----AGTAAGCA----T----ATTTTG-------AACCCTT---AA-AGAGGTCC-----TGA-GGGATAC---------TGCAATGTGAATAA------CACAGAAC--------ACGTCAGAATTTCTTGAC--TC-TACTGGT-------GCTTTTACCCTTTAAGGTTTGGGGCAAAACTGCTTCAAAAATTTATGGCCCCAAAGCTGGACAAGATTATATGGACAATGAACTTAGGTTCAGCTTGTTGTGTCAAGTAAGTTA---------------CGTGTT-GTA-CTG-----TTGTC-TTG--ACT-----T-CAT-------GTGGC--------ATTTAT-TT-TTGTATTT-AATCATTTTTTAACC-TTG--TTTTCTTGTCACTC----------TCAGGCAGCACTAGAGGCACCTAGAGTT-CTGAATTTGAACTGCAGCAAATACTTCTCAGGACCATATGG----T------AACACCTCCCAGTTTCAG-AAAGCGCC----TTAGCAGTCACA--G---------CTATATCCTTGTAGGT----AATCATCTTT----A-TTTTGCCTATTTC-TGCAGGAGAGGATGTTCTCTTCATTGCCAATGATTGGCACACAGCTCTCATTCCCTGCTACCTGAAGTCAATGTACCAGTCAAGAGGACTCTATATGAAT-GCTAAGGTAA---AATCTCT--TTTTATCCACTT--------------------------------GACTG-CAC----TTTAC--------------------CCTG-CAAAT--CAAGAAGGTTGTATTA--ATATATGAT------AAATTTCATATTGCCTCCAGG-TCGCTTTCTGCATCCATAACATTGCCTACCAAGGCCGATTTGCTTTCTCCGACTTCTCTCTTCTCAATCTGCCTGATGAATACAGGAGTTCTTTTGATTTCATTGATGGGTATGAGTTTTATG-------CTTGGAAT-A---AGACACCAAA----------TTTAG--AAGTTCTTT-----TGATGCTAGGA--AATTGAG-TCTT-TCAAATTTTG-CAGATATGAAAAGCCTATTAAGGGTAGGAAAAT
			CAACTGGATGAAGGCTGGGATATTAGAATCACATAGGGTGGTTACAGTGAGCCCATACTATGCCCAAGAACTTGTTTCCGGTGTTGACAAGGGAGTTGAATT-GGATAATGTCCTACGTAAGACTTGCATAACTGGGATTGTGAAT-GGCATGGATACACAAGAGTGGAACCCAGCAACTGACAAATACACCGATGTCAAATATGATAAAACCACTGTAAAACAGGA-TCTTT-CTG-ACTTA-AGTA-TTT-GCAAAAAA--TA-TTTTG----AAGGTTTATGAAA--TAAA-GGAGTT-CT-TGCTAATC-AAAATCT----CTATACAGGTCACGGATGCAAAGCCTTTACTGAAGGAGGCTCTTCAAGCAGCAGTTGGCTTGCCTGTTGACAGGAAGACCCCTTTGATTGGGTTCATCGGCAGACTTGAAGAGCAGAAAGGTTCAGACATTCTTGTTGCTGCAATTCACGAGTTCATAGGATTGGATGTTCAAATAATAGTCCTTGTAAGTA-CCGAATAGAC-TCATGGTGTC-------------------------------------------------TGCATT--G-TTG-TGTTTACTTGTGCGC-AAATTGAAATTTACCTGCAACTCGT--CCT-ATGCATCAGGGAACTGGCAAAAAGAAGTTCGAGCAGGAGATTGAACAACTCGAAGTGTTGTATCCTGACAAAGCTAAAGGAGTGGCAAA
		</sequence>
		<sequence>
			<taxon idref="Atropa_komarovii"/>
			----------------------------------------------------------------------------------------------------------------------------------------------------------------------------------------------------------------------------------------------------------------------------------------------------------------------------------------------------------------------------------------------------------------------------------------------------------------------------------------------------------------------------------------------------------------------------------------------------------------------------------------------------------------------------------------------------------------------------------------------------------------------------------------------------------------------------------------------------------------------------------------------------------------------------------------------------------------------------------------------------------------------------------------------------------------------------------------------------------------------------------------------------------------------------------------------------------------------------------------------------------------------------------------------------------------------------------------------------------------------------------------------------------------------------------------------------------------------------------------------------------------------------------------------------------------------------------------------------------------------------------------------------------------------------CTATGTTAATAGGAGCGGGACTTATTCTTTTTCCAACGGCAACAAAAAGTTTTCGCCGTATGTGGGCTTTTCAGAGTGTTTTATTGTTAAGCATAGTCATGATTTTTTCAATCTACCTGTCTATTCAGCAAATAAATAGCAGTTCTTTTTATCAATATGTATGGTCTTGGATCATCAATAATGATTTTTCTTTAGACTTCGGATACTTGATCGACCCACTTACTTCTATTATGTCAATATTAATCACTACTGTTGGAATTATGGTTCTTATTTATAGTGATAATTATATGGCTCATGATCAAGGCTATTTGAGATTTTTTGCTTATATGAGTTTTTTCAGTACTTCCATG-TTGGGATTAGTTACTAGTTCTAA-TTTGATACAAATT
			TATATTTTTTGGGAATTGGTTGGGC-TGTGTTCCTATCTATTAATAGGATTTTGGTTTACACGACCTGTTGCGGCAAATGCTTGTCAAAAAGCGTTTGTAACTAATCGTGTAGGGGATTTTGGTTTATTATTAGGAATTTTAGGTTTTTATTGGATAACAGGAAGTTTCGAATTTAGGGATTTATTCGAAATATTCAATAACTTGAGTT------CTAATAATGAGGTCAATTTTTTATTTGTTACTTTATGCGCTGTTCTCTTATTTGCCGGTGCAGTTGCTAAATCCGCCCAATTCCCCCTTCATGTATGGTTACCTGATGCCATGGAGGGACCTACTCCTATTTCGGCTCTTATACATGCTGCTACTATGGTAGCGGCGGGAATTTTTCTTGTAGCTCGGCTTCTTCCTCTTTTCAGAGTTATACCTTATATAATGTATTTGATCTCGGTTATAGGAATAATAACAGTATTATTAGGA-GCTACTTTAGCTCTTGCTCAAAAAGACATTAAGAGAGGTTTAGCCTATTCCACAATGTCTCAATTGGGTTATATGATGTTAGCTCTAGGTATGGGGTCTTATCGAAGCGCTTTATTTCATTTGATTACTCATGCTTATTCCAAAGCATTATTATTTTTAGGATCCGGATCCATTATTCATTCAATGGAAACTATTGTTGGATATTCTCCAGCTAAAAGCCAGAATATGGGTCTTATGGGAGGTTTAAG-AAAACATGTACCAATTACCCAAATCACATTTTTATTAGGTACACTTTCTCTTTGTGGTATTCCACCTCTTGCTTGTTTTTGGTCCAAAGATGAAATTCTTAATGATAGTTGGTTGTATTCGCCAATTTTCGCAATAATAGCTTGGGCCACGGCGGGATTAACCGCATTTTATATGTTTCGGATCTATTTACTTACTTTTGAAGGACATTTAAACGTTCATTTTCAAAATTATGGTGGGAAACAAAAAACCCCTTTCTATTCAATATCTCTATGGGGTAAAAAGGGAGTTAAGAAAAACTCTTATTTATTAA------------------------CAATGAATA---------------------ATAATGAAAGTACTTATTTTTTTTCAA---------------------AAA-CTAAATATCCAATTGATA------AAAATGGAAGAAAGATGACACGACCTTT------TATGACTATTGCTCATTTTGAGCATAAAACGGTTTATTCCTATCCTTATGAATCGGACAATACTATGCTATTCCCAATATTTGTATTAGGACTCTTTACTTTGTTTGTTGGATCTATAGGAATTCCTTTCAACCAAGAGGGA--GTG----AATTTGGATATATTATCGAAATGGTTAGCTCCATCTATAAATCTTTTGCATCAAAAGTCGAATAATTCGATGGATTGGAATGAAT------TTTTAAAGGATGCAGTCCTTTCCGTCAGTATAGCTTATTTCGGAATATTTTTAGCATCCTTTTTATATAAACCTATTTATTCTTCTTTAAAAAATTTTGAGTTAATTAATTC---------TTTTGTTAAAAAGGGCCCTAAGAGAATTCTGTGGGACAAAATTATCAATGGCATATATGATTGGTCATATAATCGTGCTTACATAGATGCTTTTTATACAAGATTCTTTGTTGGTGGGATAAGAGGATTAGCTGAATTTATTCATTTTTTTGGATCCCAGTCTAGTCTATAGGAGG-TT--TTGAAAAGAAAGGAGCAATAATCATTTTCTTGTTCTATCAAGAGGGT-G-CTATTGCTCCTTTC-TTTTTTTCTT-------------------TTTATATT-ATAAAT---T------TACTAG-----T------ATTTTACTT----ACATAGACTTTT---------TTGTTTACAT-------TA----TAGAA---------AAAGAAGGAGAGGGTATTT-TCCTG-------CATTTATTC-
			--------------------ATGATTGAG-TATT-------CTAT-TTTGATTTTGTATTT-------ATTTAAAA-TTGTAGAAATATAA-CTTGTTCCTCTTGTT-GCT-AATGTTACTA-TTTC------ATTT-------ATATA--ATTTTGACTTC---------------------------ATAT---TCTTA-----TCTT--T--------------------------------------------------------------------------GAAATAAGAAATA-------------AG-ATAAATATTTCGAA-CTTTAATC--TTTTGT---TTTCT------AATTTAAATAATGTA--------------AAAATGGAATGTA-A---GTAGGCGAGGG---------------------------------------------------------------------------------------------------------------------------------------------------------------------------------------------------------------------------------------------------------------------------------------------------------------------------------------------------------------------------------------------------------------------------------------------------------------------------------------------------------------------------------------------------------------------------------------------------------------------------------------------------------------------------------------------------------------------------------------------------------------------------------------------------------------------------------------------------------------------------------------------------------------------------------------------------------------------------------------------------------------------------------------------------------------------------------------------------------------------------------------------------------------------------------------------------------------------------------------------------------------------------------------------------------------------------------------------------------------------------------------------------------------------------------------------------------------------------------------------------------------------------------------------------------------------------------------------------------------------------------------------
			--------------------------------------------------------------------------------------------------------------------------------------------------------------------------------------------------------------------------------------------------------------------------------------------------------------------------------------------------------------------------------------------------------------------------------------------------------------------------------------------------------------------------------------------------------------------------------------------------------------------------------------------------------------------------------------------------------------------------------------------------------------------------------------------------------------------------------------------------------------------------------------------------------------------------------------------------------------------------------------------------------------------------------------------------------------------------------------------------------------------------------------------------------------------------------------------------------------------------------------------------------------------------------------------------------------------------------------------------------------------------------------------------------------------------------------------------------------------------------------------------------------------------------------------------------------------------------------------------------------------------------------------------------------------------------------------------------------------------------------------------------------------------------------------------------------------------------------------------------------------------------------------------------------------------------------------------------------------------------------------------------------------------------------------------------------------------------
			------------------------------------------------------------------------------------------------------------------------------------------------------------------------------------------------------------------------------------------------------------------------------------------------------------------------------------------------------------------------------------------------------------------------------------------------------------------------------------------------------------------------------------------------------------------------------------------------------------------------------------------------------------------------------------------------------------------------------------------------------------------
		</sequence>
		<sequence>
			<taxon idref="Aureliana_fasciculata"/>
			---------------------------------------------------------------------------------------------------------------------------------------------------------------------------------------------------------------------------------------------------------------------------------------------------------------------------------------------------------------------------------------------------------------------------------------------------------------------------------------------------------------------------------------------------------------------------------------------------------TAGGTCGGTTTTGTTGGAAAAT------------CCAGGTTATAACA------ATAAATTTAGTTTCCTAATTGTGAAACGTTTAATTACTCGAATGTATCAACAGAATCATTTTCTTAT------------TTCTACTAATGATTCTAACAAAAATC------CATTTTTGGGGTGCAACAAGAGTTTGTATTCTCAAATGATATCAGAGGGATTTACATTTATTGTGGAAATTCCGTTTTCTCTACGATTAATAT---------CTTCT------TTCGAAGGCAAAAAGA---------------------------TTTTAAAATCTCATAATTTACGATCAATTCATTCAACATTTCCTTTTTTAGAGGACAATTTTTCACATCTAAATTATGTATTAGATATACTAATACCCTACCCCGTTCATCTGGAAATCTTGGTTCAAACTCTTCGCTATTGGGTAAAAGATGCCTCTTCTTTACATTTATTACGATTCTTTCTCCACGAATATTGGAATTTGAATAGTCTTATTACTTCAAAGAAGCCCGGTTACTCCTTTTCAAAAAAAAATCAAAGATTCTTCTTCTTCTTATATAATTCTTATGTATATGAATGGGAATCCACTTTCGTCTTTCTACGGAACCAATCTTCTCATTTACGATCAACATCTTTTGGAGCCCTTCTTGAACGAATATATTTCTATGGAAAAATAGAACGTCTTGTAGAAGTCTTTGCTAAGGATTTTCAGGTTACCTTATGGTTATTCAAGGAT------CCTTTCATGCATTATGTTAGGTATCAAGGAAAATCAATTCTGGCTTCAAAAGGGACGTTTCTTTTGATGAATAAATGGAAATTTTATCTTGTAAATTTTTGGCAATGTCATTTTTTTCTGTGCTTTCACACAGGAAGGATCCATATAAACCAATTATCCAATCATTCCCG------TGACTTTATGGGCTATCTTTCAAGTGTGCGACTAAATCATTCAATGGTACGTAGTCAAATGTTA-GAAAACTATGTTAATAGGCGCGGGACTTATTCTTTTTCCAACGGCAACAAAAAGTTTTCGCCGTATGTGGGCTTTTCAAAGTGTTTTATTGTTAAGCATAGTCATGATTTTTTCAATCTACCTGTCTATTCAGCAAATAAATAGCAGTTCTTTTTATCAATATGTATGGTCTTGGATCATCAATAATGATTTTTCTTTAGACTTCGGATACTTGATCGACCCACTTACTTCTATTATGTCAATATTAATCACTACTGTTGGAATTATGGTTCTTATTTATAGTGATAATTATATGGCTCATGATCAAGGCTATTTGCGATTTTTTGCTTATATGAGTTTTTTCAGTACTTCCATG-TTGGGATTAGTTACTAGTTCGAA-TTTGATACAAATT
			TATATTTTTTGGGAATTGGTTGGGC-TGTGTTCCTATCTATTAATAGGATTTTGGTTTACACGACCTGTTGCGGCAAATGCTTGTCAAAAAGCCTTTGTAACTAATCGTGTAGGGGATTTTGGTTTATTATTAGGAATTTTAGGTTTTTATTGGATAACGGGGAGTTTCGAATTTAGGGATTTATTCGAAATATTCAATAACTTGATTT------ATAAGAATGAGGTAAATTTGTTATTTGTTACTTTATGCGCTGTTCTCTTATTTGCCGGTGCAGTTGCTAAATCCGCCCAATTCCCCCTTCATGTATGGTTACCTGATGCCATGGAGGGTCCTACTCCTATTTCGGCTCTTATACATGCTGCTACTATGGTAGCGGCGGGAATTTTTCTTGTAGCTCGACTTCTTCCTCTTTTCAGAGTTATACCTTACATAATGTATTTGATCTCGGTTATAGGAATAATAACAGTATTATTAGGA-GCTACTTTAGCTCTTGCTCAAAAAGACATTAAGAGAGGTTTAGCCTATTCCACAATGTCTCAATTGGGTTATATGATGTTAGCTCTAGGTATGGGGTCTTATCGAAGCGCTTTATTTCATTTGATTACTCATGCTTATTCCAAAGCATTATTATTTTTAGGATCCGGATCCATTATTCATTCAATGGAAACTATTGTTGGATATTCTCCAGCTAAAAGCCAGAATATGGGTCTTATGGGAGGTTTAAG-AAAACATGTACCAATTACCAAAATCACATTTTTATTAGGTACACTTTCTCTTTGTGGTATTCCACCTCTTGCTTGTTTTTGGTCCAAAGATGAAATTCTTAATGATAGTTGGTTGTATTCGCCAATTTTCGCAATAATAGCTTGGGCCACGGCGGGATTAACCGCATTTTATATGTTTCGGATCTATTTACTTACTTTTGAAGGGCATTTAAACGTTCATTTTCAAAATTATGGTGGGAAACACAAAACCCCTTTATATTCAATATCTCTATGGGGTAAAAACGGAGTTAAGAAAAACTTTTGTTTATTAA------------------------CAATGAATA---------------------ATAATGAAAGTACTTATTTTTTTTCAA---------------------AAA-CTAAATATCCAATTGATA------AAAATGGAAGAAAGATGACACGACCCTTTATGACTATGACTATTGCTCATTTTGAGCATAAAGCGGTTTATTCCTATCCTTATGAATCGGACAATACTATGCTATTCCCAATATTTGTATTAGGACTTTTTACTTTGTTTGTTGGATCTATAGGAATTCCTTTCAACCAAGAGGGA--GGG----AATTTGGATATATTATCGAAATGGTTAGCTCCATCTATAAATCTTTTGCATCAAAAGTCGAATAATTCGATGGATTGGGATGAAT------TTTTAAAGGATGCAGTTCTTTCAGTCAGTATAGCCTATTTCGGAATATTTATAGCATCCTTTTTATATAAACCCATTTATTCTTCTTTAAAAAATTTTGAGTTAATTAATTC---------TTTTGTTAAAAAGGGTCCTAAGAGAATTCTGTGGGACAAAATTATAAATGGCATATATGATTGGTCATATAATCGTGCTTACATAGATGCTTTTTATACAAAATTATTAGTTGGTGGGATAAGAGGATTAGCTGAATTTACTCATTTTTTTGGATTCCAGTCTAGTCTATAGGAGG-TT--TTGAAAAGAAAGGAGCAATAATCATTTTCTTGTTCTACCAAGAGGGT-G-CTATTGCTCCTTTC-TTTTTTTCTT-------------------TTTAT-TT-ATTAAT---T------TACTAG-----T------ATTTTACTT----ACATAGACTTTT---------TTGTTTACAT-------TA----TAGAA---------AAAG--------------------------------------
			-----------------------------------------------------------------------------------------------------------------------------------------------------------------------------------------------------------------------------------------------------------------------------------------------AAAATAAGAAAGA-------------AG-AGAAATA-TTCGAA-CTTGAATC--TTTTGT---TTTAT------AATTAAAATAATGTA--------------AAAATGGAATGTA-A---GTAGGCGAGGG-------TAT-GGAAACTTACTAAGTGATCACTTTCAAATTCAGAGAAACCCTGGAATTAACAAAAAT-GGGCAATC-CTGAGCCAAATCCTGT-TTTATGAAAACAAAC-----AAAGGTTCAGAAGGATAGGTGCAGAGACTC-AATGGAAGCTATTCTAAC-----AAATGGAGTTAAATGCGTTGGTAGAGGA------ATCTTTAC-----ATCTAAACTTCA--GAAAGAAAAAGAATGAAG-TGAAGGATAAACG-------------TATATACATACGTATTGAATACTAT------------AT------------------------CAA---ATGATTAATGACGACCCGAATCCG------TA-TTTT-------AAAAAATA---------G-AA-------GAATTGGT---------------GTGAATCGATTCTACATT--------GAAGAAAGAATCGAATATTCATTGATC-AAATCATTCA--------CT-----CCATAGT----CTGATAGATC-----TTTTGAAGAACTGATTAATCGGACGAGAATAAAGATAGAGTCCCGTTCTACA-TGTCAATACCG---------------GCAACAATGAAATTTATAGTAAGAGGAAAATCCGT-CGACTTTAAAAATCGTGAGGGTTCAAGTCCCTCTATCCCCA--------------------AAAAGACTATTT--CACTCCCCAACTAT-TT-----AT-C---CGACCCC--CT--------TT-CCTTAGCGGTTCCAAATTCCT-TATC------TTTCT-CATTCACTCTATTATTT-TAGCAATGTA--AGCGTAAATGGCT-T---------TATCT-----TATCACAAGCTG----ATATATA-------------------TGATACACAT----A----------------------GAAATGAACATC-----TTTGAGCATGGAAGCCCT---------AGTTGAATGATTCCCGACCAATA-----------------CAA------TATCATTACCCAT----ACTGAAACTTACAAA------GTCATCTTT-----TT---GAAGATCGAAGAAAT--------TCCCCGGCTTTAATA----AAA-TCTTTTAATCTACTTT-TGTCCTT------------TT------------AATTTAC-----------AAAGA----------------------------------------------------------------------CCCATTGACAAAGCCAGTTCTATG------------------------------------------------------------------------------------------------------------------------------------------------------------------------------------------------------------------------------------------------------------
			----------------------------------------------------------------------------------------------------------------------------------------------------------------------------------------------------------------------------------------------------------------------------------------------------------------------------------------------------------------------------------------------------------------------------------------------------------------------------------------------------------------------------------------------------------------------------------------------------------------------------------------------------------------------------------------------------TTAACTG------CGAATG-------------AT---ACAATAT--AT-TTCTTCCATTGCC-CTATTC-AAGCATG---TGATCCTTACCTTTG-TCT-GCAGGTTAAAGTTGGAGACAGCATTGAAATTGTTCGTTTCTTTCACTGCT-ATAAACGTGGGGTTGATCGTGTTTTTGTTGACCACCCAATGTTCTTGGAGAA----AGTAAGCA----T----ATTCTG-------AACCCTT---AG-AGAGGTCC-----TGA-GGGATAC---------GTCAATCTGAATA-------CAAAGAACGCATTAATACATTAGAACGTCTTGAC--TC-TACTGGT-------GCTTTTACCCTTTAAGGTTTGGGGCAAAACTGGTTCAAAAATTTATGGCCCCAAAGCTGGACAAGATTATTTGGACAATGAACTTAGGTTCAGCTTGTTGTGTCAAGTAAGTTA---------------C---TT-GTA-CTG-----TTGTC-TTG--ACT-----T-TAT-------GTGGC--------ATTTAC-TT-TTGTCTTT-AACCATTTTTTAACC-TTG--TTTTCTTGTCACTC----------TCAGGCAGCACTAGAGGCACCTAGAGTT-CTGAATTTGAACTGCAGCAAATACTTCTCAGGACCATATGG----T------AACACCTCCTAGTTTCAG-AAAGCACC----TTAGCAGTCACA--T---------TTATATTCTAGGAGGTA---ATCAATCCAT----A-TTTTGTTTATTTC-TGCAGGAGAGGATGTTCTCTTCATTGCCAATGATTGGCACACAGCTCTCATTCCTTGTTACCTGAAGTCAATGTACCAGTCAAGAGGAATCTATATGAAT-GCGAAGGTAA---AGTCTGT--TTGTATTCACTT--------------------------------GATTG-CAC----TTTAC--------------------CCTG-CAAAT--CAAGAAGGTTGTATTA--ATATATGAT------AAATTTTCAT--------------------------------------------------------------------------------------------------------------------------------------------------------------------------------------------------------------------------------------------------------------------------
			------------------------------------------------------------------------------------------------------------------------------------------------------------------------------------------------------------------------------------------------------------------------------------------------------------------------------------------------------------------------------------------------------------------------------------------------------------------------------------------------------------------------------------------------------------------------------------------------------------------------------------------------------------------------------------------------------------------------------------------------------------------
		</sequence>
		<sequence>
			<taxon idref="Benthamiella_patagonica"/>
			-----------------------------------------------------------------------------------------------------------------------------------------------------------------------------------------------------------------------------------------------------------------------------------------------------------------------------------------------------------------------------------------------------------------------------------------------------------------------------------------------------------------------------------------------------------------------------------------------------------------------------------------------------------------------------------------------------------------------------------------------------------------------------------------------------------------------------------------------------------------------------------------------------------------------------------------------------------------------------------------------------------------------------------------------------------------------------------------------------------------------------------------------------------------------------------------------------------------------------------------------------------------------------------------------------------------------------------------------------------------------------------------------------------------------------------------------------------------------------------------------------------------------------------------------------------------------------------------------------------------------------------------------------------------------------TATGTTAATAGGAGCGGGACTTATTCTTTTTCCAACGGCAACAAAAAGTTTTCGCCGTATGTGGGCTTTTCAGAGTGTTTTATTGTTAAGCATAGTCATGCTTTTTTCAATCTATCTGTCTATTCAGCAAATAAATAGCAGTTCTTTTTATCAATATGTATGGTCTTGGATCATCAATAATGATTTTTCTTTAGAATTCGGTTACTTGATCGACCCACTTACTTCTATTATGTCAATATTAATCACTACTGTTGGAATTATGGTTCTTATTTATAGTGATAATTATATGGCTTATGATCAAGGCTATTTGAGATTTTTTGCTTATATGAGTTTTTTCAGTACTTCCATG-TTGGGATTAGTTACTAGTTCAAA-TTTGATACAAATT
			TATATTTTTTGGGAATTGGTTGGGC-TGTGTTCCTATCTATTAATAGGGTTTTGGTTTACACGACCTGTTGCAGCAAATGCTTGTCAAAAAGCGTTTGTAACTAATCGTGTAGGGGATTTTGGTTTATTATTAGGAATTTTAGGTTTTTATTGGATAACAGGGAGTTTCGAATTTAGGGATTTATTCGAAATATTCAATAACTTGATTT------ATAATAATGAGGTCAATTTTTTATTTGTTACTTTATGTGCTGTTCTCTTATTTGCCGGGGCAGTTGCTAAATCCGCCCAATTCCCCCTTCATGTATGGTTACCTGATGCCATGGAAGGGCCTACTCCTATTTCGGCTCTTATACATGCTGCTACTATGGTAGCGGCGGGAATTTTTCTTGTAGCTAGGCTTCTTCCTCTTTTCAGAGTTATACCTTACATAATGTATTTCATCTCGGTTATAGGAATAATAACAGTATTCTTAGGA-GCTACTTTAG--------------------------------------------------------------------------------------------------------------------------------------------------------------------------------------------------------------------------------------------------------------------------------------------------------------------------------------------------------------------------------------------------------------------------------------------------------------------------------------------------------------------------------------------------------------------------------------------------------------------------------------------------------------------------------------------------------------------------------------------------------------------------------------------------------------------------------------------------------------------------------------------------------------------------------------------------------------------------------------------------------------------------------------------------------------------------------------------------------------------------------------------------------------------------------------------------------------------------------------------------------------------------------------------------------------------------------------------------------------------------------------------------------------------------------------------------------------------------------------------------------------------------------------------------------------------
			------------------------------------------------------------------------------------------------------------------------------------------------------------------------------------------------------------------------------------------------------------------------------------------------------------------------------------------------------------------------------------------------------------------------------------------------------------------CTTTCAAATTCAGAGAAACCCTGGAATTAACAAAAAT-GGGCAATC-CTGAGCCAAATCCTGT-TTTCCGAAAACAAAC-----AAAGGTTCAGAAGGATAGGTGCAGAGACTC-AATGGAAGCTATTCTAAC-----AAATGGAGTTAAATGCGTTGGTAGAGGA------ATCTTTAC-----TTCGAAACTTCA--GAAATAAAAAGAATGAAG-TGAAGGATAAACG-------------TATATACATACGTATTGAATACTAT------------AT------------------------CAA---ATGATTAATGACGACCCGAATCCC------TA-TTTTTTCT-ATAAAAAATA---------G-AA-------GAATTGGT---------------GTGAATCGATTCTACATT--------GAAGAAAGAATCGAATATTCATTGATC-AAATCATTCA--------CC-----CCATAGT----CTGAGAGATC-----TTTTGAAGAACTGATTAATCAGACGAGAATAAAGATAGAGTCCCGTTCTACA-TGTCAATACCG---------------GCAACAATGAAATTTATAGTAAGAGGAAAATCCGT-CGAC------------------------------------------------------------------------------------------------------------------------------------------------------------------------------------------------------------------------------------------------------------------------------------------------------------------------------------------------------------------------------------------------------------------------------------------------------------------------------------------------------------------------------------------------------------------------------------------------------------------------------------------------------------------------------------------------------------------------------------------------------------------------------------------------------------------------------------------------------------------------------------------------------------------------------------------------------
			--------------------------------------------------------------------------------------------------------------------------------------------------------------------------------------------------------------------------------------------------------------------------------------------------------------------------------------------------------------------------------------------------------------------------------------------------------------------------------------------------------------------------------------------------------------------------------------------------------------------------------------------------------------------------------------------------------------------------------------------------------------------------------------------------------------------------------------------------------------------------------------------------------------------------------------------------------------------------------------------------------------------------------------------------------------------------------------------------------------------------------------------------------------------------------------------------------------------------------------------------------------------------------------------------------------------------------------------------------------------------------------------------------------------------------------------------------------------------------------------------------------------------------------------------------------------------------------------------------------------------------------------------------------------------------------------------------------------------------------------------------------------------------------------------------------------------------------------------------------------------------------------------------------------------------------------------------------------------------------------------------------------------------------------------------------------------------
			------------------------------------------------------------------------------------------------------------------------------------------------------------------------------------------------------------------------------------------------------------------------------------------------------------------------------------------------------------------------------------------------------------------------------------------------------------------------------------------------------------------------------------------------------------------------------------------------------------------------------------------------------------------------------------------------------------------------------------------------------------------
		</sequence>
		<sequence>
			<taxon idref="Benthamiella_skottsbergii"/>
			----------------------------------------------------------------------------------------------------------------------------------------------------------------------------------------------------------------------------------------------------------------------------------------------------------------------------------------------------------------------------------------------------------------------------------------------------------------------------------------------------------------------------------------------------------------------------------------------------------------------------------------------------------------------------------------------------------------------------------------------------------------------------------------------------------------------------------------------------------------------------------------------------------------------------------------------------------------------------------------------------------------------------------------------------------------------------------------------------------------------------------------------------------------------------------------------------------------------------------------------------------------------------------------------------------------------------------------------------------------------------------------------------------------------------------------------------------------------------------------------------------------------------------------------------------------------------------------------------------------------------------------------------------------------------C-ATGT---TAGG-GCGGGACTTCTTCTTTTTCCGACGGCAACAAAAAGTCTTCGCCGTATGTGGGCTTTTCAGAGTGTTTTATTGTTAAGYATAGTCATGATTTTTTCAATCTATCTGTCTATTCAGCAAATAAATAGCAGTTCTATCTATCAATATGTATGGTCTTGGATCATCRATAATGATTTTTCTTTAGAATTCGG-TACTTGATCGACCCACTTACTTCTATTATGTCAATRTTAATCACTACTGTTGGAATTATGGTTCTTATTTATAGTGATAATTATATGGCTCAYGATCAAGGRTAYTTGAGATTTTTTGCTTATATGAGTTTTTTCAGTACTTCCATG-TTGGGATTAGTTACTAGTTCAAA-TTTGATACAAATT
			TATATTTTTTGGGAATTGGTTGGGM-TGTGTTCCTATCTATTAATAGGATTTTGGTTCACACGACCT-TTGCGGCAAATGCTTGTCAAAAA-CGT----------------------TTTTGGTTTA--A-TAGGAATTTT-GGTTTTTATTGGATAACAGGTAGTTTCGAATTTAGAGATTTATTCGAAATATTCAATAACTTGAGTT------CTAATAATGAGGTCAATTTTTTATTTGTTACTTTATGCGCTGTTCTCTTATTTGCCGGTGCAATTGCTAAATCCGCTCAATTCCCCCTTCATGTATGGTTACCTGATGCCATGGAGGGGCCTACTCCTATTTCTGCTCTTATACATGCTGCTACTATGGTAGCGGCGGGAATTTTTCTTGTAGCTCGGCTTCTTCCTCTTTTCAGAGTTATACCTTACATAATGTATTTCATCTCGGTTATAGGAATAATAACAGTATTMTTAGGA-GCTACTTTAGCTCTTGCTCAAAAAGACATTAAGAAGGGTTTAGCCTATTCCACAATGTCTCAATTGGGTTATATGATGTTAGCTCTAGGTATGGGGTCTTATCGAAGTGCTTTATTTCATTTGATTACTCATGCTTATTCCAAAGCTTTATTATTTTTAGGATCCGGATCCATTATTCATTCAATGGAAACTGTTGTTGGATATTCTCCAGCTAAAAGCCAGAATATGGGCCTTATGGGAGGTTTAAG-AAAACATGTACCAATTACCATTATCACATTTTTATTAGGTACACTTTCTCTTTGTGGTATTCCGCCTCTTGCTTGTTTTTGGTCCAAAGATGAAATTCTT-ATGATAGTA-GTTGTWTTCGCCAACTCTTGCAATAWTA-CTTGGGCCACGGCG--------------------------GATCTATTTACTTACTTTTGAAGGGCATTTAAACGTTCATTTTCAAAATTATGGTGGTAAACAAAAAACACCTTTCTACTCAATATCTCTATGGGGTAAAAAAGGACTTAAGAAAAACTCTTGTTTATTAA------------------------CAATCAATA---------------------ATAATGAAAGTACTTATTTTTTTTCAA---------------------AAA-CTAAATATCCAATTGATATTGATGAAAATGGAAGAAAGATGGCACAACCTTT------TATGACTGTTGCTCATTTTGAACATAAAGGGCTTTCTTCCTAT-------------------------TATTTCCAATATTTGTATTAGGACTCTKTACTTTGTTTGTTGGATCTCTAGGAATTCCTWTCAAACAAGAGGGA--GTT----AATTTGGATATATTATCGAAATGGTTAGCTCCATCTATAAATCTTTTGCATCAAGAGTCGAATAATTCAATGGATTGGAATGAAT------TTTTAAAAGATGCAGTTCTTTCAGTCAGTATAGCTTATTTAGGAATATTTATAGCATCCTTTTTATATAAACCCGTTTATTCTTCTTTTAAAAATTTGGAGTTAATTAATTC---------ATTTGTTAAAAAGGGTCCYAAGAGAATTCTGTGGGACAAAATTCTAAATGGCATATATGATTGGTCATATAATCGTGCTTACATAGATGCCTTTTATACAAGATTCTTAGTTGGTGGGATAAGAGGATTAGCGGAATTTACTTATTTTTTTG---------------------------------------------------------------------------------------------------------------------------------------------------------------------------------------------------------------------------------------------------------------------------------------
			--------------------------------------------------------------------------------------------------------------------------------------------------------------------------------------------------------------------------------------------------------------------------------------------------------------------------------------------------------------------------------------------------------------------------------------------------------------------------------------------------------------------------------------------------------------------------------------------------------------------------------------------------------------------------------------------------------------------------------------------------------------------------------------------------------------------------------------------------------------------------------------------------------------------------------------------------------------------------------------------------------------------------------------------------------------------------------------------------------------------------------------------------------------------------------------------------------------------------------------------------------------------------------------------------------------------------------------------------------------------------------------------------------------------------------------------------------------------------------------------------------------------------------------------------------------------------------------------------------------------------------------------------------------------------------------------------------------------------------------------------------------------------------------------------------------------------------------------------------------------------------------------------------------------------------------------------------------------------------------------------------------------------------------------------------------------------------
			--------------------------------------------------------------------------------------------------------------------------------------------------------------------------------------------------------------------------------------------------------------------------------------------------------------------------------------------------------------------------------------------------------------------------------------------------------------------------------------------------------------------------------------------------------------------------------------------------------------------------------------------------------------------------------------------------------------------------------------------------------------------------------------------------------------------------------------------------------------------------------------------------------------------------------------------------------------------------------------------------------------------------------------------------------------------------------------------------------------------------------------------------------------------------------------------------------------------------------------------------------------------------------------------------------------------------------------------------------------------------------------------------------------------------------------------------------------------------------------------------------------------------------------------------------------------------------------------------------------------------------------------------------------------------------------------------------------------------------------------------------------------------------------------------------------------------------------------------------------------------------------------------------------------------------------------------------------------------------------------------------------------------------------------------------------------------------
			------------------------------------------------------------------------------------------------------------------------------------------------------------------------------------------------------------------------------------------------------------------------------------------------------------------------------------------------------------------------------------------------------------------------------------------------------------------------------------------------------------------------------------------------------------------------------------------------------------------------------------------------------------------------------------------------------------------------------------------------------------------
		</sequence>
		<sequence>
			<taxon idref="Bouchetia_anomala"/>
			---------TCGAA-ACCT-GC-AGAGCAG-AACGA-CCCGCG-AAC-ATGTTTAACAACGAA-CCCCGGCGCGGAACGCG-CCA-AGGAATACTTAACG--AGCAGCCTGCGCGACCGTCCGC-GGT-GATCGCGGGGA--CCTGAG----CTA-CTTTTG-AAACCAAAA-CGACTCTCGGCAACGGATATCTCGGCTCTCGCATCGATGAAGAACGTAGCGAAATGCGATACTTGGTGTGAATTGCAGAATCCCGTGAACCATCGAGTCTTTGAACGCAAGTTGCGCCCGAAGCCATTAGGCCGAGGGCACGTCTGCCTGGGCGTCACGCATCGCGTCTCCCTCGCA--CCCCACGGGA-CGG-ATATTGGCCTCC--CGT----GCGCCCC--GCG-CGCGCGGTTGGCCCAAAT-GAG-AGTCCCGCGTCGAC-GG-ACG-TCGCGGCGA---GTGGTGGTT-GA-AACTCAA----CTCT--C-GTAACGCCGCGGCTCCAACCCGTCGCT-CGCT-CGGGCT-CCGAGACCC-TCAGC-GCGCTCTC---GCGC--TCCGAAC-GCG----------------------------------------------------------------------------------------------------------------------------------------------------------------------------------------------------------------------------------------------------------------------------------------------------------------------------------------------------------------------------------------------------------------------------------------------------------------------------------------------------------------------------------------------------------------------------------------------------------------------------------------------------------------------------------------------------------------------------------------------------------------------------------------------------------------------------------------------------------------------------------------------------------------------------------------------------------------------------------------------------------------------------------------------------------------------------------------------------------------------------------------------------------------------------------------------------------------------------------------------------------------------------------------------------------------------------------------------------------------------------------------------------------------------------------------------------------------------------------
			-----------------------------------------------------------------------------------------------------------------------------------------------------------------------------------------------------------------------------------------------------------------------------------------------------------------------------------------------------------------------------------------------------------------------------------------------------------------------------------------------------------------------------------------------------------------------------------------------------------------------------------------------------------------------------------------------------------------------------------------------------------------------------------------------------------------------------------------------------------------------------------------------------------------------------------------------------------------------------------------------------------------------------------------------------------------------------------------------------------------------------------------------------------------------------------------------------------------------------------------------------------------------------------------------------------------------------------------------------------------------------------------------------------------------------------------------------------------------------------------------------------------------------------------------------------------------------------------------------------------------------------------------------------------------------------------------------------------------------------------------------------------------------------------GATCCCAGTTTAGTCTATAGGAAGTTTTGTTGAAAAGAAAGGAGCTGTAATCATTTTCTTGTTCTATCAAGAGGGT-G-CTATTGCTCCTTTC--TTTTTTCTT-----------------------------TTTAT---T------TACTAG-----T------ATTTGACTT----ATATAGACTTTT---------TTGTTTACAT-------TA----TAGAA---------AAAGAAGGAGAGGGCGTTT-GCCTG-------CATTTATTC-
			--------------------ATGATTGAG-TGTT-------CTAT-TTCGATTTTGTATTA-------ATTTCAAATTTGTAGAAATAGAA-CTTGTTCCTCTTGTT-GCT-AATGCTACTA-TATC--TATTATAT-TATCTAAGATA--ATTTTGACTTC---------------------------ATAT---TCTTA-----TCAT--T--------------------------------------------------------------------------GAAATAAGAGTGA-------------AA-AGAAATA-TTCGAA-CTTTACTC--TTTTGT---TTTCTTTTTCTGAT-GGACTAATGTA--------------AAAAAGGAATGGA-A---GTAGGCGAGGG-------------AAACTTACTA-GTGA-CACTTTCAA-TTCAGAGAAA-CCTGGAATT-ACAAAA-T-GGGC-ATC-CTGAGCCCAATCCTGT--TTCCGAAAACAAAC-----AAAGGTTCAGAAGGATAGGTGCCGAGACTC-CATGGAAGCTATTCTAAC-----AAATGGAGTTAAATGCGTTGGTAGAGGA------ATCTTTAC-----ATCGAAATTTCC--GAAATAAAAAGACTGAAG-TGAAGGATAAACG-------------TATATACATATGTATTGAATACTAT------------AT------------------------CAA---ATGATTAATGACGACCCGAATTCG------TA-TTTTTTCT-ATAAAAAATT---------G-AA-------GAATTGGG--------------TGTGAATCGATTCCGCATT--------GAAGAAAGAATCGAATATTCATTGATCCAAATCATTCC-------ACT-----CCAAAGT----CTGATAGATC-----TTT-GAAGAACTGATTAATCGGACGAGAATAAAGATAGAGTCCCGTTCTACATGTCCAATACCG---------------GCA------------------------------------------------------------------------------------------------------------CACTCCCCAACTAT-TT-----CT-C---GGACCCC--CC--------TT-CCTTAGCGGTTTCAAATTCCT-TATC------TTTCT-CATCCACTTTATTCTTT-TAGAAAAGGT--GGCGTAAATGGCT-T---------TCTCT-----TATCACAAATTG----ATATATA-------------------TGATACACATAGAAA----------------------GAAATGAAGATC-----TTTGAGCAAGGAATCCCT---------AGTTGAATGATTCCCGATCAATA----------------------------GAATTACTCAT----ACTGAAACTTCCAAA------GTCATCTTT-----TT---GAAGATCGAAGAAAT--------TCCCCGGCTTTGATC----AAA-ATTTGGAATCTCCTTT-TGCCCTT------------TT------------AATTGAC-----------ATAGA-----------------------------------------------------------------------------------CCAGTTCTCTA------------------------------------------------------------------------------------------------------------------------------------------------------------------------------------------------------------------------------------------------------------
			--------------------------------------------------------------------------------------------------------------------------------------------------------------------------------------------------------------------------------------------------------------------------------------------------------------------------------------------------------------------------------------------------------------------------------------------------------------------------------------------------------------------------------------------------------------------------------------------------------------------------------------------------------------------------------------------------------------------------------------------------------------------------------------------------------------------------------------------------------------------------------------------------------------------------------------------------------------------------------------------------------------------------------------------------------------------------------------------------------------------------------------------------------------------------------------------------------------------------------------------------------------------------------------------------------------------------------------------------------------------------------------------------------------------------------------------------------------------------------------------------------------------------------------------------------------------------------------------------------------------------------------------------------------------------------------------------------------------------------------------------------------------------------------------------------------------------------------------------------------------------------------------------------------------------------------------------------------------------------------------------------------------------------------------------------------------------------
			------------------------------------------------------------------------------------------------------------------------------------------------------------------------------------------------------------------------------------------------------------------------------------------------------------------------------------------------------------------------------------------------------------------------------------------------------------------------------------------------------------------------------------------------------------------------------------------------------------------------------------------------------------------------------------------------------------------------------------------------------------------
		</sequence>
		<sequence>
			<taxon idref="Bouchetia_erecta"/>
			---------TCGAA-ACCT-GC-ATAGCAG-AACGA-CCCGCG-AAC-ATGTTTAACAACGAA-CCCCGGCGCGGAACGCG-CCA-AGGAATACTTAACG--AGCAGCCTGCGCGACCGTCCGC-GGT-GATCGCGGGGA--CCTGAG----CTA-CTTTTG-AAACCAAAA-CGACTCTCGGCAACGGATATCTCGGCTCTCGCATCGATGAAGAACGTAGCGAAATGCGATACTTGGTGTGAATTGCAGAATCCCGTGAACCATCGAGTCTTTGAACGCAAGTTGCGCCCGAAGCCATTAGGCCGAGGGCACGTCTGCCTGGGCGTCACGCATCGCGCCTCCCTCGCA--CCCCACGGGA-CGG-ATATTGGCCTCC--CGT----GCGC--C--CCG-CGCGCGGTTGGCCCAAAT-GAG-AGT-CCACGTCGAC-GG-ACG-TCGCGGCGA---GTGGTGGTT-GA-AACTCAA----CTCT--C-GTAACGCTGCGGCTCCAACCCGTCGCT-CGCT-CGGGCT-CCGAGACCC-TCAGC-GCGCTCTC---GCGC--TCCGAAC-GCG------------------------------------------------------------------------------------------------------------------------------------------------------------------------------------------------------------------------------------------------------------------------------------------------------------------------------------------------------------------------------------------------------------------------------------------------------------------------------------------------------------------------------------------------------------------------------------------------------------------------------------------------------------------------------------------------------------------------------------------------------------------------------------------------------------------------------------------------------------------------------------------------------------------------------------------------------------------------------------------------------------------------------------------------------------------------------CTATGTTAATAGGAGCGGGTCTTATTCTTTTTCCAACGGCAACAAAAAGTTTTCGCCGTATGTGGGCTTTTCAGAGTGTTTTATTGTTAAGCCTAGTCATGATTTTGTCAATCTATCTGTCTATTCAGCAAATAAATAGTAGTTCTTTTTATCAATATGTATGGTCTTGGATCATCAATAATGATTTTTCTTTAGAATTCGGATACTTGATCGACCCACTTACTTCTATTATGTCAATATTAA-CACTACTGTTGGAATTATGGTTCTGATTTATAGTGATAATTATATGGCTCATGATCAAGGCTATTTGAGATTTTTTGCTTATATGAGTTTTTTCAGTACTTCCATG-TTGGGATTAGTTACTAGTTCGAA-TTTGATACAAATT
[truncated: 9,321,273 more chars]
