# Supplementary material for: A phylogenetic framework for evolutionary study of the nightshades (Solanaceae): a dated 1000-tip tree
Source: BMC Evol Biol. 2013 Sep 30;13:214. doi: 10.1186/1471-2148-13-214 (PMC3850475; doi:10.1186/1471-2148-13-214)
Supplement: Additional file 10 — PATHd8 input file. Input file used for local clock model dating analysis in PATHd8. [file 1471-2148-13-214-S10.txt]

Sequence length=8738
(((Convolvulus:0.03866960096949967340,Ipomoea:0.02011539805431283856):0.28881609967540078365,(((((Melananthus_guatemalensis:0.05390837406867782233,Heteranthia_decipiens:0.02483675667245378513):0.00748111167839860328,(Schwenckia_lateriflora:0.03189874255030110406,Schwenckia_glabrata:0.04095475964329518825):0.00917928617007389251):0.04584801473712652592,((((Brunfelsia_uniflora:0.0245385447320594328…
mrca: Ipomoea, Solanum_melongena, fixage=46.0
mrca: Nicotiana_digluta, Solanum_melongena, minage=23.0
name of mrca: Ipomoea, Solanum_melongena, name=Solanaceae_stem
name of mrca: Solanum_thelopodium, Solanum_melongena, name=Solanaceae_crown
name of mrca: Nicotiana_digluta, Solanum_melongena, name=Solanoideae_stem
name of mrca: Lycium_pallidum, Solanum_melongena, name=Solanoideae_crown
name of mrca: Solanum_thelopodium, Solanum_melongena, name=Solanum_crown
name of mrca: Jaltomata_bicolor, Solanum_melongena, name=Solanum_stem
name of mrca: Solanum_lycopersicum, Solanum_tuberosum, name=tomato_potato
name of mrca: Petunia_axillaris, Solanum_argentinum, name=Tomato_Petunia
name of mrca: Nicotiana_digluta, Solanum_argentinum, name=Tomato_tobacco_x12
name of mrca: Solanum_melongena, Solanum_lycopersicum, name=Tomato_Eggplant
name of mrca: Capsicum_annuum, Solanum_lycopersicum, name=Tomato_Capsicum
name of mrca: Solanum_lycopersicum, Solanum_peruvianum, name=section_lycopersicon
name of mrca: Solanum_tuberosum, Solanum_piurae, name=section_petota
name of mrca: Solanum_melongena, Solanum_macrocarpon, name=eggplant_group
name of mrca: Capsicum_frutescens, Capsicum_eximium, name=Capsicum_cultivated_crown
name of mrca: Solanum_melongena, Solanum_tuberosum, name=CladeI_CladeII_Solanum
name of mrca: Solanum_villosum, Solanum_tripartitum, name=Morelloids
